# Supplementary material for: Benchmarking selected computational gene network growing tools in context of virus-host interactions
Source: Sci Rep. 2017 Jul 19;7:5805. doi: 10.1038/s41598-017-06020-6 (PMC5517527; doi:10.1038/s41598-017-06020-6)
Supplement: Supplementary file 2 — supplementary Data 1 [file 41598_2017_6020_MOESM2_ESM.xls]

## Sheet: Title
Benchmarking selected computational gene network growing tools in context of virus-host interactions
Biruhalem Taye, Candida Vaz, Vivek Tanavde, Vladimir A. Kuznetsov, Frank Eisenhaber, Richard J Sugrue, Sebastian Maurer-Stroh

## Sheet: siRNA screening studies
Description of siRNA screening studies for IAV host factors
Genome wide Screening type	Cell type	Virus type	Dose/ MOI	Post infection incubation	Number of targeted genes (company)	Reference
siRNA	A549	H1N1/WSN	0.5	12, 24 and 36 hrs	Over 19,000	Konig et al., 2010
siRNA	A549	H1N1/WSN	0.12	24 hrs	22,843 (Qiagen)	Karlas et al., 2010
shRNA	A549	H1N1/WSN	1	2 weeks	16,368 (National RNAi Core Facility in Taiwan)	Su et al., 2013
siRNA	A549	H1N1/WSN or pH1N1	0.001	48hrs	720 (Dharmacon)	Bakre et al., 2013
shRNA	A549	H3N2	7	72 hrs	21,415 (Thermo cientific Open Biosystems, Ottawa, ON, Canada)	Tran et al., 2013
siRNA	DL1	H1N1/WSN	10	24hrs	13,071 (Ambion)	Hao et al., 2008
siRNA	HBECs	PR8/H1N1	1	48hrs	1745 (Dharmacon)	Shapira et al., 2009
siRNA	U2OS	PR8/H1N1	0.2–0.3	12 hrs	21,122 (Dharmacon )	Brass et al., 2009
RHGP	MDCK	H3N2	0.1	48 h	Whole genome	Sui et al., 2009
siRNA	A549	H1N1/	0.005	24, 48 and 72 hpi	30 host kinases	Atkins et al., 2014
		Brisbane/59/2007
siRNA	HEK293	H1N1/WSN	50 pfu/well	48hrs	1,292 IAV interacting host factors (FlexiTubesiRNA; QIAGEN)	Watanabe et al., 2014

## Sheet: list of IAV host factors
List host factors required by IAV identified by siRNA screening studies															List of genes from all the siRNA screening studies (a total of 1580)
Authors	Brass et al., 2009	Karlas et al., 2010	Konig et al., 2010	Su et al., 2013	Sui et al., 2009	Tran et al., 2013	Bakre et al., 2013	Atkins et al., 2014	Shapira et al., 2009	Hao et al., 2008	Watanabe et al., 2014				Official gene symbol	Frequency of a gene in the studies
Number of required host factors (siRNA screen) (primary hits)	250	286	297	110	99	91	19	5	204	95	322				COPA	5
	RAB10	CYP17A1	CLOCK	ERCC4	CSNKID	COX7B2	EPHA6	CDK1	SUPT6H	RAB10	PRPF40A				ATP6AP1	5
	PRPF31	MSRA	POLA1	DAPK2	RFNG	CLOCK	TPK1	STK3	RBBP6	PGD	TUBA1				ARCN1	5
	GSK3A	FTS	STX10	MPG	NOTUM	ATF1	PDK2	STK24	UBC	ZBTB3	RPS17				ATP6V0D1	4
	KRTCAP2	DMAP1	KCNMA1	FSHB	COX5A	IFLTD1	C9ORF96	STK38	TFAP2A	RPS11	FARP1				NXF1	4
	IFIT5	BARHL2	LOC653712	RAD23A	RAD51L1	DSG4	EXOSC10	NEK1	RPS6KA4	HMGCR	ARHGEF10L				RPS10	4
	C6orf62	OPN1SW	SMARCD3	C6orf136	PLEC1	RPS25	NEK8		PIK3C2A	KRTCAP2	PSMA4				ATP6V0C	4
	TCTEX1D2	TNFRSF18	NADK	C4orf35	SSH3	KIF24	PLK4		CLU	RPTOR	SKIP				COPG	4
	MCF2L	LGALS2	ROCK1	BUB1	SPINT2	TAS2R16	SGK3		NXF1	RPS3A	PHF5A				MAP2K3	4
	RAB30	CKS1B	GABBR1	DDX3Y	TAPT1	C6ORF57	NEK3		ZMIZ1	CLUAP1	SIAHBP1				SNRP70	3
	AQR	TCF3	ERN2	TPD52	FAM13B1	RNF19A	PANK4		ADAMTS1	VCP	GBF1				STARD5	3
	C11orf82	TBX21	SCN3A	SIPA1	SLC25A25	PQLC1	ITPKB		ZIC1	PSMB1	NCOA5				ATP6V0B	3
	TPSAB1	ATP6AP2	CAPN6	HACE1	NDUFAF2	RPL23	CDC2L5		KIF2C	EIF3S3	BYSL				OSMR	3
	STK11IP	MST1R	ATP6AP2	MAML3	MRPL42	ITGAM	CDK3		IVNS1ABP	DCP2	HSPB1				RAB5A	3
	C14orf166	FLJ20516	GSR	GJC1	ACAP2	NUP85	CALM2		PLA2G2F	BARHL2	SSRP1				PLK4	3
	NDUFB1	ABCC6	ENG	GPR151	PIK3C3	OR52A1	PRKAG3		GMEB1	ENSG00000174121	CCDC88C				PSMD14	3
	CRADD	FLJ10458	NRBP1	Itch	MDN1	SP100	ERBB4		ZFYVE26	RPS16	BUB3				COPB2	3
	ZNF492	COPB2	PTMA	GIGYF2	KIDINS220	MERTK	ADK		TCF7L1	MRPL12	RPL26				BUB3	3
	ATP5F1	Cry2	COPB2	TXNDC16	MBOAT2	CFL1	PKN3		FBXW2	CNOT3	FAM73B				NUP98	3
	NDUFB11	APPBP1	TXNDC11	MAPK13	KIAA1107	BTC	HK2		UMPS	TDG	MAP1B				ATP6V1B2	3
	COPB2	POLR2L	NAGPA	FMO2	BTBD8	TNFSF9			LOC344593	RSHL3	PCDHB12				BPTF	3
	BUB3	SERPINB2	CHAF1A	YY2	CSK	PTPRJ			LOC442113	RPS9	PSMD1				PRPF8	3
	UBE2A	PLAU	PIK3R4	SMOC1	PTBP1	APOBEC3G			PTPN11	SCD	C20orf114				SF3B1	3
	COPA	TIMM44	BRWD3	C4BPA	MARK3	HPS4			HLA-A	WAC	MRPS28				TRIM28	3
	C14orf109	DCAMKL2	EIF2AK2	ACOT2	ZFAND3	BPTF			FGFR2	DDAH1	KRT14				STK38	3
	C5orf45	AP2M1	TPT1	RCVRN	ZFHX3	USP22			TBCD	HSPA5	KIAA0664				RPS14	3
	CALCOCO2	MPN	PSMD1	NMBR	PRKD3	SLC7A14			MYC	HAND2	NIBP				PGD	3
	VPS54	KIAA0664	TRPV2	ATP6AP1	NDUFA7	POLD3			PHF3	ATP6AP1	DPM3				RPS16	3
	COPS6	FAU	SUMO1	UGT2B15	PEX5L	IL22			INCA1	RPS2	PPP6C				KRTCAP2	2
	CNTN5	ATP6V0D1	NTRK1	SELPLG	PC	MED6			LOC285830	RNPS1	EEF2				BARHL2	2
	SLC1A3	LARGE	ATP6V0D1	RAB5A	POLK	HSPA8			EIF2S2	RAB5A	COPB1				PLAU	2
	TSTA3	CNGB1	TOP1MT	ZSCAN16	RGS2	UBXN7			TCF20	EIF4A2	CCDC135				NTSR1	2
	SLC41A3	AXIN1	LOC643641	WT1	GOLGA4	TMEM11			RPL13AP7	RPS20	DNAJC9				RPS5	2
	SELI	PDGFRL	DTX2	BPTF	LSM4	PLA1A			RPL13AP18	SEC61A2	PRDX3				BZRAP1	2
	NUTF2	XAB2	NTSR1	SNTB2	BPTF	USP8			RPL13A	RRBP1	CSRP1				ITGA3	2
	CADM2	CA13	ROGDI	DLAT	GLCE	CCNJL			RPL13AP16	RPS18	PHB2				PSMA1	2
	ETHE1	HIST1H2BN	CAMK2B	NEK3	PAPOLA	LRRC39			RPL13AP5	EIF3G	HSPCB				GRK6	2
	PRPF8	CNNM1	SIAH2	IVNS1ABP	CLNS1A	C17orf86			PRKCA	PSMB6	CBX3				PLK3	2
	RNH1	NUP98	NLGN4X	SPOCK2	ZNF7	SERPINA1			PELI1	IF1AH	LUC7L				EIF3S2	2
	CPLX1	AMN	AKAP13	ACVR1B	DENND1B	RIPK3			CXCL9	RPS10	TTN				C5orf38	2
	LZTR1	TNC	MID1IP1	DOCK5	ARID1B	HCG1986447			NFKB1	CCT6A	DNAJC11				HSPD1	2
	FCGR2A	LOC92235	FOXQ1	C11orf71	IQGAP1	TNRC6A			C21ORF33	HSPA8	U2AF2				MRPL12	2
	CRNKL1	ARD1	UNCX	HRAS	SLC30A9	GULP1			NOD1	C20orf54	ITGB4BP				TUBB	2
	COPB1	DLG2	AATK	EED	FHIT	TMC6			CCRN4L	RAB1B	NCAPD3				IGSF1	2
	ATP1A3	SIGLEC5	OXSR1	KIAA0174	RGNEF	MALT1			IL31RA	PSMC1	IGF2BP2				PSMB6	2
	SPAG17	IL1A	CIT	GC	FAM13C1	CENPH			HECTD3	ANKS6	TUBB2A				RACGAP1	2
	ERLIN2	ITLN1	DSP	PTAFR	CIP29	NXF3			RBCK1	ATP6V0C	SERPINH1				NUP153	2
	TUFT1	HERC4	FGFR1	ATP6V0C	RFX3	ABCB10			LZTS2	ATP6V0D1	COPS7A				FUS	2
	SF3B2	PAICS	LOC730974	YWHAH	FKBP5	MLLT11			KIAA1609	FAU	SF3A2				PIK3C3	2
	PLP1	IFNA7	CRHR1	SMARCE1	GRK6	NUP43			GRB2	TAF12	C16orf80				PSMD11	2
	MOCS3	PLD2	NUP214	TAF4B	SOSTDC1	TH1L			USP46	PSMD6	RPN1				RPS4X	2
	ATP8	RPS5	LOC441239	OR52M1	CRLS1	ZNF71			PGD	NUP153	PSMC4				EFTUD2	2
	PCGF6	CSEN	LIMS3	MAN2B2	REV3L	USP37			STARD5	MAT2A	PTPLAD1				ATF1	2
	NXF1	DBT	LOC728683	ATP6V0D1	NSW1	C1orf56			PSMB9	PPP1R15A	PSMB2				HSPA8	2
	ZNF473	ATP6V1B2	RBCK1	C13orf28	LRRC16A	KIAA1751			CAMK2G	DPF2	CAPZA1				SERPINA1	2
	TBL1XR1	TFE3	AFF2	TRIM59	SUPT3H	C6ORF162			CSF2	RET	NOC4L				RUNX1	2
	FUS	ASPA	F13A1	SIN3B	DPYD	ST8SIA3			OAS1	NXT2	NFIA				PRSS35	2
	NUP98	ZNF512	MAP2K2	SAGE1	HEATR7A	TRIM16			COPA	NTSR1	VIM				FBXW2	2
	NDUFB8	PSAP	SGK1	HIST1H1B	STIP1	SH3BP4			RASGRP2	ATP5B	KRT73				PSMC6	2
	UBL5	BZRAP1	PTPRM	TAS2R40	HERC6	TNFSF13			IL33	NUP43	HSPA1B				LY6G6C	2
	CCDC74B	KCNK17	ATP6V1B2	RNF44	YLPM1	TMTC4			MAPK13	EIF5	SNRPC				KIAA0664	2
	ZNF653	ATP1A2	SYNGAP1	C1QL3	SEMA3A	RIOK3			STK38	COPG	PSMD13				FAU	2
	RBM34	CRYAA	DIO1	TBC1D2B	SUZ12	USP16			ARMCX5	NXF1	TBC1D15				LGALS3BP	2
	ITGA11	SLC12A4	ADRA1B	SLC7A4	PKD2L2	LOC339766			LSR	EIF3S5	PSMD8				FGFR2	2
	ARCN1	CHST5	DUSP3	RRP1B	KIAA1033	PYY			PLCD3	NUP98	JAK1				HAND2	2
	COPZ1	C10orf57	CSMD3	PIK3C3	CLIP1	USP47			NFKBIE	PEPD	USP15				LRP1B	2
	UBE2E1	C6orf33	PKD1	ZFP2	GON4L	FBXO15			KRAS	TIMM17A	NONO				NHP2L1	2
	C2orf69	G1P2	ITGA2B	ZNF397	DYRK1A	STARD5			LGALS9	PSMD11	LGALS3BP				EIF3S10	2
	LOC339524	PSMA1	WDR34	PCDH12	GNL3L	GAS2			TFAP2C	RPL13P12	DARS				TNK2	2
	ST8SIA1	MGC4238	FGFR2	DR1	PLCB1	ZNF251			IFIT5	CDC2	ATP5L				IFNGR2	2
	PVALB	BRPF1	BZRAP1	IPP	KDSR	EGFR			LMNA	EIF3S7	MAP1LC3B				CTNNB1	2
	AKAP11	ATP6AP1	C20orf111	SLC20A1	C4orf32	RLN1			ULBP1	ARCN1	TPM4				ATP6V1A	2
	SRP54	CHUK	HECTD1	RNF24	SF3A3	IGF2BP1			ADCY7	RFX7	PRKAR1A				P2RY12	2
	RPS4X	RAB6B	EPS8L3	RABGAP1	TASP1	CDH26			PTPRU	EIF3S8	ITGA3				OPRS1	2
	SLU7	SNRP70	NUDCD3	EGFR	FBXL17	ITGAX			NFE2L1	AMMECR1	HSPA2				KIAA0652	2
	THRSP	PIK3R5	DCLK2	PSMD14	BACH1	PLEKHH1			TGFBR1	RPS4X	TUBAL3				PSMD2	2
	SLC17A3	LARP	ITGA3	METAP1	DEDD2	TNFSF12			WASF1	RPL5	CYC1				PSMD12	2
	SF3B1	ACACA	CSNK1G2	EOMES	COG5	LHX8			CYP2J2	RPS8	JTV1				FKBP5	2
	SAMM50	TBL3	FNTB	ATP6V0B	ANKS1A	C21orf33			PRAF2	UQCRC2	BASP1				DAPK2	2
	RPL13A	SKIIP	EPHA7	TMEM14A	DDX17	BAD			SVIL	LIN9	CHERP				KIAA0406	2
	DSC3	RPL35	MAP1LC3C	P2RY12	CHM	CMTM1			TMEM186	RPS15A	PSMA1				CALCOCO2	2
	AMOTL1	LRP1B	USE1	HTR7	NDRG3	MX2			WDR37	ATP5C1	ITM2B				MED6	2
	C1orf55	EPHB6	HIPK2	CLEC10A	PCMT1	CEBPG			DAAM1	HIST2H3C	ATP5O				HRAS	2
	NOSTRIN	RPS10	CFLAR	SMPD2	BMPR2	RBPJ			RNASE4	PLXNA2	HMGN2				SF3B2	2
	GPKOW	CD47	AKT1	MAEA	UBR2	PLK4			NFKBIA	AAGAB	NME2				PPP1R14D	2
	PHYHIP	CLIC4	NTRK2	DYRK1A	AKT1	C5orf38			ICAM1	PSMC3	CAND1				RIOK3	2
	YTHDC1	CYP2U1	DUPD1	AXL	RPA1	AB12			RAB40B	RPS14	EIF4G3				EIF3S8	2
	CDK5RAP2	XPNPEP1	PTPMT1	DCLRE1C	WWP2	COX5B			RIOK3	RPS5	ASCC3L1				MYC	2
	CPN2	MGC10433	CDC42BPB	KCNJ16	SLIRP	CHMP2A			EIF2AK3	EIF3S2	S100A4				VCP	2
	PPARA	PRSS15	HAND2	ZCCHC14	OLA1	ARRDC3			CCL3	EIF2AK4	SNRP70				CALM2	2
	PIP4K2B	HSF4	JAK2	CDKN1A	DDX58	MED29			GPR56	EIF3S9	PLD3				PSMC1	2
	FN3KRP	EIF3S10	ATP6AP1	ADAM11	C21orf33	LOC730139			TNFRSF10D	PSMD12	CIRBP				PTBP1	2
	TCAP	TRIM60	TBK1	DPPA2	STXBP1				ZMAT4	COX6A1	SKIIP				FKBP8	2
	ATP6V0E2	TNK2	GRK6	POLR2J2	VPS33A				JUNB	RPL15	MYH10				CLK1	2
	IQSEC1	MATN3	MAP2K5	XCR1	PLAU				LGALS3BP	PSMB3	RPS10				CLOCK	2
	SH2D1A	IFNGR2	SNRP70	CD200R1L	BCL2				WASF3	PSMB4	BAT1				IVNS1ABP	2
	ONECUT2	TRIM21	UBXN10	INPP4A	N4BP2				HMGA2		TSC1				RBCK1	2
	PIGH	PLK3	RPS20	RAB7A	NPNT				FAM35A		SQSTM1				ERCC4	2
	SCYL3	C2orf32	MAPK1	THOC6	ADAM20				KLF6		SNRPD3				RPS20	2
	SAMD8	LASS4	PRPH2	LARP6	STAT3				CSNK1A1		CTBP1				CLIC4	2
	EFTUD2	B2M	SUMO2	ATP6V1B2					ZNF512B		PRKACA				SNRPA1	2
	TBC1D23	ZNF37B	CTSG	TCF7L2					TLK1		GRP58				DHX8	2
	CACNB4	LPPR4	LRRK1	B3GAT1					TNIP3		SFRS2B				SF3A1	2
	ZNF567	EIF3S5	TXK	NDUFB3					MTSS1		PPM1G				MDM2	2
	ZNF552	SF3B14	RPS10	MSH6					BUB3		SNRPA1				EGFR	2
	PCDHGA1	SF3A1	OR4M1	NCRNA00200					SMAD7		DNMT1				RPL15	2
	C11orf60	MDM2	PRKACA	MADD					NFIL3		RPL11				IFIT5	2
	GCAT	COPE	SCN8A	PCDHA9					SMAD5		MRCL3				HSPA5	2
	ABCD1	KATNB1	ANAPC2	RARS2					SORL1		GPS1				SELPLG	2
	FAM13B	FBXW10	WDR18	PTGER2					KIAA0406		EIF3S10				XPO1	2
	CCDC78	NUDT4	GRK5	CAMK1					LPIN1		BIRC6				CAD	2
	CWC22	BIRC1	SNRPA1						SPRY1		HIST1H2BG				ITPKB	2
	HNRNPU	DAP3	SNRNP70						PIK3R3		AGK				PSMD6	2
	SFXN2	PRPS1	GPR62						CALM3		NUP93				ABCB10	2
	PIP	CTNNB1	NHP2L1						CALM2		SAMHD1				NEK8	2
	PGD	WNT9A	TNK2						CALM1		PPM1B				PHF2	2
	ERCC4	ATP6V1A	PLK3						ELK1		PEX19				MAPK13	2
	ATF1	FHOD1	DLG5						TLR10		CCDC42				CD81	2
	BACE1	P2RY12	PSENEN						MAP2K3		DHX8				PTS	2
	TMEM187	RNF150	ADAMTSL4						SYNJ1		PSMD7				NXF3	2
	SART1	NUP205	FAM104B						ZKSCAN1		CAPRIN1				DDX48	2
	ESAM	LHX3	IL9R						SAV1		CAPNS1				PTPRN	2
	MPG	NEK9	CABC1						TAOK3		ARFGEF2				RGNEF	2
	CYB5R4	ACVR1C	SF3A1						LAMA5		SDF4				C21orf33	2
	FLNC	OPRS1	MDM2						SLC1A3		SNRPB				IRF2	2
	USP6	NCK2	KSR2						PCF11		RBM10				ATP6AP2	2
	FAM173A	CXCR6	IRAK3						PDGFA		CTNNB1				SLC1A3	2
	SLC35A1	PIK3C2G	C1orf159						PRKY		ICMT				PSMD1	2
	CNOT10	CRSP2	ATP6V1A						MTHFD2		UCRC				COPB1	2
	RPS16	KIAA0652	PAK3						RSRC2		HNRNPK				RPL13A	2
	PRCC	NPAS1	BCL3						TRIM27		FXR2				DYRK1A	2
	FAM38A	SULF2	ATP6V0B						IL15RA		KRT5				AKT1	2
	SLC2A2	RFFL	HIST3H3						POLD3		CDK2AP1				EIF4A2	2
	RAVER1	SNX9	BMPR1B						SCPEP1		MARS				SKIIP	2
	PLCH2	PSMD2	RING1						SDC4		TNPO1				SNRPD3	2
	EIF2S1	AIG1	OPRS1						PCYOX1		NUP205				PRKACA	2
	RPS6KL1	IK	CDKL5						CALCOCO2		C19orf43				WDR18	2
	EPRS	IL17R	SYCE2						IGFBP6		SFRS10				EIF3S5	2
	B4GALT2	PASD1	C2orf42						RTP4		ACTA1				SNRPB	2
	LFNG	PIN1	VPS16						KIAA0226		LRPPRC				NUP205	2
	SULT1C4	SUPT6H	FOLH1						XBP1		TOMM40				MFAP1	2
	RAB7L1	HSPD1	C14orf28						IRF8		SF3B4				PSMC3	2
	ATP6AP1	STAB1	ROR2						PION		SAFB2				EIF3S9	2
	FRMD8	CDKN1B	FSCN1						APOA5		RPL23A				AIG1	2
	RAB5A	MYT1L	C5orf38						SLC7A1		BAG3				RAB10	2
	NUP88	NTHL1	SGCA						IL1F10		PSMC3				SUPT6H	2
	LRPAP1	B3GNT7	UBQLN4						MAGEA11		VGF				POLD3	2
	EIF4A2	CTGLF1	TNPO3						RXRG		EIF3S2				KPNB1	2
	FREM2	GDF10	FLT3						CCNL1		THOC2				CLNS1A	2
	PIGT	FLJ11235	MINK1						TBC1D10B		TPI1				NUP43	2
	DMD	RETN	SAE1						RFTN1		IMPA2				PANK4	2
	PRRT1	FKBP9	AIG1						CYTH2		PSMD2				COPB	2
	LSM2	LOC401431	ACRC						WNT5A		EIF3S9				JUN	2
	SIGLEC9	SELPLG	NPY1R						RPS6KA5		PSMD12				MPG	2
	HRK	BAIAP3	KIAA0999						NEU1		NUP160				NEK3	2
	ADAT1	RBM3	DAPK3						OSMR		SLC25A5				SF3B3	2
	LRP1B	XPO1	CREB1						CLIC4		YWHAE				PEPD	2
	ZNF414	COPA	DAPK2						BHLHE40		HNRPA2B1				EIF3S7	2
	MPZL1	CLSTN3	SUMO4						MICAL2		RPL15				RPS11	1
	PDLIM3	KIF11	NFAT5						TRIM26		PRC1				ANKS1A	1
	MLKL	IGSF1	CDK4						TCEAL1		SRPK2				RPS17	1
	NT5C	PART1	PRKCI						DUSP5		NACA				RPTOR	1
	SNRPD3	MED6	OSMR						RNF103		KIAA0406				ARHGEF10L	1
	DCLRE1B	MGC26885	TBC1D1						VPS24		KRT6B				FARP1	1
	SF3B3	IFNAR2	GAK						MFAP1		HSPD1				ERBB4	1
	TGS1	SON	TRDMT1						TRIM22		HSGT1				SLC30A9	1
	WDR18	ATP6V0C	TUBB						C14ORF109		DNM1L				TNIP3	1
	XIAP	KPNB1	SLC6A19						GPD2		LGALS3				KCNMA1	1
	PTS	TRAM1	ENTPD8						NLRP14		KCTD17				VPS33A	1
	PCSK5	FLJ21865	MAP4K4						SNUPN		OSMR				SMARCD3	1
	BIRC8	PRPF8	FRAP1						FADS2		MRPL12				LOC653712	1
	ATP6V1G1	RACGAP1	CBLL1						ALG6		SDF2L1				SKIP	1
	HIST1H1T	PIK3CB	COPA						NLRP10		NDUFS8				NMBR	1
	NHP2L1	ABCB10	ZNF436						ACP2		NDUFA8				NDUFB1	1
	CXorf59	SLC22A6	HTR2A						SHC1		HNRPM				ZNF492	1
	FZD8	HEG	LTK						LIN37		TAF15				BYSL	1
	MYBL2	TXNL4A	CAD						SYK		HSPA5				WASF1	1
	CBX2	NXF1	SCNN1G						KBTBD4		TUBB				HSPB1	1
	ZNF16	C21orf121	IGSF1						ITPKB		MCM5				ABCC6	1
	TMEM62	HPGD	OR51T1						RNASEL		PPIB				ATP5F1	1
	SLC36A2	PPP1R14D	TEAD3						CLEC2B		PUS7				C9ORF96	1
	SPCS2	TRIM14	CSE1L						IL24		SNRPG				C14orf109	1
	OLFM1	TRERF1	SLC48A1						FKBP5		XPO1				C5orf45	1
	NOS3	NEK8	MARK2						ATF2		COPA				COX5A	1
	NAGA	USP42	HRAS						HLA-G		COMTD1				NAGPA	1
	RUNX1	FLJ12436	APOA1						ACTN2		SDCCAG1				IRAK1	1
	GDPD5	PAOX	STK31						ACSL4		CAD				RPS18	1
	C1orf222	GSTM4	ATP6V0C						FASN		GEMIN4				POLR2L	1
	CLN5	ARCN1	KPNB1						IFIT2		PSMB6				RAB1B	1
	COPG	USMG5	RACGAP1						CISH		ARS2				TSTA3	1
	FBXO22	EIF3S8	ARAF						CACNA1A		NDUFA10				POLK	1
	TRIM28	ZBTB2	NUP153						GOLGA3		TXNDC5				DCAMKL2	1
	DHX8	SNX6	STX5						IRF2		PHB				ADCY7	1
	PTBP1	COPB	COL2A1						EP300		SGTA				SUMO1	1
	ATP5I	KCNJ12	HIPK3						DLX2		RPS12				NTRK1	1
	ALG10	VNN2	DHCR7						IFNGR2		PRPF8				TAF4B	1
	RBM14	ATCAY	PANK4						CYLD		PSMD6				TOP1MT	1
	NFXL1	DTX3	FGFR4						IRF1		PSMD3				CNGB1	1
	C19orf29	SF3B1	G6PD						AMHR2		WDR77				EP300	1
	NUPL1	FLJ23554	PPP1R14D						IRAK1		SIKE				MALT1	1
	AHCY	MYC	ANKRD7						EPHA4		CLPTM1				LOC643641	1
	CARD16	RPS27A	DCLK1						PIK3CD		SF3B2				AXIN1	1
	GINS2	RPS3	CTSW						NR4A1		RCN1				LZTR1	1
	PTPRA	GTF2H3	TUBB3						IRF6		CLNS1A				ATP1A3	1
	CEACAM7	PHF2	ARCN1						PIK3R2		HSPA9B				CRNKL1	1
	ZNF432	CENTA1	CDC42BPA								XPOT				XAB2	1
	SNRPB	JUN	PPP1R12C								ZC3H15				HSPCB	1
	PAGE5	E2F1	LIMK1								IARS				ROGDI	1
	MYOCD	RPS14	KCNJ11								XRN2				ATP8	1
	ASAH1	APBB1IP	PDK3								SFRS9				CA13	1
	DYNC1I1	BACH2	IL1F9								CTSD				ZNF473	1
	INMT	PCDH18	PPIF								FUS				C6ORF162	1
	ZNF350	MGC16471	PRKAG2								PTRF				SH3BP4	1
	STARD5	SARS	OSBPL6								MYEF2				USP47	1
	GJA3	PEN2	PHF2								PRPSAP1				MID1IP1	1
	CLK3	RPS24	NF1L2								PSMD11				FOXQ1	1
	ATP6V0B	PHGDHL1	JUN								PSME2				PAPOLA	1
	FOXE1	MAN2B1	NAGK								ARCN1				AATK	1
	FHOD3	MAP2K3	KCNK12								AP2S1				FGFR1	1
	TMEM167B	LOC284058	GOPC								NCKAP1L				DSP	1
	MFAP1	MGC48998	PLK4								CNOT1				ITLN1	1
	PTBS1	RPS16	SGK196								SYNCRIP				NUP214	1
	BUB1B	GGTL4	ACTC1								EDD1				IRF1	1
	NUP107	SNRPF	RAD54L								COPB				LOC441239	1
	CHMP2B	SMU1	EPHB2								MRPS23				NOSTRIN	1
	ANGPTL3	URP2	LOC440396								S100A1				PHYHIP	1
	C22orf15	EIF3S4	FAM135A								CCT8				LOC728683	1
	HPSE	KIAA1411	TAOK1								PPA1				COPS7A	1
	LY6G6C	SRRM2	GJA8								C18orf34				CDK5RAP2	1
	ZNF224	CHRM1	C16orf72								SF3B5				RAB40B	1
	NDUFB9	CCNB3	MAP2K3								SND1				CSEN	1
	MBNL3	ANKK1	FLT4								GCN1L1				SH2D1A	1
	KIAA0652	GPR146	MAP3K11								GNB2L1				PTPLAD1	1
	PPAN	GRIN2C	MAP3K12								SF3B1				B3GAT1	1
	C21orf82	SSTR5	PALM2								TESC				SYNGAP1	1
	ZNF132	SFTPB	RP11								RPL3				SCYL3	1
	TPRX1	CD81	UBXD3								UAP1				NFIA	1
	APBA3	FCHO2	PBK								ILF3				NOC4L	1
	TRIM17	TRIB2	SMG1								STK38				SORL1	1
	EVC2	RANBP9	KCNJ3								RPS14				TRIM22	1
	KIAA0391	FLJ25758	KLK9								SNRPA				PKD1	1
	PRSS8	CEL	RBM5								GPRASP2				MED29	1
	B3GALT2	BAIAP2	PIP5K1C								SHROOM3				WDR34	1
	ZNF154	SERPINA1	GSK3B								PLOD3				RPS6KA5	1
	MYO1E	GCLC	AQP4								EFTUD2				FASN	1
	CCDC74A	LRP11	PCSK7								AYTL2				C20orf111	1
	SNRPD2	C21orf7	HUNK								DDX3X				DARS	1
	STAC3	CRAMP1L	G6PC3								DHX30				CAMK1	1
	DCLRE1A	RUNX1	CD81								RPLP2				SFXN2	1
	NDE1	NXF3	UBR4								CCDC56				SHC1	1
	MTFR1	TRAP1	RABEP1								ANP32B				TAOK3	1
		DDX48	FRK								MRPS31				SLC12A4	1
		COPG	IKBKE								MAP2K3				KIAA1033	1
		SLC9A3R1	MIB1								CASC3				LOC344593	1
		ATP2C1	CXorf21								HSP90AB1				TUBAL3	1
		LRRN6A	PRKCD								E2F7				USE1	1
		MLYCD	PTS								VCP				MAP1LC3C	1
		TK2	IL17RA								MRPS27				G1P2	1
		PEPD	EPHB4								LACTB				BASP1	1
		LOC283377	HIPK1								MRPL49				ITM2B	1
		PTPRN	OR10H4								ALDOA				EIF4G3	1
		FBXW2	CACNG4								AP2A2				CAND1	1
		EEF1A1	PCCB								RPL32				ASCC3L1	1
		CD58	KHSRP								FLJ20303				RAB7L1	1
		PSMD14	ADAMTS2								C17orf85				TBK1	1
		CD48	ANPEP								LASP1				PIK3R5	1
		AHCYL1	RAB17								MRPS18B				SIGLEC9	1
		C14orf172	COPG								CYR61				ACACA	1
		SSTK	TRIM28								RPL37				HRK	1
		STXBP4	PRSS35								PSMA5				RPL35	1
		POLR2H	FBXO44								ATAD3A				TBL3	1
		KNG1	PAK2								SLC16A1				CRLS1	1
		C19orf20	APP								PSMC1				CSNKID	1
		PSMC6	AGTRAP								SF3B3				KIAA1609	1
		IRF2	PTPRN								IMMT				SQSTM1	1
		ARTN	STK39								DHX15				CYP2U1	1
		SAFB	VEGFB								RPL27A				GRP58	1
		FGF19	CDK10								COBRA1				EED	1
		LY6G6C	IL5RA								CLTC				GRK5	1
		LOC92312	APC2								LRRC59				SNRNP70	1
		GNRH2	CANT1								DKFZp564K142				TRIM60	1
		FKBP8	RPS6KA2								UNG				PTPN11	1
		DHRS2	ALPK2								BRD8				NUP93	1
		SCNN1D	CD3EAP								MYL6				GDPD5	1
		MYOD1	ZNF862								DDX48				TH1L	1
		CLK1	HSP90AA1								RANBP5				FBXO22	1
		DERL3	RAB11B								CAPZB				CLN5	1
			ADRBK2								TRIM28				ZNF37B	1
			DYRK1B								DDX21				C1QL3	1
			FPR1								POLE4				DLX2	1
			NEK6								PRSS35				ATP5I	1
			CCRK								TARBP1				KATNB1	1
			FKBP8								CNIH4				ZNF397	1
			ACVR2A								KARS				DAP3	1
			CCL13								NCLN				RBM10	1
			RPL36AP49								RAN				PYY	1
			CLK1								EIF3S7				RFTN1	1
			ST6GALNAC6								ADSL				RPL13AP7	1
											KCTD5				PHF3	1
											PSMD4				GOLGA3	1
											SLC2A1				UCRC	1
											EEF1G				HIST3H3	1
											PSME1				ARMCX5	1
											PSMD14				HTR7	1
											GDI2				FOXE1	1
											AHNAK				PLEC1	1
											PSMC6				C19orf43	1
											ARMC6				RING1	1
											RGNEF				CMTM1	1
											PVR				FOLH1	1
											SF1				RBPJ	1
											MAD2L1				ROR2	1
											INTS2				C14orf28	1
											ATRN				ANGPTL3	1
											CKAP4				THOC2	1
											USP9X				UBQLN4	1
											DNAJB11				TPI1	1
											HEXIM1				NPAS1	1
											YWHAZ				MINK1	1
											EEF1A2				PCMT1	1
											C14orf173				MSH6	1
											DDX55				SLC25A5	1
											RPS15				EVC2	1
															ACRC	1
															YWHAE	1
															GON4L	1
															DAPK3	1
															ZNF154	1
															GRB2	1
															PIN1	1
															CDK1	1
															PRKCI	1
															CDKN1B	1
															SIPA1	1
															NTHL1	1
															B3GNT7	1
															SEMA3A	1
															CTGLF1	1
															NDUFS8	1
															GDF10	1
															NDUFA8	1
															HNRPM	1
															DDAH1	1
															CLEC2B	1
															UGT2B15	1
															RFX3	1
															ZSCAN16	1
															ENTPD8	1
															CBLL1	1
															IL1F10	1
															KIF11	1
															BCL2	1
															PART1	1
															TEAD3	1
															MGC26885	1
															CADM2	1
															SON	1
															IL24	1
															TRAM1	1
															DUSP5	1
															TAF12	1
															CPLX1	1
															PSMD3	1
															PIK3CB	1
															CLPTM1	1
															SIKE	1
															CENPH	1
															ERLIN2	1
															SLC22A6	1
															ATP5B	1
															HEG	1
															PCGF6	1
															XRN2	1
															C1orf56	1
															PTRF	1
															MYEF2	1
															DCLK1	1
															CTSW	1
															NLRP10	1
															USP16	1
															USP42	1
															GSTM4	1
															IPP	1
															CDC42BPA	1
															COPZ1	1
															TASP1	1
															CNOT1	1
															SNX6	1
															ZBTB2	1
															CCT8	1
															SND1	1
															LSM4	1
															SLC17A3	1
															SAMM50	1
															C1orf55	1
															FLJ23554	1
															RPS3	1
															RPS27A	1
															CENTA1	1
															PIP4K2B	1
															E2F1	1
															PCDH18	1
															SNRPA	1
															RASGRP2	1
															DPYD	1
															GPRASP2	1
															PRKD3	1
															ACTC1	1
															N4BP2	1
															SARS	1
															DHX30	1
															ZNF552	1
															PCDHGA1	1
															PEN2	1
															FAM135A	1
															GJA8	1
															ACP2	1
															MAN2B1	1
															EXOSC10	1
															COX7B2	1
															CASC3	1
															PALM2	1
															PRAF2	1
															FLNC	1
															MGC48998	1
															HACE1	1
															KRAS	1
															GPR151	1
															GGTL4	1
															NOTUM	1
															SNRPF	1
															RPL32	1
															PLCH2	1
															EIF3S4	1
															C17orf85	1
															CHRM1	1
															CCNB3	1
															AQP4	1
															MERTK	1
															NFIL3	1
															GRIN2C	1
															NUP88	1
															IRF6	1
															CCRN4L	1
															HPS4	1
															EPHA4	1
															SLC7A14	1
															NT5C	1
															TMEM11	1
															UBXN7	1
															DCLRE1B	1
															PRKCD	1
															IMMT	1
															KIAA0174	1
															CEL	1
															DHX15	1
															ANKS6	1
															MARK3	1
															NEU1	1
															CACNG4	1
															OR10H4	1
															IL31RA	1
															MYBL2	1
															PCCB	1
															UNG	1
															DPF2	1
															ADAMTS2	1
															BRD8	1
															MYL6	1
															OLFM1	1
															RET	1
															NAGA	1
															FADS2	1
															SLC9A3R1	1
															ATP2C1	1
															RNF103	1
															NUPL1	1
															AHCY	1
															AGTRAP	1
															ZNF432	1
															ASAH1	1
															KCTD5	1
															ZNF350	1
															SF3A3	1
															CD58	1
															RLN1	1
															AHCYL1	1
															IL5RA	1
															AHNAK	1
															RPS8	1
															SMPD2	1
															TNFSF12	1
															ARMC6	1
															MAD2L1	1
															ZNF7	1
															CHMP2B	1
															XCR1	1
															FGF19	1
															USP9X	1
															IFIT2	1
															PIK3R3	1
															KLF6	1
															NEK6	1
															HEXIM1	1
															ACVR2A	1
															YWHAZ	1
															PIK3C2A	1
															SCNN1D	1
															MYOD1	1
															RBBP6	1
															POLA1	1
															TUBA1	1
															C4orf35	1
															C6orf62	1
															EIF3S3	1
															GABBR1	1
															ERN2	1
															SIAHBP1	1
															CKS1B	1
															CAPN6	1
															SCN3A	1
															ALG6	1
															ACOT2	1
															TBX21	1
															RPS2	1
															SSRP1	1
															NRBP1	1
															WT1	1
															CHAF1A	1
															SERPINB2	1
															C11orf71	1
															MTHFD2	1
															TPT1	1
															PLA1A	1
															TRPV2	1
															C20orf114	1
															MRPS28	1
															AP2M1	1
															GC	1
															YWHAH	1
															NIBP	1
															LARGE	1
															DPM3	1
															CSK	1
															DNAJC9	1
															CSRP1	1
															TUFT1	1
															SVIL	1
															OAS1	1
															PHB2	1
															MOCS3	1
															UMPS	1
															CAMK2B	1
															HIST1H2BN	1
															LUC7L	1
															TBC1D2B	1
															CDC2L5	1
															NDUFB8	1
															DNAJC11	1
															TIMM17A	1
															ZIC1	1
															LOC92235	1
															AMMECR1	1
															ARD1	1
															ITGB4BP	1
															ST8SIA1	1
															NCAPD3	1
															APOA5	1
															TMEM14A	1
															IL1A	1
															GPKOW	1
															TLK1	1
															SF3A2	1
															FN3KRP	1
															SMAD7	1
															MAP2K2	1
															PSMC4	1
															RPN1	1
															DBT	1
															SDC4	1
															SGK1	1
															PSMB2	1
															KIAA1107	1
															TFE3	1
															VIM	1
															SAMD8	1
															ADRA1B	1
															SNRPC	1
															PSMD8	1
															PCDHA9	1
															CSMD3	1
															ASPA	1
															KCNK17	1
															RARS2	1
															MAP1LC3B	1
															EPS8L3	1
															IFLTD1	1
															REV3L	1
															DCLK2	1
															CYB5R4	1
															PRKAR1A	1
															HSPA2	1
															HLA-A	1
															SUPT3H	1
															CSNK1G2	1
															FNTB	1
															MAML3	1
															EPHA7	1
															CYC1	1
															SCD	1
															NUP85	1
															FHIT	1
															RFNG	1
															EIF2S1	1
															EPRS	1
															B4GALT2	1
															JAK2	1
															LOC442113	1
															RCVRN	1
															CHUK	1
															RAB6B	1
															PDK2	1
															HERC6	1
															STAT3	1
															UBXN10	1
															PRRT1	1
															TRIM26	1
															ZNF414	1
															MPZL1	1
															MYH10	1
															IL22	1
															CTBP1	1
															MGC10433	1
															SFRS2B	1
															PRSS15	1
															XIAP	1
															GPR62	1
															GPS1	1
															WNT5A	1
															HSF4	1
															NEK1	1
															MATN3	1
															AGK	1
															PCYOX1	1
															B2M	1
															KIF2C	1
															LPPR4	1
															ADAMTSL4	1
															PSENEN	1
															SLC7A4	1
															ARFGEF2	1
															CYTH2	1
															C19orf29	1
															IRAK3	1
															C1orf159	1
															TRIM27	1
															PRPS1	1
															RABGAP1	1
															WNT9A	1
															CLK3	1
															PAK3	1
															HNRNPK	1
															STK3	1
															TGFBR1	1
															RNF150	1
															CDH26	1
															SLIRP	1
															SFRS10	1
															LHX8	1
															BAD	1
															LRPPRC	1
															ACVR1C	1
															SAFB2	1
															INCA1	1
															NCK2	1
															BAG3	1
															VPS16	1
															AB12	1
															PIK3C2G	1
															IMPA2	1
															SULF2	1
															MADD	1
															NPY1R	1
															KIAA0999	1
															IK	1
															PASD1	1
															NACA	1
															SNUPN	1
															NFAT5	1
															HSGT1	1
															CDK4	1
															KCTD17	1
															TCTEX1D2	1
															GIGYF2	1
															AQR	1
															OR52A1	1
															MCM5	1
															C14orf166	1
															LOC401431	1
															PPIB	1
															BAIAP3	1
															SNRPG	1
															IL15RA	1
															RPL13AP5	1
															RBM3	1
															NSW1	1
															FRAP1	1
															SDCCAG1	1
															COMTD1	1
															RRBP1	1
															GEMIN4	1
															CNTN5	1
															IF1AH	1
															OR51T1	1
															ZKSCAN1	1
															PRKAG3	1
															C20orf54	1
															CSE1L	1
															ARS2	1
															SLC48A1	1
															SELI	1
															TXNDC5	1
															CCNJL	1
															NPNT	1
															TMC6	1
															STX5	1
															RCN1	1
															HIPK3	1
															XPOT	1
															DHCR7	1
															TXNL4A	1
															FGFR4	1
															CTSD	1
															HPGD	1
															RRP1B	1
															TRIM14	1
															TRERF1	1
															TUBB3	1
															PRPSAP1	1
															PIK3CD	1
															ZNF653	1
															PPP1R12C	1
															AP2S1	1
															USMG5	1
															C2orf69	1
															EDD1	1
															IL1F9	1
															S100A1	1
															EOMES	1
															SF3B5	1
															THRSP	1
															PRKAG2	1
															OSBPL6	1
															PELI1	1
															KCNK12	1
															ILF3	1
															GOPC	1
															ULBP1	1
															GLCE	1
															LARP6	1
															PLOD3	1
															CSNK1A1	1
															WASF3	1
															AYTL2	1
															ARID1B	1
															RPLP2	1
															RPS24	1
															TMEM187	1
															E2F7	1
															BUB1	1
															FAM173A	1
															SLC35A1	1
															CNOT10	1
															PBK	1
															UBXD3	1
															ALDOA	1
															SMG1	1
															RSHL3	1
															TXNDC16	1
															RAVER1	1
															BTBD8	1
															KLK9	1
															LAMA5	1
															LFNG	1
															LASP1	1
															PIP5K1C	1
															GSK3B	1
															HUNK	1
															FREM2	1
															PIGT	1
															SNTB2	1
															PSMA5	1
															ATAD3A	1
															ACTN2	1
															LRRC39	1
															COBRA1	1
															CLTC	1
															GCLC	1
															DKFZp564K142	1
															CBX2	1
															EIF2AK3	1
															TMEM62	1
															CAMK2G	1
															RAB17	1
															USP37	1
															TARBP1	1
															TK2	1
															TRIM16	1
															FBXO44	1
															KARS	1
															TNFSF13	1
															CARD16	1
															RAN	1
															LOC283377	1
															CDC2	1
															MYOCD	1
															FBXO15	1
															SLC2A1	1
															PSME1	1
															EEF1A1	1
															STK39	1
															METAP1	1
															HMGA2	1
															FHOD3	1
															C19orf20	1
															RPS6KA2	1
															SF1	1
															MX2	1
															ZCCHC14	1
															ZNF862	1
															RAB11B	1
															HSP90AA1	1
															DPPA2	1
															DYRK1B	1
															PPAN	1
															DNAJB11	1
															NDUFB3	1
															NCRNA00200	1
															FPR1	1
															CCRK	1
															TPRX1	1
															COX6A1	1
															B3GALT2	1
															EEF1A2	1
															MYO1E	1
															CCDC74A	1
															DDX55	1
															RPS15	1
															NDE1	1
															PRPF40A	1
															HMGCR	1
															FSHB	1
															DSG4	1
															TAS2R16	1
															TPD52	1
															MCF2L	1
															PSMA4	1
															STK24	1
															OPN1SW	1
															ITGAM	1
															ROCK1	1
															C11orf82	1
															LGALS2	1
															PHF5A	1
															RGS2	1
															STK11IP	1
															TPSAB1	1
															SLC25A25	1
															CRADD	1
															NCOA5	1
															MST1R	1
															GSR	1
															ENG	1
															FLJ10458	1
															PTMA	1
															RPL26	1
															FAM73B	1
															GNL3L	1
															RXRG	1
															COPS6	1
															PIK3R4	1
															EIF2AK2	1
															NUTF2	1
															KRT14	1
															C17orf86	1
															TCF7L1	1
															HCG1986447	1
															PPP1R15A	1
															FCGR2A	1
															DTX2	1
															EEF2	1
															PDGFRL	1
															SPAG17	1
															PRDX3	1
															FAM35A	1
															HIST1H1B	1
															CNNM1	1
															PLA2G2F	1
															SIAH2	1
															NLGN4X	1
															CCDC74B	1
															RBM34	1
															PCDH12	1
															U2AF2	1
															TNC	1
															CIP29	1
															DLG2	1
															UNCX	1
															IGF2BP2	1
															SLU7	1
															DSC3	1
															LOC730974	1
															CRHR1	1
															TUBB2A	1
															LIMS3	1
															SERPINH1	1
															AXL	1
															AFF2	1
															IFNA7	1
															PPARA	1
															PLXNA2	1
															PLD2	1
															F13A1	1
															CD200R1L	1
															PIGH	1
															CAPZA1	1
															KRT73	1
															DUSP3	1
															CHMP2A	1
															RPL13AP16	1
															USP15	1
															CACNB4	1
															ITGA2B	1
															ZNF512	1
															PSAP	1
															PTGER2	1
															HECTD1	1
															CHM	1
															ATP5L	1
															ATP1A2	1
															CRYAA	1
															BACE1	1
															TPM4	1
															ESAM	1
															RAD23A	1
															CCNL1	1
															C6ORF57	1
															SCPEP1	1
															USP6	1
															ELK1	1
															PKN3	1
															C10orf57	1
															BMPR2	1
															C6orf33	1
															JTV1	1
															HMGN2	1
															ATP5O	1
															MGC4238	1
															NME2	1
															NTRK2	1
															DUPD1	1
															SP100	1
															BRPF1	1
															KIDINS220	1
															S100A4	1
															FRMD8	1
															BTC	1
															MAP2K5	1
															LARP	1
															PLCB1	1
															MAPK1	1
															PRPH2	1
															SUMO2	1
															CTSG	1
															TLR10	1
															LRRK1	1
															TXK	1
															BAT1	1
															TSC1	1
															XPNPEP1	1
															ANAPC2	1
															DNMT1	1
															NOD1	1
															HIST1H1T	1
															ADAMTS1	1
															OR52M1	1
															RIPK3	1
															TNRC6A	1
															HIST1H2BG	1
															BIRC6	1
															ZNF16	1
															TRIM21	1
															SAMHD1	1
															PPM1B	1
															PCF11	1
															USP46	1
															EIF5	1
															SPRY1	1
															IL9R	1
															CAPRIN1	1
															RBM14	1
															CAPNS1	1
															COPE	1
															SDF4	1
															FBXW10	1
															NDUFAF2	1
															RPL13P12	1
															ICMT	1
															GJA3	1
															FXR2	1
															CDK2AP1	1
															FHOD1	1
															RPL5	1
															TNPO1	1
															DENND1B	1
															LHX3	1
															RPS15A	1
															FSCN1	1
															PION	1
															SGCA	1
															TNPO3	1
															FLT3	1
															ZNF132	1
															SNX9	1
															NR4A1	1
															NUP160	1
															TRIM17	1
															FAM13B1	1
															KIAA0391	1
															HNRPA2B1	1
															ARRDC3	1
															PRC1	1
															IGFBP6	1
															IL17R	1
															CREB1	1
															DCLRE1A	1
															SRPK2	1
															CACNA1A	1
															PRPF31	1
															SYK	1
															STAB1	1
															RPS3A	1
															DDX3Y	1
															LGALS3	1
															MYT1L	1
															C4orf32	1
															TDG	1
															TBC1D1	1
															IQGAP1	1
															FLJ11235	1
															PDGFA	1
															TRDMT1	1
															RETN	1
															JUNB	1
															SLC6A19	1
															CFL1	1
															PUS7	1
															RPS6KA4	1
															CLSTN3	1
															SPOCK2	1
															MARK2	1
															STK31	1
															SGTA	1
															RPS12	1
															CLU	1
															ETHE1	1
															FLJ21865	1
															EPHA6	1
															WDR77	1
															ATF2	1
															TFAP2C	1
															COL2A1	1
															HSPA9B	1
															RPA1	1
															IARS	1
															SFRS9	1
															ZNF71	1
															HK2	1
															TBL1XR1	1
															G6PD	1
															COG5	1
															ST8SIA3	1
															UBL5	1
															PAOX	1
															SLC20A1	1
															NCKAP1L	1
															UBE2E1	1
															SYNCRIP	1
															TPK1	1
															MICAL2	1
															MRPS23	1
															PPIF	1
															PVALB	1
															KCNJ12	1
															SRP54	1
															GNB2L1	1
															ICAM1	1
															PLEKHH1	1
															CXCL9	1
															RPL3	1
															HECTD3	1
															CEBPG	1
															RNASEL	1
															LGALS9	1
															TCAP	1
															PIK3R2	1
															IQSEC1	1
															SHROOM3	1
															C14ORF109	1
															RAD54L	1
															ADK	1
															LOC440396	1
															C11orf60	1
															ABCD1	1
															MRPS31	1
															CCDC56	1
															NFE2L1	1
															CWC22	1
															STIP1	1
															C16orf72	1
															PSMB4	1
															HLA-G	1
															SART1	1
															MAP3K12	1
															HSP90AB1	1
															DCP2	1
															MRPS27	1
															MRPL49	1
															Itch	1
															SMU1	1
															KCNJ3	1
															RBM5	1
															RPS6KL1	1
															KIAA1411	1
															FLJ20303	1
															SMOC1	1
															ANKK1	1
															GPR146	1
															PC	1
															SFTPB	1
															RABEP1	1
															FRK	1
															SUZ12	1
															IKBKE	1
															CXorf21	1
															TGS1	1
															FLJ25758	1
															IL17RA	1
															RPL27A	1
															ATP6V1G1	1
															BIRC8	1
															FBXL17	1
															LRRC59	1
															FZD8	1
															CXorf59	1
															BHLHE40	1
															PRKY	1
															KHSRP	1
															SLC36A2	1
															C21orf7	1
															NOS3	1
															CRAMP1L	1
															ANPEP	1
															KBTBD4	1
															TAS2R40	1
															RANBP5	1
															C1orf222	1
															DDX21	1
															ZFYVE26	1
															POLE4	1
															CNIH4	1
															ZFP2	1
															RTP4	1
															CEACAM7	1
															PTPRA	1
															LOC339766	1
															INMT	1
															DYNC1I1	1
															PSMD4	1
															ADSL	1
															DR1	1
															NDUFA7	1
															GPR56	1
															GAS2	1
															RNF24	1
															CD48	1
															C14orf172	1
															SSTK	1
															STXBP4	1
															CYLD	1
															GDI2	1
															POLR2H	1
															XBP1	1
															KNG1	1
															ITGAX	1
															LIN9	1
															CANT1	1
															TFAP2A	1
															PTBS1	1
															BUB1B	1
															NUP107	1
															INTS2	1
															AAGAB	1
															COX5B	1
															MBNL3	1
															EIF2AK4	1
															THOC6	1
															C21ORF33	1
															ZFAND3	1
															C14orf173	1
															DDX17	1
															ST6GALNAC6	1
															CYP17A1	1
															CALM3	1
															C6orf136	1
															KIF24	1
															MSRA	1
															DMAP1	1
															FTS	1
															STX10	1
															ENSG00000174121	1
															PQLC1	1
															RPL23	1
															RAB30	1
															NADK	1
															TNFRSF18	1
															YLPM1	1
															GBF1	1
															FMO2	1
															TCF3	1
															RNPS1	1
															FLJ20516	1
															CCDC88C	1
															LIN37	1
															NDUFB11	1
															UBE2A	1
															TXNDC11	1
															MAP1B	1
															VPS54	1
															APPBP1	1
															Cry2	1
															BACH1	1
															PCDHB12	1
															BRWD3	1
															ACVR1B	1
															DOCK5	1
															TIMM44	1
															SLC41A3	1
															PTAFR	1
															MPN	1
															MAN2B2	1
															RNH1	1
															PPP6C	1
															C13orf28	1
															CCDC135	1
															CBX3	1
															TTN	1
															IL33	1
															AMN	1
															ACAP2	1
															TBC1D10B	1
															ITGA11	1
															AKAP13	1
															SIGLEC5	1
															MDN1	1
															OXSR1	1
															ZNF512B	1
															CIT	1
															AMOTL1	1
															MTSS1	1
															HERC4	1
															SYNJ1	1
															PAICS	1
															CDKN1A	1
															NFKBIE	1
															C16orf80	1
															POLR2J2	1
															LSR	1
															PLCD3	1
															SLC7A1	1
															PTPRM	1
															TCF7L2	1
															DIO1	1
															HSPA1B	1
															PSMD13	1
															TBC1D15	1
															JAK1	1
															NONO	1
															GPD2	1
															MAGEA11	1
															ZNF567	1
															GCAT	1
															TMEM186	1
															PIP	1
															NUDCD3	1
															CHST5	1
															GJC1	1
															SLC2A2	1
															HIPK2	1
															SOSTDC1	1
															ZMIZ1	1
															CHERP	1
															CFLAR	1
															DDX58	1
															PTPMT1	1
															CDC42BPB	1
															KIAA0226	1
															STXBP1	1
															CIRBP	1
															PLD3	1
															PTPRJ	1
															DMD	1
															LSM2	1
															APOBEC3G	1
															ADAT1	1
															EPHB6	1
															USP22	1
															TCF20	1
															MLKL	1
															PDLIM3	1
															CD47	1
															OR4M1	1
															VPS24	1
															SCN8A	1
															PPM1G	1
															MRCL3	1
															RPL11	1
															PCSK5	1
															ZFHX3	1
															RSRC2	1
															SSH3	1
															WDR37	1
															SPCS2	1
															C2orf32	1
															CCDC42	1
															PEX19	1
															DLG5	1
															SAGE1	1
															LASS4	1
															PSMD7	1
															FAM104B	1
															ALG10	1
															SF3B14	1
															CABC1	1
															NFXL1	1
															KSR2	1
															TMTC4	1
															EIF2S2	1
															BIRC1	1
															NUDT4	1
															PAGE5	1
															TAPT1	1
															MRPL42	1
															IRF8	1
															NFKB1	1
															BCL3	1
															KRT5	1
															MARS	1
															TMEM167B	1
															ZMAT4	1
															BMPR1B	1
															ACTA1	1
															NEK9	1
															CLIP1	1
															UBR2	1
															SF3B4	1
															TOMM40	1
															ATP5C1	1
															CDKL5	1
															RPL23A	1
															CXCR6	1
															SYCE2	1
															C2orf42	1
															VGF	1
															C22orf15	1
															CRSP2	1
															HPSE	1
															INPP4A	1
															PTPRU	1
															RFFL	1
															SAE1	1
															APBA3	1
															PRSS8	1
															PSMB3	1
															LOC730139	1
															DEDD2	1
															STAC3	1
															KRT6B	1
															ZBTB3	1
															GSK3A	1
															SUMO4	1
															RPS25	1
															DNM1L	1
															CLUAP1	1
															PSMB1	1
															RNF19A	1
															CNOT3	1
															NFKBIA	1
															SDF2L1	1
															WWP2	1
															ADAM20	1
															LRRC16A	1
															GAK	1
															TAF15	1
															C4BPA	1
															FKBP9	1
															TNFSF9	1
															MAP4K4	1
															SEC61A2	1
															ZNF436	1
															HTR2A	1
															LTK	1
															SCNN1G	1
															DLAT	1
															LMNA	1
															TBCD	1
															NDUFA10	1
															PHB	1
															APOA1	1
															IFNAR2	1
															LPIN1	1
															ARAF	1
															TRIM59	1
															NXT2	1
															PLP1	1
															MLLT11	1
															ZC3H15	1
															PEX5L	1
															C21orf121	1
															ANKRD7	1
															PSME2	1
															FLJ12436	1
															OLA1	1
															LIMK1	1
															RFX7	1
															KCNJ11	1
															PDK3	1
															LOC339524	1
															PPA1	1
															C18orf34	1
															SGK3	1
															VNN2	1
															AKAP11	1
															GCN1L1	1
															CLEC10A	1
															ATCAY	1
															CCL3	1
															DTX3	1
															TESC	1
															GTF2H3	1
															HEATR7A	1
															YTHDC1	1
															CPN2	1
															KCNJ16	1
															UAP1	1
															NF1L2	1
															NAGK	1
															ADAM11	1
															ATP6V0E2	1
															APBB1IP	1
															ONECUT2	1
															SGK196	1
															BACH2	1
															RPL13AP18	1
															MGC16471	1
															EPHB2	1
															CALM1	1
															DDX3X	1
															TBC1D23	1
															ANP32B	1
															FAM13B	1
															CCDC78	1
															KDSR	1
															PHGDHL1	1
															TAOK1	1
															HNRNPU	1
															FLT4	1
															MAP3K11	1
															CISH	1
															LOC284058	1
															CYP2J2	1
															RP11	1
															SPINT2	1
															LACTB	1
															PRCC	1
															AP2A2	1
															FAM38A	1
															RPS9	1
															URP2	1
															WAC	1
															YY2	1
															SRRM2	1
															GOLGA4	1
															MRPS18B	1
															SULT1C4	1
															PCSK7	1
															CYR61	1
															LRPAP1	1
															RPL37	1
															GMEB1	1
															SSTR5	1
															G6PC3	1
															UBR4	1
															DAAM1	1
															AMHR2	1
															FCHO2	1
															EIF3G	1
															CCT6A	1
															TNFRSF10D	1
															SLC16A1	1
															PRKCA	1
															MIB1	1
															TRIB2	1
															RANBP9	1
															USP8	1
															BAIAP2	1
															EPHB4	1
															SMARCE1	1
															HIPK1	1
															MAT2A	1
															PKD2L2	1
															GULP1	1
															LRP11	1
															RNASE4	1
															SIN3B	1
															MBOAT2	1
															CDK3	1
															ACSL4	1
															TRAP1	1
															RNF44	1
															CAPZB	1
															NDRG3	1
															LRRN6A	1
															MLYCD	1
															KIAA1751	1
															NCLN	1
															GINS2	1
															PAK2	1
															APP	1
															TCEAL1	1
															FAM13C1	1
															SAV1	1
															EEF1G	1
															ZNF251	1
															SMAD5	1
															LOC285830	1
															IGF2BP1	1
															VEGFB	1
															CDK10	1
															NLRP14	1
															RAD51L1	1
															APC2	1
															UQCRC2	1
															MAEA	1
															ALPK2	1
															CD3EAP	1
															PVR	1
															DCLRE1C	1
															ARTN	1
															HIST2H3C	1
															UBC	1
															SAFB	1
															ATRN	1
															PSMB9	1
															ADRBK2	1
															CKAP4	1
															ZNF224	1
															NDUFB9	1
															RAB7A	1
															CSF2	1
															C21orf82	1
															LOC92312	1
															GNRH2	1
															DHRS2	1
															LZTS2	1
															CCL13	1
															RPL36AP49	1
															SNRPD2	1
															DERL3	1
															MTFR1	1

## Sheet: Antiviral host factors
List of antiviral siRNA screens
Watenabe et al., 2014	Shapira et al., 2013	Brass et al ., 2009	Bakre et al ., 2013	Atkins et al., 2014			All siRNA screens that are antivirals
32	130	4	3	5			171	Number of studies
TUBB4	CCL26	WDR33	NPR2	CSNK2A1			SFRS7	2
DAP3	F2R	IFITM3	MAP3K1	EPHA2			ITPK1	2
SNRPF	STAT1	PUSL1	DYRK3	ITPK1			IFITM3	2
PRPS1	LOC652346	TPST1		PIP4K2B			MAPK7	1
EIF3S8	PML			TLK2			TLK2	1
CTNNAL1	HPS6						TMEM140	1
SFRS7	Ushbp1						PQLC1	1
PRSS1	CACNG7						MAP4K1	1
MTCH1	ARTN						HLAC	1
EIF4A1	SWAP70						HK2P1	1
GTF3C5	TRIM63						RGS2	1
PKM2	C1GALT1						CALML3	1
RAB18	TNFSF11						DFFB	1
KRT18	HK2P1						TPST1	1
SLC2A12	HK2						DHCR24	1
CCT6A	DAAM2						CCL26	1
M6PRBP1	MAP3K9						NOD2	1
TMED10	NOD2						NINJ1	1
GDI1	IKBKB						CLK4	1
S100A10	SPRY4						BID	1
ACTN1	PLXNA2						PKM2	1
NAP1L1	KLHL9						SYNPO	1
RPS19	Nkiras2						RAB18	1
RPS7	FOXI1						PIK3R4	1
TMED2	DHCR24						IDO1	1
KHSRP	IL27						ACTN1	1
COPS7B	UBP1						FBXL5	1
ACTG1	HSPB8						HSPB8	1
PPP2R1A	CXorf40B						TP53	1
ERLIN2	CXorf40A						ATP13A1	1
GNAI2	CARD10						TMED2	1
SLC39A7	KLHL21						CEBPD	1
	SDCBP2						CYCS	1
	TDRD7						PRKRA	1
	RYBP						MYH9	1
	SYNPO						PPP2R1A	1
	HAUS4						ERLIN2	1
	KIFAP3						DYRK3	1
	PSMB10						HK2	1
	SMAD6						IP6K2	1
	HOXC12						CSNK1A1L	1
	BTG1						MKNK2	1
	IFITM3						CTNNBL1	1
	CTDSPL						EIF3S8	1
	MRPS30						CACNG7	1
	Ints5						PML	1
	CLCF1						CTNNAL1	1
	CALML3						HMGA1	1
	CYCS						FOXI1	1
	MYH9						CXorf40B	1
	NINJ1						FOXN1	1
	GPR137B						TOB2	1
	RALGAPB						F2R	1
	MAP3K2						GTF3C5	1
	RP2						SAR1A	1
	RNF44						KLHL21	1
	NR2F1						PIP4K2B	1
	Plcd1						IRF3	1
	CSNK1A1L						PLXNA2	1
	CACNG1						RP2	1
	IFITM2						RPS6KA1	1
	AHR						GDI1	1
	PRKRA						KLF2	1
	IDO1						PI4KB	1
	ATP13A1						RALGAPB	1
	CEBPA						TTC12	1
	TMEM140						MAP2K7	1
	PRICKLE2						RPS7	1
	PQLC1						NRP1	1
	CEBPD						LIF	1
	HCCS						NR2F1	1
	H2AFV						EPHB2	1
	CDKN2AIP						ACTG1	1
	CTNNBL1						PSMB10	1
	HLAC						PRMT2	1
	HLAB						SDCBP2	1
	EPHB2						GNAI2	1
	NCOR2						Plcd1	1
	PDCD10						SLC39A7	1
	BID						CLCF1	1
	PIK3R4						ETS1	1
	MAP2K7						MAP3K1	1
	MAP4K1						E2F3	1
	CASP3						MRPS30	1
	APOBEC3G						CSNK2A1	1
	CLK4						SNRPF	1
	RTF1						KLF7	1
	TOB2						GPR137B	1
	FOXN1						HIST1H2AC	1
	NRP1						CDKN2AIP	1
	SERPINB9						CDKN2C	1
	ETS1						LOC643778	1
	SAR1A						CACNG1	1
	MAPK7						BMPR1A	1
	PIGA						EGR3	1
	RPS6KA1						WDR33	1
	IRF3						HLAB	1
	ITPK1						APOBEC3G	1
	KLF2						EPHA2	1
	TTC12						SLC2A12	1
	MKNK2						KRT18	1
	CDKN2C						M6PRBP1	1
	LIPA						CCT6A	1
	IP6K2						HAUS4	1
	STK3						HPS6	1
	TNFRSF25						RPS19	1
	FZD5						SPRY4	1
	SFRS7						IL27	1
	TMEM110						STAT1	1
	MUSTN1						KHSRP	1
	LOC643778						PDCD10	1
	BMPR1A						TMEM110	1
	FBXL5						NPR2	1
	PRMT2						MUSTN1	1
	KLF7						LOC100130009	1
	PEX14						RNF44	1
	LOC100130009						B2M	1
	HMGA1						TUBB4	1
	TP53						TRIM63	1
	E2F3						Ints5	1
	EGR3						PRICKLE2	1
	RGS2						TNFRSF25	1
	DFFB						PIGA	1
	KIAA0430						DAP3	1
	LIF						TNFSF11	1
	PI4KB						FLRT2	1
	B2M						SMAD6	1
	LITAF						PRPS1	1
	HIST1H2AC						PUSL1	1
	FLRT2						LIPA	1
							MAP3K9	1
							IKBKB	1
							LITAF	1
							HOXC12	1
							STK3	1
							KIAA0430	1
							BTG1	1
							CXorf40A	1
							NCOR2	1
							PRSS1	1
							MTCH1	1
							RTF1	1
							PEX14	1
							SERPINB9	1
							RYBP	1
							CARD10	1
							CEBPA	1
							HCCS	1
							EIF4A1	1
							AHR	1
							TDRD7	1
							ARTN	1
							LOC652346	1
							C1GALT1	1
							DAAM2	1
							TMED10	1
							Nkiras2	1
							CASP3	1
							UBP1	1
							S100A10	1
							MAP3K2	1
							CTDSPL	1
							NAP1L1	1
							FZD5	1
							Ushbp1	1
							COPS7B	1
							KLHL9	1
							H2AFV	1
							KIFAP3	1
							IFITM2	1
							SWAP70	1

## Sheet: mapping and randomization 
1463 genes mapped to the three networking tools	153 genes shared in at least two siRNA studies (mapped to the three network growing tools)		Randomizing small set IHFs							Randomizing medium set IHFs
SNRNP70	RAB10		A	B	C	D	E	left genes		A	B	C	D	E	F	G	H	I	J	left genes
COPB1	FKBP5		LGALS3BP	SNW1	NEK8	PEPD	CALCOCO2	KRTCAP2		RPS24	TBC1D10B	SMARCE1	WDR18	FKBP9	DCLK2	HIST1H1B	PLA1A	ALG10	RANBP9	LPPR4
KRTCAP2	DAPK2		ATP6V0B	NUP43	PLK3	HAND2	TTI1	IFIT5		ATP6V0E2	DDX3X	USP37	ATRN	ST6GALNAC6	COPS7A	PHF2	EPHA6	SAE1	TNPO1	ACOT2
BARHL2	CLOCK		NUP98	SNRPB	DHX8	RPL13A	SF3A1	FUS		TAOK3	ITPKB	MAP2K5	KIAA1033	CEACAM7	TUBB3	FN3KRP	FAU	PSMD14	RPS15	APP
PLAU	SUPT6H		PSMB6	ATP6V1B2	EFTUD2	EIF3F	ATG13			ZNF862	TAF12	C4orf32	TRAP1	CCDC74B	GTF2H3	CHAF1A	PRKCA	KCNJ12	AMOTL1
ATP6V0D1	HSPD1		BUB3	BZRAP1	COPB2	PRPF8	FGFR2			ATAD3A	PRSS35	G6PC3	ZSCAN16	HPGD	SCNN1D	RET	DUSP5	NUP153	CNTN5
NTSR1	KRTCAP2		BARHL2	PSMC3	NTSR1	SIGMAR1	NXF1			FAM104B	C17orf85	CIT	CISH	TOP1MT	EIF4G3	NOC4L	SMAD7	FBXO44	PRC1
EIF3B	IFIT5		RPL15	FKBP8	VCP	EIF3B	MYC			COPB1	RPL23	PSMB4	TLR10	IL31RA	IL24	FAM135A	ETHE1	CSNK1A1	USP6
RPS5	BARHL2		PSMD14	RPS20	IRF2	RPS14	EGFR			FBXO15	AFF2	OLFM1	C6orf136	RPN1	NFKB1	FAM13C	IQSEC1	RPS6KA4	GDF10
BZRAP1	OSMR		CLOCK	XPO1	PSMD12	LRP1B	MDM2			ATP6V1B2	REV3L	PCDHB12	CCL13	USP8	UBR5	SLIRP	RFFL	HPS4	PLOD3
ITGA3	MRPL12		PSMD2	ARCN1	POLD3	HSPA8	CLK1			CCNL1	NTRK1	HSPA2	SIN3B	TFAP2C	YLPM1	MCM5	AMN	PLP1	CNOT10
PSMA1	HSPA5		FAU	SUPT6H	SNRPD3	COPB1	BPTF			HNRNPA2B1	PTMA	FHOD1	SPOCK2	CDK4	DAP3	SVIL	OR52M1	DDX17	HMGCR
GRK6	TUBB		PSMD11	NUP153	EIF4A3	TNK2	ATP6V0C			CNIH4	SRPK2	PHB2	NLGN4X	RABEP1	MT-ATP8	GDI2	SUPT3H	TSC1	DAAM1
PLK3	ATP6AP2		TRIM28	ATP6V0D1	C5orf38	JUN	SF3B3			PPA1	GEMIN4	CRY2	TRIM16	RPL11	TIMM44	RBBP6	C16orf72	TAF15	IRF8
STARD5	EIF3I		IGSF1	HSPD1	PTPRN	ABCB10	CLIC4			ATP6AP2	CAMK2B	TMEM11	EIF3F	SIGMAR1	TFE3	NUP93	HACE1	SAFB2	COG5
ATP6V0B	SELPLG		RACGAP1	EIF4A2	NEK3	COPG1	TUBB			CYP2U1	RBM14	CD200R1L	ARHGEF10L	TBC1D15	CALCOCO2	PPP6C	OR51T1	DUSP3	DHCR7
C5orf38	XPO1		PSMD1	ATP6V1A	PRSS35	ITGA3	AKT1			ZFYVE26	HNRNPU	CLPTM1	LRPPRC	UBE2A	PAPOLA	PRPSAP1	TPI1	CPN2	C5orf38
HSPD1	COPB2		STARD5	DAPK2	EIF3D	RPS10	SF3B2			CDK10	SF3B4	PIGT	EPHB4	OAS1	APC2	ZIC1	CBLL1	TCF20	GRK6
OSMR	BUB3		KPNB1	LY6G6C	RPS5	ATP6AP1	IFNGR2			KCNK12	SF3A3	EIF3D	NPAS1	FUS	PRAF2	TBL3	KARS	FARP1	DAPK3
MRPL12	COPA		RAB5A	GRK6	NUP205	COPA	PTBP1			ITCH	RPS6KL1	CLEC2B	LGALS3	PRSS8	ATP5C1	CNOT3	GABBR1	BAIAP2	HSP90AB1
TUBB	CALCOCO2		SLC1A3	CLNS1A	PRKACA	PSMA1	STK38			KLF6	TBC1D2B	ATP5O	SH3BP4	HTR7	MRPS27	FRMD8	ADAMTS2	SHC1	MATN3
COPA	CAD		RAB10	WDR18	RUNX1	ITPKB	MAP2K3			PIGH	PSME2	COPZ1	FHIT	NOS3	AMMECR1	EPRS	CDK5RAP2	MAPK13	TBC1D1
IGSF1	IGSF1		PTS	NXF3	PPP1R14D	ATP6AP2	OSMR			CTNNB1	VPS33A	CPLX1	CNOT1	NOD1	GOPC	ACP2	CAPN6	LTK	MYT1L
PSMB6	POLD3		ERCC4	PLK4	HRAS	RPS16	SF3B1			DCLRE1A	NFKBIA	LONP1	NDUFB3	ANKK1	SRP54	TAS2R16	NDUFA7	SSRP1	IRAK3
COPG1	IVNS1ABP		PGD	EIF3I	MFAP1	HSPA5	MPG			ACTC1	EEF1G	PKN3	CHERP	METAP1	HTR2A	PLK3	TCF3	AP2M1	U2AF2
RACGAP1	PSMB6		RIOK3	PLAU	MAPK13	FBXW2	NHP2L1			TK2	NUPL1	FCGR2A	GJC1	AHNAK	SEMA3A	JUN	LAMA5	TAPT1	AIG1
NUP153	EIF3F		PSMD6	SELPLG	CAD	FKBP5	ATF1			USP46	EIF2AK2	NOTUM	TNC	UNCX	COX6A1	CHMP2B	PSMD13	MYBL2	PKD1
FUS	MED6		PSMC1	P2RY12	RBCK1	CTNNB1	PSMC6			RNASE4	GPS1	ITLN1	TPGS1	COPG1	ZNF512	IK	MYOCD	RAB10	KCTD5
PIK3C3	SLC1A3		SNRNP70	MRPL12	DYRK1A	AIG1	PANK4			PCYOX1	LARGE	RNF19A	ONECUT2	NUP98	MPZL1	CKAP4	USP22	RAD23A	KIF2C
PSMD11	PLAU		C21orf33	CD81	SERPINA1	IVNS1ABP	MED6			RAB30	RPL26	UGT2B15	SGCA	ATF1	NDUFS8	SLC2A2	EPHB2	RPS6KA5	STK24
RPS4X	PSMD1		RPS4X	PIK3C3	PHF2	EIF3C	SNRPA1			HIPK1	NUP43	CEL	PSMD3	SPINT2	NTHL1	RLN1	KNG1	CD3EAP	ANPEP
EFTUD2	COPG1									BACH2	IFNA7	RAB1B	SMPD2	UBR4	MYEF2	SDF4	PLAU	FOXQ1	C14orf166
FAM135A	ITPKB									RNF44	VIM	NFIA	NXF3	RARS2	DSC3	PTPRU	APOBEC3G	DLAT	IARS
ATF1	HRAS									NDUFB9	DYRK1A	TUBB	KRT5	KDSR	CLK3	PELI1	E2F1	FAM173A	BAIAP3
HSPA8	KPNB1									PSMC3	SYK	PSMC4	C19orf43	MRPS23	AGTRAP	NLRP10	CDKN1B	TRIM26	MYL6
SERPINA1	ATP6V0C									UQCRC2	BTC	RAD54L	GAS2	PLD3	SLC7A1	GIGYF2	PAK3	DPM3	PPP1R14D
RUNX1	RACGAP1									RAB40B	TNFRSF18	CCRN4L	SLC17A3	LRRC39	RBM3	LIMS3	BAG3	RNASEL	PSMC6
PRSS35	PRPF8									CYB5R4	SLC7A4	RNH1	ZNF492	KRT6B	C2orf69	FSHB	THOC6	HLA-A	ADAM11
FBXW2	FAU									NAGPA	ATG13	SARS	YWHAH	ZNF473	TCF7L1	MAD2L1	PAGE5	LRP1B	SSH3
PSMC6	ATP6V0D1									LY6G6C	NAIP	MAP1LC3B	RPL15	NEK9	MYH10	ATP2C1	NUP205	BRWD3	ZFHX3
EIF4A3	PSMD6									ACACA	COX5B	ZNF432	PSENEN	UBR2	C6orf62	SLC41A3	CHMP2A	FGFR2	HIST1H2BN
LY6G6C	NUP153									PGD	SDE2	CNRIP1	RNF103	BHLHE40	PPAN	PTBP1	GPKOW	CHST5	HIST1H1T
FAU	COPB1									ACTA1	LUC7L	SFXN2	EIF3B	ZNF71	CFL1	TCTEX1D2	GBF1	TUBB2A	ZNF397
EIF3D	NTSR1									TMEM187	CSE1L	RUNX1	SNRNP70	AMHR2	GON4L	ZNF154	SLU7	TRIB2	PRPF8
LGALS3BP	ATG13									PDGFA	PIK3R5	CRHR1	SF1	ACAP2	IMPA2	CLUH	CLEC10A	ATP5I	UAP1
FGFR2	SF3B2									CCT6A	TXNL4A	CCNB3	SF3A2	AP2A2	CWC22	LIMK1	CYP2J2	YTHDC1	RSPH4A
DCLK2	ABCB10									IRAK1	BRD8	BASP1	NEK6	SORL1	ST8SIA1	RPL35	RPS14	WDR34	MOCS3
HAND2	CLNS1A									RIPK3	NUP214	RSRC2	USP42	LGALS3BP	ATP5B	CMTM1	BACH1	GPD2	CREB1
ATP6AP1	NUP43									AQR	PLXNA2	RAN	TCAP	RIOK3	MSRA	CCDC88C	DMD	MTOR	MRPS18B
RAB5A	PANK4									EPS8L3	POLE4	LRRC59	MYOD1	SAMM50	TPM4	TAS2R40	CEBPG	GC	MAP4K4
UBXN10	NXF1									SPAG17	SGK3	CALM1	SNX9	PEX5L	CAPRIN1	CHUK	RABGAP1	LIN37	ISG15
LRP1B	FUS									GOLGA4	LHX3	ARID1B	OPN1SW	ROCK1	TDG	CASC3	DPYD	XBP1	PHF3
NHP2L1	PPP1R14D									MAP1B	POLR2J2	MARS	DPPA2	PTPMT1	RFNG	DDX55	ATP6V0B	NFAT5	NR4A1
TNK2	NUP98									MAPK1	STK39	ACVR1B	RBCK1	RAB17	KRT14	IKBKE	GAK	MICAL2	CACNB4
IFNGR2	PIK3C3									PTPRJ	FNTB	DNM1L	NEK3	TAF4B	SGK1	XPNPEP1	RFTN1	TTN	KCNJ16
CTNNB1	RIOK3									THOC2	HSF4	PASD1	AHCY	PTS	RRBP1	NAE1	DSP	RPL37	MAEA
ATP6V1A	PSMD11									FAM13B	MYC	GRB2	SAMD8	ANKRD7	SNTB2	PSMA4	RPS17	E2F7	MAP3K12
P2RY12	NEK8									TCF7L2	DHX8	GMEB1	MDN1	PSMD4	OR52A1	ZNF16	CAMK1	DCP2	INPP4A
PSMD2	ARCN1									MARK2	PLEC	SNRNP200	ASPA	STX5	RFX7	TXNDC16	ANGPTL3	ATF2	PSMA5
PSMD12	RPS4X									PPM1G	COL2A1	WT1	MALT1	HRK	CYC1	DNAJC11	RPS16	PBK	CLTC
FKBP5	SF3B1									RPS27A	EXOSC10	RPL3	TPK1	B4GALT2	FXR2	CD58	PIEZO1	ZMAT4	FCHO2
DAPK2	RPL13A									EPHA4	WDR77	EIF2S1	EIF4A3	SPCS2	ACVR1C	C1orf56	TMC6	SNRPD2	SLC16A1
CALCOCO2	MYC									NLRP14	RPS12	XIAP	RPS9	RCVRN	C5orf45	FOLH1	YWHAE	SERPINB2	APOA1
EIF3F	PHF2									ZNF350	NUP88	UMPS	RPS18	HK2	PYY	SULF2	STK11IP	ACSL4	MAP1LC3C
MED6	DYRK1A									DHX30	SQSTM1	TRPV2	PTPN11	IL15RA	CA13	ZMIZ1	IGF2BP1	NDUFB1	TXNDC5
HRAS	RBCK1									USMG5	HIPK3	STAC3	ITGA2B	NAGA	LARP6	PRPH2	CYLD	SNUPN	COPA
ATG13	JUN									MAML3	HSPD1	CTSW	ABCB10	LASP1	SUMO2	SLC22A6	ITGA3	CD47	MYO1E
SF3B2	TTI1									PEPD	TNRC6A	AGK	STK31	SOSTDC1	PIK3C3	RBM10	NXT2	RBM34	SF3B3
NXF1	STK38									HECTD3	CLOCK	TRIM22	PCDH12	BARHL2	SIPA1	RAB7A	ADSL	EIF3C	CCDC78
PPP1R14D	RPS14									DEDD2	SCN3A	ITGAM	PSMD7	HIST1H2BG	PSMB2	PALM2	ST8SIA3	SELPLG	ZC3H15
RIOK3	PLK4									IL5RA	KATNB1	JAK1	PRKAR1A	PSMD1	YWHAZ	CAPZA1	TMEM186	CDC42BPA	CDH26
MYC	EIF3B									HRAS	EGFR	MSH6	MAP2K2	SHROOM3	CLSTN3	ARFGEF2	ZNF224	PSMB1	CSNK1G2
PLK4	RPS5									DNMT1	AKT1	PPARA	UNG	NFIL3	KRTCAP2	TTI1	ASAH1	GRIN2C	SYNGAP1
VCP	EIF3D									VPS16	UBAC2	NFXL1	PIP5K1C	PDGFRL	DUPD1	INMT	BIRC8	CNNM1	CBX2
SIGMAR1	ATP6V1B2									SCYL3	FBXL17	DHRS2	PPP1R12C	CDK20	PRKAG3	LHX8	MIB1	IGF2BP2	KHSRP
PSMC1	EFTUD2									NUTF2	TMEM62	AKAP11	NCKAP1L	RING1	RPS10	CLU	AHCYL1	KCNJ11	MRPS28
PTBP1	LGALS3BP									CAND1	SDC4	CRLS1	MADD	PCDHA9	GPR146	EIF3I	TRDMT1	SAMHD1	DENND1B
SNW1	FGFR2									CANT1	LMNA	NDE1	CLNS1A	USP15	WASF1	ZFP2	NEMF	CKS1B	IRF1
PSMD14	BZRAP1									INCA1	S100A1	SLC36A2	MST1R	BAD	OR4M1	SART1	TRMT61A	PEX19	C2orf42
FKBP8	ERCC4									RXRG	CTSD	WASF3	SCN8A	PDK2	ARMCX5	ILF3	COPS6	B3GNT7	DTX2
CLK1	MAP2K3									VPS54	SNX6	AATK	LINGO1	VNN2	HERC6	SUMO1	S100A4	DLX2	TPD52
CLOCK	PGD									PRPF31	DPF2	C14orf28	MTSS1	TUBAL3	ARMC6	COPB2	IVNS1ABP	ANP32B	CACNA1A
COPB2	ATF1									CYP17A1	SLC25A25	C1QL3	GGTLC2	KCNIP3	ATP5L	ACTN2	B2M	PSAP	DDAH1
BUB3	MPG									PRDX3	NUP85	RNF150	AP2S1	EIF2S2	AQP4	MAN2B2	ALPK2	ELK1	APBB1IP
IVNS1ABP	ITGA3									PIK3CB	PSMD2	FMO2	NAGK	RGS2	RPS11	PIK3C2G	PAQR8	FASN	FKBP8
NUP98	VCP									PCGF6	USP47	SMARCD3	CHRM1	TBK1	POLK	KSR2	CACNG4	GSTM4	SEC61A2
RBCK1	RPS16									DCLK1	NUP107	CHM	DLG2	ATP1A2	STK3	AKTIP	DHX15	GJA8	GSK3A
ATP6V1B2	MAPK13									TXNDC11	THRSP	CLK1	ICMT	SMOC1	NEK8	ANKS6	PSMA1	PIK3R2	KLK9
ERCC4	AKT1									EVC2	LZTS2	NDUFA8	KPNB1	CD48	ADAMTS1	PSMB6	ATP6V1A	POLD3	BTBD8
RPS20	PSMA1									ROGDI	IGFBP6	MLYCD	SPACA7	INTS2	SIGLEC5	SF3A1	RPL27A	ATP1A3	IFIT2
BPTF	HAND2									FBXO22	SSTR5	YY2	SLC9A3R1	PCSK7	NMBR	SF3B1	RAVER1	USP16	MERTK
RPS10	ATP6AP1									CRAMP1L	CAPZB	MAT2A	DDX21	IL33	DCLRE1B	ROR2	ABCD1	TASP1	CADM2
CLIC4	GRK6									STXBP1	FGFR4	ZFAND3	PVR	GNL3L	ADAM20	CTBP1	NACA	TPRX1	ATP6V0D1
SNRPA1	RAB5A									FOXE1	EIF4A2	BCL2	CENPH	RPS2	HPSE	ZNF436	RASGRP2	DSG4	MAP2K3
DHX8	EIF4A2									DCLRE1C	DAPK2	XCR1	TCEAL1	SND1	TAOK1	PPM1B	PTAFR	IRF2	MTFR1
SF3A1	CD81									ITM2B	ZNF512B	PIP	HNRNPM	UBC	TMEM167B	KBTBD4	SNRPF	G6PD	PLD2
MDM2	EIF3C									CDC42BPB	HSPA5	NHP2L1	SNW1	EEF1A2	EEF1A1	FLT4	CTSG	ZNF653	SMU1
EGFR	RPS20									FKBP5	RPL23A	IQGAP1	SERPINA1	KRT73	FADS2	TBCD	SLC35A1	TNFSF9	FGF19
RPL15	SIGMAR1									NUDCD3	CHMP3	PSMC1	ARRDC3	LGALS2	ADCY7	PTGER2	TARBP1	SCNN1G	EIF2AK3
IFIT5	BPTF									HERC4	ATCAY	GRK5	IFIT5	LPIN1	NT5C	NEK1	FPR1	PC	SLC6A19
HSPA5	LRP1B									CDK2AP1	SAGE1	CACTIN	MRPS31	ADAT1	DTX3	JUNB	PIK3R3	SNRPD3	LPCAT1
SELPLG	NEK3									RPS25	NME2	APBA3	KIAA1107	SP100	MID1IP1	IL17RA	ERN2	LFNG	CSRP1
XPO1	CLIC4									MBOAT2	PRRT1	AAGAB	NDUFB8	ENG	INF2	TPSAB1	LRRK1	IPP	ERCC4
CAD	RPS10									KIAA0391	VEGFB	IL36G	CFLAR	UBXN7	PHF5A	ITGA11	EEF2	PAICS	SLC1A3
ITPKB	SNRPD3									MARK3	NRBP1	FAM35A	FZD8	PSME1	CAPNS1	CSK	SLC2A1	CXCL9	OR10H4
ATP6V0C	HSPA8									PANK4	NDUFB11	ENTPD8	PSMB3	IFNAR2	B3GALT2	RPS20	MED14	FBXW2	COX7B2
PRPF8	PSMC1									PLCB1	BZRAP1	DARS	BUB1B	RPS4X	BUB1	SDF2L1	CXorf21	ARAF	IRF6
PSMD6	SF3B3									HMGN2	KIF24	HLA-G	EIF2AK4	TRIM17	CLIP1	KCTD17	CAD	CLUAP1	GCN1L1
ABCB10	PRKACA									USE1	EPHA7	PDIA3	HUNK	RPTOR	XPO1	ATP6V1G1	SLC25A5	RPS8	GPR62
NEK8	WDR18									OXSR1	EIF5	ERBB4	SNRPC	ANKS1A	SPRY1	DOCK5	GSR	CYTH2	ESAM
SF3B1	SNRPA1									MRPL42	PIK3CD	NFKBIE	PTPRN	CRNKL1	GOLGA3	CERS4	PCDHGA1	TMTC4	IL1A
PHF2	PTS									RBM5	KCNMA1	PSMD8	UBE2E1	DNAJC9	DERL3	HSPB1	TOMM40	PCSK5	DIO1
TTI1	SNRNP70									STXBP4	FSCN1	CCDC42	PAK2	ZNF7	PLK4	CABS1	FBXW10	IGSF1	ADRA1B
HSP90AB1	SERPINA1									IFNGR2	FREM2	ATP6AP1	OSBPL6	BIRC6	ACRC	NONO	NCOA5	CRADD	PIK3C2A
MAPK13	NHP2L1									FLT3	SF3B5	TBL1XR1	CAMK2G	COMTD1	SNRPB	GPR151	CCDC178	STK38	KIF11
EIF3C	TNK2									ERLIN2	RCN1	CDK13	MCF2L	LACTB	ADRBK2	STAT3	NEU1	TRIM14	ZNF414
CD81	IFNGR2									USP9X	ADAP1	HIPK2	CCT8	EIF3G	IL1F10	NFE2L1	NTSR1	ABCC6	FAM73B
PTS	PLK3									TGS1	OLA1	SLC12A4	BPIFB1	LGALS9	SNRPG	PTPRM	SCPEP1	RPL13A	PPIF
NXF3	RUNX1									ANAPC2	SULT1C4	TESC	PRKCI	XRN2	STIP1	COPE	LSM4	SLC52A3	CLIC4
TRIM28	NXF3									DNAJB11	HIST3H3	NUP160	ATP6V0C	SCD	NPNT	IPO5	RAB11B	PLCD3	VCP
PTPRN	TRIM28									NCK2	ITGAX	LRRC16A	FRK	PCMT1	CIRBP	TNK2	MFAP1	ATP5F1	AXL
C21orf33	DHX8									B3GAT1	EIF3H	EP300	SMAD5	SIGLEC9	KCNJ3	COX5A	PCF11	BCL3	PRKD3
IRF2	PRSS35									KCNK17	PCDH18	PIN1	KRAS	RTP4	NCLN	DBT	TUBA4A	C21orf33	CCL3
ATP6AP2	PTBP1									MINK1	SMG1	BPTF	ADK	LRPAP1	HAND2	TIMM17A	ZNF567	PRKACA	WNT5A
SLC1A3	SNW1									MBNL3	ZKSCAN1	TRA2B	RPL5	PUS7	NXF1	RBPJ	RRP1B	WDR37	HSPA9
PSMD1	SF3A1									CXCR6	GLCE	RPS15A	PKD2L2	CCNJL	MLLT11	SH2D1A	NPY1R	NTRK2	GCAT
RPL13A	MDM2									AXIN1	ZNF552	HMGA2	ADAMTSL4	DLG5	SFTPB	AKAP13	ICAM1	SLC30A9	WWP2
DYRK1A	PEPD									RPL32	MPG	ZBTB2	PRCC	SF3B2	UBQLN4	PSMD6	BMPR1B	COA3	TSTA3
AKT1	SNRPB									TXK	TGFBR1	PLCH2	RPS5	N4BP2	CD81	SAV1	XAB2	NCAPD3	TPT1
EIF4A2	PTPRN									PSMD12	APOA5	TNFSF13	PIK3R4	PIP4K2B	GINS2	PRKAG2	RPS3	RPLP2	BYSL
SNRPD3	CTNNB1									RPS6KA2	HIST2H3C	TRIM21	PSMB9	C22orf15	RNPS1	TNFSF12	TRAM1	MRPL49	MAN2B1
PRKACA	STARD5									SUMO4	PLEKHH1	TFAP2A	RACGAP1	SNRPA	P2RY12	CLN5	DYNC1I1	BACE1	ARCN1
WDR18	FBXW2									DDX58	PTPRA	C11orf71	PAOX	GNB2L1	SLC48A1	POLA1	ADCK3	TMEM251	HECTD1
SNRPB	EGFR									TRIM28	DMAP1	SRRM2	LSM2	CSF2	HNRNPK	SRSF9	IST1	BUB3	MED6
MFAP1	ATP6V1A									IMMT	WNT9A	CDKL5	TNIP3	TUFT1	ARTN	EPHB6	FLNC	OSMR	MED29
NUP205	PSMD14									FHOD3	TRIM60	CDK1	RAD51B	MX2	PCCB	KIAA0226	CDK3	CBX3	SNRPA1
PSMC3	ATP6V0B									XPOT	KIDINS220	ALG6	NUDT4	NDRG3	RPS3A	LIN9	DR1	NADK	HEXIM1
AIG1	P2RY12									JAK2	GDPD5	GCLC	TLK1	LRP11	SLC7A14	STX10	BRPF1	CNGB1	EFTUD2
RAB10	MFAP1									SERPINH1	TRIM27	VGF	MTHFD2	CDKN1A	RAB5A	C4BPA	SIAH2	PDK3	IL9R
SUPT6H	NUP205									WAC	SGTA	EIF6	FGFR1	CYR61	PSMD11	ZNF132	TNPO3	TBC1D23	GSK3B
EIF3I	PSMC6									GNRH2	POLR2L	PQLC1	TEAD3	CCDC74A	CARD16	SYCE2	ULBP1	LZTR1	F13A1
POLD3	C21orf33									TBX21	SON	RPA1	SAFB	SUPT6H	RAB6B	PVALB	TRIM59	C1orf159	PRPS1
KPNB1	IRF2									TMEM254	NDUFA10	PPP1R15A	POLR2H	SLC20A1	PTRF	ACVR2A	GULP1	ZCCHC14	PDLIM3
CLNS1A	EIF4A3									PHB	TRERF1	NOSTRIN	STAB1	ZBTB3	ALDOA	UBL5	MAGEA11	SYNJ1	LSR
NUP43	PSMC3									PRKCD	MLKL	ZNF251	HSP90AA1	DYRK1B	EOMES	RETN	SUZ12	TMEM14A	SYNCRIP
PANK4	C5orf38									MRPL12	PRPF40A	CSMD3	MDM2	MAP3K11	IL22	GJA3	NDUFAF2	BMPR2	PLA2G2F
ARCN1	LY6G6C									TNFRSF10D	PPIB	RFX3	UBXN10	PHYHIP	HSPA8	STARD5	RNF24	EED	DDX3Y
JUN	AIG1
STK38	PSMD2
RPS14	FKBP8
FAM13B	PSMD12
PGD	RPL15
MAP2K3	CLK1
MPG
RPS16
EIF3G
NEK3
SF3B3
PEPD
RPS11
ANKS1A
RPS17
RPTOR
ARHGEF10L
FARP1
ERBB4
SLC30A9
KCNMA1
TNIP3
VPS33A
SMARCD3
NMBR
NDUFB1
ZNF492
WASF1
BYSL
HSPB1
ABCC6
ATP5F1
C5orf45
COX5A
NAGPA
IRAK1
EIF6
RPS18
POLR2L
RAB1B
TSTA3
POLK
ADCY7
SUMO1
NTRK1
TAF4B
TOP1MT
CNGB1
LZTR1
MALT1
EP300
AXIN1
ATP1A3
CRNKL1
XAB2
ROGDI
CA13
ZNF473
SH3BP4
CLUH
USP47
MID1IP1
FOXQ1
PAPOLA
CABS1
AATK
DSP
ITLN1
RAD51B
FGFR1
NUP214
NOSTRIN
IRF1
PHYHIP
COPS7A
CDK5RAP2
RAB40B
LONP1
SH2D1A
SYNGAP1
SCYL3
B3GAT1
NOC4L
SORL1
NFIA
TRIM22
PKD1
WDR34
MED29
RPS6KA5
FASN
DARS
SFXN2
CAMK1
SHC1
KCNIP3
TAOK3
SLC12A4
KIAA1033
CACTIN
USE1
MAP1LC3C
TUBAL3
CRY2
BASP1
ITM2B
EIF4G3
CAND1
TBK1
PIK3R5
CDK20
SIGLEC9
ACACA
HRK
RPL35
TBL3
CRLS1
CYP2U1
SQSTM1
EED
GRK5
PDIA3
TRIM60
PTPN11
NUP93
GDPD5
CLN5
FBXO22
C1QL3
DLX2
ATP5I
KATNB1
ZNF397
DAP3
RBM10
PYY
RFTN1
PHF3
GOLGA3
TRA2B
HIST3H3
FOXE1
ARMCX5
HTR7
C19orf43
RING1
CMTM1
FOLH1
RBPJ
ROR2
C14orf28
ANGPTL3
THOC2
UBQLN4
TPI1
NPAS1
MINK1
PCMT1
MSH6
EVC2
SLC25A5
ACRC
YWHAE
GON4L
DAPK3
ZNF154
GRB2
PIN1
PRKCI
CDKN1B
CDK1
SIPA1
NTHL1
B3GNT7
SEMA3A
NDUFS8
GDF10
NDUFA8
DDAH1
CLEC2B
UGT2B15
ENTPD8
RFX3
ZSCAN16
CBLL1
IL1F10
KIF11
BCL2
TEAD3
CADM2
SON
IL24
TRAM1
DUSP5
CPLX1
TAF12
PSMD3
PIK3CB
CLPTM1
CENPH
ERLIN2
SLC22A6
ATP5B
PCGF6
XRN2
C1orf56
PTRF
MYEF2
DCLK1
CTSW
NLRP10
USP16
USP42
GSTM4
IPP
CDC42BPA
COPZ1
TASP1
CNOT1
RSPH4A
SNX6
ZBTB2
CCT8
SND1
LSM4
SAMM50
SLC17A3
RPS3
RPS27A
PIP4K2B
PAQR8
E2F1
PCDH18
SNRPA
RASGRP2
DPYD
PRKD3
ACTC1
SARS
N4BP2
DHX30
ZNF552
PCDHGA1
GJA8
ACP2
MAN2B1
EXOSC10
COX7B2
CASC3
PALM2
PRAF2
FLNC
HACE1
GPR151
KRAS
SNRPF
NOTUM
RPL32
PLCH2
C17orf85
CHRM1
CCNB3
AQP4
MERTK
NFIL3
GRIN2C
NUP88
IRF6
CCRN4L
HPS4
EPHA4
SLC7A14
NT5C
UBXN7
DCLRE1B
TMEM11
PRKCD
IMMT
CEL
MARK3
DHX15
ANKS6
NEU1
CACNG4
OR10H4
MYBL2
IL31RA
MED14
PCCB
ADAMTS2
DPF2
UNG
BRD8
OLFM1
MYL6
RET
NAGA
FADS2
SLC9A3R1
ATP2C1
RNF103
NUPL1
AHCY
AGTRAP
ZNF432
ASAH1
KCTD5
ZNF350
SF3A3
CD58
RLN1
AHCYL1
IL5RA
AHNAK
RPS8
SMPD2
TNFSF12
ARMC6
MAD2L1
ZNF7
CHMP2B
XCR1
FGF19
USP9X
IFIT2
KLF6
PIK3R3
NEK6
ACVR2A
HEXIM1
YWHAZ
PIK3C2A
SCNN1D
MYOD1
RBBP6
POLA1
MT-ATP8
C6orf62
MTOR
GABBR1
ERN2
CKS1B
SCN3A
CAPN6
ALG6
ACOT2
TBX21
RPS2
UBR5
SSRP1
NRBP1
WT1
CHAF1A
SERPINB2
C11orf71
MTHFD2
TPT1
TRPV2
PLA1A
MRPS28
AP2M1
GC
YWHAH
LARGE
DPM3
CSK
DNAJC9
CSRP1
TUFT1
SVIL
OAS1
PHB2
MOCS3
UMPS
CAMK2B
HIST1H2BN
LUC7L
TBC1D2B
NDUFB8
DNAJC11
INF2
TIMM17A
ZIC1
AKTIP
AMMECR1
ST8SIA1
TMEM14A
APOA5
NCAPD3
IL1A
CNRIP1
GPKOW
TLK1
SF3A2
FN3KRP
SMAD7
MAP2K2
DBT
RPN1
PSMC4
SGK1
SDC4
KIAA1107
PSMB2
TFE3
VIM
SAMD8
ADRA1B
NAIP
SNRPC
PSMD8
PCDHA9
CSMD3
ASPA
KCNK17
RARS2
MAP1LC3B
EPS8L3
REV3L
CYB5R4
PRKAR1A
SUPT3H
HSPA2
HLA-A
CSNK1G2
FNTB
MAML3
EPHA7
CYC1
RFNG
NUP85
EIF2S1
FHIT
SCD
EPRS
B4GALT2
JAK2
RCVRN
CHUK
RAB6B
HERC6
PDK2
STAT3
PRRT1
TRIM26
ZNF414
MPZL1
IL22
MYH10
CTBP1
XIAP
GPR62
GPS1
WNT5A
HSF4
NEK1
MATN3
AGK
PCYOX1
B2M
GGTLC2
KIF2C
LPPR4
PSENEN
ADAMTSL4
SLC7A4
CYTH2
ARFGEF2
IRAK3
C1orf159
PRPS1
TRIM27
RABGAP1
WNT9A
TPGS1
CLK3
PAK3
STK3
HNRNPK
TGFBR1
RNF150
CDH26
SLIRP
LHX8
BAD
ACVR1C
LRPPRC
INCA1
SAFB2
LINGO1
NCK2
VPS16
BAG3
PIK3C2G
IMPA2
SULF2
MADD
IPO5
NPY1R
IK
PASD1
NACA
SNUPN
NFAT5
CDK4
TCTEX1D2
KCTD17
GIGYF2
CHMP3
AQR
OR52A1
MCM5
C14orf166
PPIB
BAIAP3
IL15RA
RBM3
SNRPG
SLC52A3
COMTD1
RRBP1
GEMIN4
CNTN5
OR51T1
ZKSCAN1
PRKAG3
CSE1L
SLC48A1
CCNJL
TXNDC5
NPNT
TMC6
STX5
RCN1
HIPK3
XPOT
IL36G
TXNL4A
DHCR7
FGFR4
HPGD
CTSD
RRP1B
TRERF1
TRIM14
TUBB3
PIK3CD
PRPSAP1
ZNF653
PPP1R12C
AP2S1
USMG5
C2orf69
S100A1
EOMES
SF3B5
THRSP
PRKAG2
OSBPL6
PELI1
KCNK12
GOPC
ILF3
ULBP1
GLCE
LARP6
PLOD3
WASF3
CSNK1A1
ARID1B
RPLP2
RPS24
SPACA7
TMEM187
E2F7
BUB1
PIEZO1
FAM173A
SLC35A1
CNOT10
PBK
ALDOA
SMG1
RAVER1
TXNDC16
KLK9
BTBD8
LFNG
LAMA5
LASP1
PIP5K1C
EIF3H
GSK3B
HUNK
FREM2
PIGT
SNTB2
PSMA5
ATAD3A
ACTN2
LRRC39
CLTC
GCLC
CBX2
EIF2AK3
TMEM62
CAMK2G
RAB17
USP37
TARBP1
TK2
FBXO44
TRIM16
TNFSF13
CARD16
KARS
RAN
MYOCD
FBXO15
SLC2A1
PSME1
EEF1A1
STK39
METAP1
HMGA2
FHOD3
RPS6KA2
ISG15
SF1
ZCCHC14
MX2
ZNF862
RAB11B
HSP90AA1
DPPA2
PPAN
DYRK1B
DNAJB11
NDUFB3
FPR1
TPRX1
COX6A1
B3GALT2
EEF1A2
MYO1E
CCDC74A
DDX55
RPS15
NDE1
PRPF40A
HMGCR
FSHB
DSG4
TAS2R16
TPD52
MCF2L
STK24
PSMA4
OPN1SW
ITGAM
ROCK1
LGALS2
PHF5A
RGS2
TPSAB1
STK11IP
SLC25A25
CRADD
NCOA5
GSR
MST1R
ENG
PTMA
RPL26
GNL3L
FAM73B
RXRG
COPS6
PIK3R4
EIF2AK2
NUTF2
KRT14
TUBA4A
TCF7L1
PPP1R15A
DTX2
FAM13C
FCGR2A
PDGFRL
EEF2
SPAG17
PRDX3
FAM35A
HIST1H1B
CNNM1
SIAH2
PLA2G2F
NLGN4X
CCDC74B
RBM34
PCDH12
U2AF2
TNC
DLG2
UNCX
IGF2BP2
BPIFB1
SLU7
DSC3
CRHR1
TUBB2A
LIMS3
SERPINH1
AXL
AFF2
IFNA7
PPARA
PLXNA2
PLD2
F13A1
CD200R1L
PIGH
CAPZA1
DUSP3
KRT73
CHMP2A
USP15
CACNB4
ITGA2B
ZNF512
PSAP
PTGER2
CHM
HECTD1
ATP5L
ATP1A2
BACE1
TPM4
ESAM
RAD23A
CCNL1
SCPEP1
USP6
ELK1
PKN3
BMPR2
HMGN2
ATP5O
NME2
NTRK2
DUPD1
SP100
BRPF1
KIDINS220
S100A4
BTC
FRMD8
MAP2K5
PLCB1
MAPK1
PRPH2
SUMO2
CTSG
LRRK1
TLR10
HNRNPA2B1
TXK
TSC1
XPNPEP1
ANAPC2
DNMT1
NOD1
HIST1H1T
RIPK3
OR52M1
ADAMTS1
TNRC6A
HIST1H2BG
BIRC6
ZNF16
TRIM21
SAMHD1
PPM1B
PCF11
USP46
EIF5
SPRY1
NAE1
IL9R
RBM14
CAPRIN1
COPE
CAPNS1
SDF4
FBXW10
NDUFAF2
ICMT
GJA3
FXR2
FHOD1
CDK2AP1
RPL5
HSPA9
TNPO1
DENND1B
LHX3
RPS15A
CDK13
FSCN1
SGCA
FLT3
TNPO3
SNX9
ZNF132
UBAC2
NR4A1
TRIM17
NUP160
KIAA0391
ARRDC3
IGFBP6
PRC1
CREB1
DCLRE1A
SRPK2
CACNA1A
PRPF31
SYK
STAB1
DDX3Y
RPS3A
LGALS3
MYT1L
C4orf32
TDG
TBC1D1
IQGAP1
TRDMT1
PDGFA
RETN
JUNB
SLC6A19
CFL1
PUS7
RPS6KA4
CLSTN3
SPOCK2
MARK2
NEMF
STK31
SGTA
ETHE1
CLU
RPS12
EPHA6
WDR77
ATF2
TFAP2C
HNRNPM
COL2A1
RPA1
IARS
ZNF71
HK2
TBL1XR1
G6PD
ST8SIA3
COG5
UBL5
TMEM251
PAOX
SLC20A1
UBE2E1
NCKAP1L
SYNCRIP
TPK1
MICAL2
PPIF
MRPS23
PVALB
KCNJ12
SRP54
GNB2L1
PLEKHH1
ICAM1
CXCL9
RPL3
HECTD3
CEBPG
RNASEL
LGALS9
TCAP
PIK3R2
IQSEC1
SHROOM3
RAD54L
ADK
ABCD1
NFE2L1
MRPS31
CWC22
STIP1
C16orf72
HLA-G
PLEC
PSMB4
SART1
MAP3K12
DCP2
MRPS27
MRPL49
KCNJ3
SMU1
RBM5
RPS6KL1
SMOC1
ANKK1
GPR146
PC
SFTPB
RABEP1
FRK
SUZ12
IKBKE
CXorf21
TGS1
ADAP1
IL17RA
RPL27A
BIRC8
ATP6V1G1
FBXL17
FZD8
LRRC59
BHLHE40
KHSRP
SLC36A2
CRAMP1L
IST1
NOS3
ANPEP
KBTBD4
TAS2R40
DDX21
ZFYVE26
POLE4
ZFP2
CNIH4
RTP4
PTPRA
CEACAM7
DYNC1I1
INMT
ADSL
PSMD4
NDUFA7
DR1
GAS2
RNF24
CD48
STXBP4
CYLD
GDI2
POLR2H
XBP1
KNG1
ITGAX
LIN9
CANT1
TFAP2A
BUB1B
NUP107
INTS2
AAGAB
MBNL3
COX5B
EIF2AK4
THOC6
ZFAND3
DDX17
ST6GALNAC6
CYP17A1
KIF24
C6orf136
MSRA
DMAP1
STX10
PQLC1
RPL23
RAB30
NADK
TNFRSF18
YLPM1
FMO2
GBF1
TCF3
RNPS1
CCDC88C
LIN37
NDUFB11
TXNDC11
UBE2A
MAP1B
VPS54
BACH1
BRWD3
ACVR1B
DOCK5
PCDHB12
TIMM44
SLC41A3
PTAFR
MAN2B2
RNH1
PPP6C
SRSF9
CBX3
TTN
IL33
AMN
ACAP2
TBC1D10B
ITGA11
AKAP13
SDE2
MDN1
SIGLEC5
OXSR1
ZNF512B
CIT
AMOTL1
HERC4
MTSS1
CDKN1A
SYNJ1
PAICS
NFKBIE
POLR2J2
LSR
PLCD3
SLC7A1
PTPRM
TCF7L2
DIO1
PSMD13
TBC1D15
JAK1
MAGEA11
NONO
GPD2
ZNF567
GCAT
TMEM186
ITCH
PIP
NUDCD3
CHST5
GJC1
SLC2A2
SOSTDC1
HIPK2
ZMIZ1
CHERP
CFLAR
DDX58
PTPMT1
CDC42BPB
KIAA0226
STXBP1
PLD3
CIRBP
PTPRJ
DMD
LSM2
APOBEC3G
ADAT1
EPHB6
USP22
MLKL
PDLIM3
TCF20
CD47
OR4M1
SCN8A
PPM1G
PCSK5
ZFHX3
RPL11
ADCK3
RSRC2
SSH3
SPCS2
WDR37
PEX19
DLG5
CCDC42
SAGE1
PSMD7
FAM104B
ALG10
NFXL1
KSR2
TMTC4
EIF2S2
NUDT4
PAGE5
TAPT1
MRPL42
NFKB1
IRF8
BCL3
KRT5
MARS
TMEM167B
BMPR1B
ZMAT4
CLIP1
NEK9
ACTA1
UBR2
SF3B4
TOMM40
ATP5C1
CDKL5
RPL23A
SYCE2
CXCR6
C2orf42
VGF
C22orf15
HPSE
INPP4A
PTPRU
RFFL
SAE1
APBA3
PRSS8
DEDD2
PSMB3
TMEM254
STAC3
SNRNP200
ZBTB3
KRT6B
GSK3A
RPS25
SUMO4
CLUAP1
DNM1L
PSMB1
RNF19A
NFKBIA
CNOT3
SDF2L1
ADAM20
WWP2
LRRC16A
GAK
TAF15
C4BPA
FKBP9
TNFSF9
MAP4K4
SEC61A2
ZNF436
LTK
HTR2A
SCNN1G
DLAT
LMNA
TBCD
NDUFA10
APOA1
PHB
IFNAR2
LPIN1
ARAF
TRIM59
NXT2
PLP1
MLLT11
ZC3H15
PEX5L
ANKRD7
PSME2
OLA1
LIMK1
PDK3
RFX7
KCNJ11
PPA1
AKAP11
VNN2
SGK3
CLEC10A
GCN1L1
ATCAY
CCL3
DTX3
TESC
COA3
GTF2H3
YTHDC1
KCNJ16
CPN2
UAP1
NAGK
ADAM11
ATP6V0E2
APBB1IP
ONECUT2
BACH2
EPHB2
CALM1
DDX3X
TBC1D23
KDSR
CCDC78
ANP32B
TAOK1
HNRNPU
FLT4
CCDC178
MAP3K11
CISH
SPINT2
CYP2J2
PRCC
LACTB
AP2A2
RPS9
LPCAT1
WAC
YY2
SRRM2
GOLGA4
MRPS18B
PCSK7
SULT1C4
CYR61
LRPAP1
RPL37
GMEB1
G6PC3
SSTR5
UBR4
DAAM1
AMHR2
FCHO2
CCT6A
TNFRSF10D
SLC16A1
PRKCA
MIB1
TRIB2
RANBP9
USP8
BAIAP2
EPHB4
SMARCE1
HIPK1
MAT2A
GULP1
PKD2L2
LRP11
SIN3B
MBOAT2
RNASE4
CDK3
ACSL4
TRAP1
RNF44
CAPZB
NDRG3
TRMT61A
MLYCD
PAK2
GINS2
NCLN
APP
TCEAL1
SAV1
ZNF251
EEF1G
SMAD5
IGF2BP1
VEGFB
CDK10
NLRP14
APC2
UQCRC2
MAEA
CD3EAP
ALPK2
PVR
DCLRE1C
ARTN
UBC
HIST2H3C
SAFB
ATRN
PSMB9
ADRBK2
CERS4
CKAP4
NDUFB9
ZNF224
RAB7A
CSF2
GNRH2
DHRS2
LZTS2
CCL13
SNRPD2
DERL3
MTFR1

## Sheet: any random genes
Randomly selected small set human genes mapped to the three network growing tools						Randomly selected medium set human genes mapped to the three network growing tools
R1_30	R2_30	R3_30	R4_30	R5_30		RM1	RM2	RM3	RM4	RM5	RM6	RM7	RM8	RM9	RM10
OR5M1	IQCE	EIF4EBP2	GPR146	MAGOHB		ATG12	UNKL	PPWD1	BLVRB	TMEM66	TMEM132B	POTEC	NABP2	SPINT1	PLCE1
GRHL2	ZBTB45	POLR2F	PHYHIPL	FAM159B		ELSPBP1	RP1	PHKG2	CREBL2	LCN15	RANGRF	PUS3	UBTF	USP19	MT-ND5
UBE2L6	FOXD4L4	TERF2IP	PEX11B	SLC25A24		PREX2	CCZ1	ORM1	SLC6A14	DEFA3	HEXIM2	HOXB1	TRIM13	ZKSCAN5	OPN1SW
DNASE1	C6orf118	DYNC1LI1	SNX16	OGDH		C2orf40	MED6	ADA	USP51	BMF	SH3RF2	LMX1B	OR8K1	ZKSCAN2	DNAJA1
TNIP2	ACTR10	CKM	PRY2	AMBP		GOLGA5	ATP1A4	IFT52	ACADSB	CD79A	SPATA4	RNF122	SLC30A6	KIAA1324L	LPCAT1
COL20A1	ABCB9	GPC5	APOBEC3G	POTEB		TAS2R19	TNPO1	CDC73	NUP43	OR51B5	TOE1	CCDC171	FBN3	MPZL1	RSPH6A
WDR88	ZC3H11A	PTMS	CREB5	OTX2		SLC22A24	UNC119B	SCNN1D	LRRN1	ADRA1B	ZFP92	MGAM	HDGF	CYB561D1	POMP
GPA33	ZNF253	AZI2	TFAP2E	C10orf99		SLC24A3	EPDR1	FAM83H	STAR	DEFB128	KCNAB2	MOG	GALR3	CLGN	PPCS
PAPPA2	BLVRA	APH1B	RABL3	TAGLN3		IL10RB	PRPF6	FAM200B	PGK1	GUCA1A	DDN	DNAJA4	GUCA1B	DEXI	DPYS
PRAMEF19	TBC1D10A	TNIP3	CALD1	TMEM231		CLCN2	HSD11B2	C8orf86	SHOC2	PRSS27	SLC8A1	DAZ1	SCGB1D4	SAMD8	TBC1D1
ERMAP	ZDHHC7	BIRC2	PEG10	RGL2		ZNF324B	CFL2	TMLHE	NAP1L4	MBNL1	DNAJB1	SLC13A2	AADACL3	CCT4	ARHGAP11A
PATL2	LDB2	ADRB3	C11orf65	NR2F6		SLC7A14	FKBP8	ANO8	WFS1	HIPK4	ALOX5	ARHGAP44	HEG1	AGER	CPNE2
ZNF808	ARPP21	GBP5	CIITA	CCNB2		HRASLS5	MYOT	REN	CT47A4	KIF2C	WDR37	DNAI2	EMC4	ACAT2	GOLT1A
DHODH	E2F3	ZNF20	CELA2A	DMAP1		MYADM	FBXO3	CDK13	PPM1M	ABHD2	DNAI1	GEN1	OR10P1	SLC12A5	ICAM5
REPIN1	ANAPC1	PGD	TRIP12	EFCAB2		NPM3	TNFRSF8	GNG10	CD200	PMP22	RCC2	TRNT1	AVPR1B	LSM14B	FNBP1
ALDH3B2	SLC7A10	MOXD1	RPL18A	AGBL5		TCF4	DUSP9	IKZF3	DCLK2	VCX	OPRM1	ASB14	FUT11	NDUFB8	PRSS58
FUBP1	ANAPC15	C6orf25	LRPPRC	TTC24		SLFN12	UFC1	PYROXD1	MCF2L2	PDF	SLCO3A1	PARP16	SDF2	NDFIP2	NR1I3
SEC23A	DDX18	RAB11FIP2	OR2W1	OR9A2		CACNA1G	PLA2G2F	UAP1L1	RIMKLA	SLC22A6	PLIN2	B4GALT1	CYB5RL	OR4Q3	XRCC5
SRRM3	NOP56	OR6B1	SPINT4	KDELR1		MXRA5	SOGA3	PPP1R3A	TH	MRPL43	A2ML1	MRTO4	SLFN12L	NANOS2	SLC35E4
N4BP2L1	RAD51C	ADAM9	GRAMD4	OR12D3		CTXN3	ANKRD33	GRM8	DAB1	SAAL1	NOC4L	PRSS57	B3GNT2	HGFAC	CDC25B
LRP3	AQP8	ATP6V0A4	JAGN1	NEUROD1		ZP4	GPR87	LRCH2	CEP89	BCL11B	AOC3	GSTA3	IFIT3	MMRN2	CHMP1B
CHRNG	UBE2N	ADTRP	CNN3	CDK6		CDH26	KCNK18	FAM175B	CCDC82	PGM3	NANS	TMEM216	OXT	OR6P1	LDLRAD2
NGRN	ZNF706	ZNF681	CYP26C1	ZC3H13		TPR	ZNF787	WNT6	CRELD2	PLA2G2A	NCOR1	CELF5	FAM101A	ZNF311	BCAT1
CALCOCO1	ZNF235	KIAA0895L	CBWD6	CDH17		ADD3	AADACL4	DEFA1B	ATP11B	GRIN3B	OR8H2	KLHL4	SENP8	ARHGAP1	OBFC1
LCE3D	TNS4	GATC	LYSMD2	PANK1		BCL2L15	USP45	ZNF625	SARS2	RASSF6	FAM46D	MOXD1	SRRT	PSMA5	ANKRD34C
TAGAP	PPP5C	ZDHHC16	CENPT	SSTR2		PRRC2B	LHX5	ANKRD50	USP29	OR8S1	SCARF1	SEC24A	PTBP3	SDCCAG8	RCBTB1
AK2	PISD	ELOVL2	SLC2A7	PPTC7		PRAMEF18	SFRP2	CASP2	NDUFA3	BRD3	USP18	KDM6A	ZNF700	SEZ6L	BBS1
HOXC6	HTR3E	RBMY1D	EDNRB	SNX10		EHHADH	ATF2	PRRG3	DPPA2	ATXN1L	PPP1R3D	CDKN1A	RMI2	SDC3	ASB3
NCK2	TAS2R8	KRT79	BEST3	BSDC1		PEX2	GRK6	MLH1	AVPI1	DNMT1	RHOV	HLA-DRB1	BMP8A	MRPL33	ASB11
ADAMTS7	PPP5D1	FBXO5	ANKHD1	TAF1C		FRRS1	MTL5	MPP3	UQCRQ	MRPL9	BMI1	HIST1H2BB	AP1S2	SAT2	C3orf70
						SAMHD1	B3GALT1	ZNF474	FAM63B	TIAM2	CACNG8	KLHL23	CD52	ACSM4	PNMA2
						R3HDM4	CCDC3	SLC37A1	TTC29	LIMK1	SNX4	PABPC1L	IL22RA1	ARL14EPL	C22orf31
						NBPF15	INTS8	SPPL2C	GOLGA6L9	HDHD3	DOK4	SPRY1	C19orf48	NLRP4	GBP4
						AMOTL1	DENND2A	KCNMB4	NADSYN1	ENTPD5	DLK1	RGS9	ADAL	SPATA24	NUP35
						MT-ATP8	MTRNR2L4	TRAPPC8	RPRD2	SCN2A	TMX2	KAT6A	PFDN2	ZRANB1	FSCN3
						MYEF2	SSX2B	AURKB	SLCO1B7	ATP6V0E1	NNT	SIGLEC11	TEKT5	IFNA10	USP24
						MMAA	FGB	ZNF160	PLEKHG4B	THSD7B	COMMD5	LGALSL	LRRC45	RASGRP1	OSBPL1A
						OR1N2	CBR1	NLRP3	CBX1	ABCC8	CCDC88C	GLG1	AAK1	ASH2L	NIPA2
						TMPRSS15	HIST1H2AG	REP15	SDR9C7	ANO3	KRBA1	SPDL1	TAS2R3	C1orf106	C1orf210
						DHDDS	SLC22A23	UNC119	STK40	BOLL	MCCC1	PRDX6	TCP1	TRAM2	GXYLT1
						MAP3K6	OCA2	MURC	LMO7	PDPK1	SLC25A13	IL17F	SPRED2	MIB1	IQCE
						NKX2-4	FAM150B	NGLY1	DPCD	AP5S1	GATA2	HIST1H2BA	PPP1R12A	CCNB1IP1	GALNT1
						CTAGE5	TOM1L2	UGT2B7	VPS51	C1QTNF7	FRG2	PRG3	IRF2BPL	SLC10A2	HLA-F
						USP17L25	NAA30	DFFA	L3MBTL3	FAM186A	GSN	OMG	PCK2	SLC35E2B	MATR3
						NMB	SNTG1	FAM159B	HOXD1	FAM156A	TNRC18	OIP5	FAM32A	TGDS	TMEM107
						LILRB3	RFC3	CALR3	UGT8	UTP18	OTOS	MLF2	ST7L	MX1	ACBD7
						ZNF599	CYP21A2	NUFIP1	SLCO4A1	ADIG	KRTAP22-2	FBXO18	PPIL3	TUBB	OR9K2
						FAM78B	GNG7	RERG	CDHR3	ODF2L	GANAB	PRKACG	TCOF1	CLPX	ATRN
						RELN	ANXA2	SRD5A3	TGIF2LX	RGPD3	PDK2	DAPL1	TP53BP2	ASCC2	PDGFRL
						CELA1	MTRNR2L10	HS3ST2	TRMT5	ZFP36L2	FAM228B	CBLN1	IFNA7	ZNF23	SEMA4D
						XKR6	AHNAK2	AAR2	HOXA7	HLA-E	RDH10	NCKAP5	TMEM91	TXLNB	CCDC106
						TMEM183A	TYW1	UBE2V1	BCOR	MSX2	FOXN3	SPARC	HPCAL1	METTL9	NDUFA4L2
						PDE5A	ZNF865	MMP23B	OR5T1	EMC7	ATP5L2	CYP2B6	MLLT10	SLC38A2	MATN1
						TM4SF18	GUCY2F	GHRHR	RAD50	KLHL28	ZNF503	RPRD1B	FAIM2	ACBD3	PDCL
						VIPR1	KCTD19	UGT2B4	CCNA1	LPXN	NKAPL	HEXDC	TMEM177	PI4K2B	TAF9
						AIP	GAGE12J	ADSL	BEX1	AGTRAP	IGFBP7	PPIC	REG4	FLI1	PPP2R2C
						GAS8	CDC26	CYP19A1	OR2L8	ZCCHC8	OTUB1	MAP4K1	OS9	LRRC29	ZNF543
						ARF1	FADS1	DZIP1L	CYP39A1	SLC34A3	FAM172A	PAQR3	PRB4	SNX5	DOK5
						OR5AU1	CCDC126	THOC1	ANKRD27	ZFP3	C21orf2	WBSCR28	YOD1	MOCOS	CCT8
						GLIPR1L2	CRIP2	RAB3GAP2	WDR70	CMAS	CLDN22	NQO2	ZNF181	FNDC1	POLK
						PRKCD	PELI2	PRICKLE1	ATAD3B	SORT1	OLAH	NT5C2	ADAMTS20	MPZL3	DPP9
						IQGAP2	FGF2	CLEC4M	DTX4	FOXD1	GDF3	GIGYF2	PTPRM	ZNF57	NAT1
						FBXO47	HIST1H2AB	MTR	KAZALD1	KLC1	PRSS42	GSE1	GAA	FRZB	ALPK3
						SATB1	GSK3B	CREB3	RGL1	KL	USP31	SLC5A2	TRIM2	CBLN4	UBE2E2
						MALL	AGPS	STT3B	GGT5	TCEANC	CTSD	AGL	TNMD	ATP6AP2	SLC5A12
						GRK1	ALKBH7	UXS1	FLG2	TECTA	LGALS9C	STX1B	PPP1R15A	ACTR8	FARSA
						ACOX3	SLC30A2	ZXDA	KRTAP2-2	FERMT2	PRSS21	NRIP2	DUSP15	INTS7	PRELID1
						F2RL2	C9orf40	OR2AP1	IL2RA	TLL1	PLEKHB2	HCFC2	PTPRH	MBD2	SRP14
						EI24	APOBEC2	MMP25	CENPW	SAMD9	OR4F6	LBX2	HEYL	KCNE4	HNRNPUL1
						CKM	SLC35E3	DGKI	AJAP1	COMMD1	FOXR2	KIAA0355	CENPJ	XIRP1	MGAT4B
						SLCO5A1	MRPS14	NUGGC	DDX39A	EIF4G1	TARBP1	GLB1	IFITM1	LARP1	NOX5
						FPR1	FAM83C	SNRPB2	TSPO	CA9	LAMA2	RBM18	SLC39A6	MTX3	KCNAB3
						ILVBL	ENO2	EIF3K	MOAP1	GLRX	GPR37	RIMS4	C11orf91	RPS21	TAS2R50
						CDS2	PARD3B	VCP	SLC41A3	MLH3	ANXA8L1	SNTB2	SLC24A1	GLYATL1	CUEDC1
						PPFIA1	TKTL1	USP5	SYNGR3	MRPL35	FZD5	LGALS12	ANKAR	BARX2	ITGA4
						SRRM2	CD8B	WNT9B	ZNF517	ZNF461	TMPRSS11B	BRDT	OLFM2	SLC44A3	GK5
						ZC3HAV1	ORAI3	SLC27A2	RAB28	GRASP	TLR5	SLA	TFEB	PKIB	GCAT
						CAPN1	SLMO2	IL37	SEC24D	CXorf58	NCAPG	IFNA4	CDCP1	IRF2BP1	ZFY
						B4GALNT3	RPP14	KIF21B	RFX8	KLHL26	NPY2R	RAB25	SCIN	HIVEP1	FAM124A
						ASAP3	LAMTOR4	RALGAPA2	KRTAP19-3	CAMTA1	PRAMEF10	RPS19	MCC	LILRB1	IGBP1
						KIAA1210	CNPY2	MCHR1	WDR86	ZCCHC17	ADNP	ACSM2A	PHF7	NXT2	MASTL
						FJX1	ELANE	RPN2	SNX11	TAF7L	SLC43A3	TSPAN13	ARHGEF33	ZFPM2	DEFB105A
						KLHL12	CD9	GRPR	GTF2H5	PAGE3	QPCT	LRRC46	RBL2	GSS	UNC93B1
						CD82	RPF1	METAP1	PSPN	NME5	HYAL4	ZNF572	VSIG2	DCAF5	CLCNKB
						C1orf68	SETD9	LRSAM1	NAA11	GPC6	RAB12	REEP5	IMPG2	GAL3ST4	KLHL35
						ENDOV	ARL6	SNX15	TSEN2	FGF5	TMEM218	MRPL40	UHRF2	HTR4	PWP1
						KCNAB1	CEND1	TMEM179B	VCY1B	PMM2	NRXN1	CLEC1B	RERGL	HECW2	GNS
						KLHDC2	ZFP1	TSTD1	CYP2A6	TRIM48	ARL2	OR52R1	RIMS3	TPM1	HS6ST1
						DNAJB7	RSPH4A	ZNF197	CSK	PARP4	MTOR	PNPLA5	ZCCHC14	TMOD4	DNAJC8
						SESN2	TARSL2	FAM171B	ANKHD1	SLC24A5	FGGY	PSMC4	SLIT2	UBXN11	HIST2H3C
						LYSMD3	KIAA1217	OR6N2	FAHD2B	MPP7	APOL4	CUL2	UTRN	ASB18	DAZ4
						RHBDF1	SEMA6B	GCC2	COQ10A	ABHD16A	NMD3	OR5AN1	RAET1G	FAM65A	MAP9
						MEIS3	SPAM1	FAM63A	MICA	VWA5A	CREB3L3	KCNB2	VSIG1	ROBO1	SLC25A1
						DEFB115	CSPG4	SRSF10	INSC	C17orf67	ZNF667	RPS3	RQCD1	RBM41	GK
						RGPD4	PRAMEF8	CHERP	NRP1	ZNF879	NEK2	SPECC1L	DUSP23	CPAMD8	WDR18
						CYBB	FMO3	TRPM3	POLR3A	TUBGCP6	BEST3	ZBED6	ZNF263	SH3GL2	CIAO1
						CDH15	C6orf222	ACTL6A	FGFR4	SPCS3	CD72	MPZ	KRTAP9-6	RAB17	RNF20
						PIK3CB	INSL4	NMU	ADIPOR1	TMSB10	MRGPRX3	NYNRIN	GEMIN6	NPAS3	HIST1H1A
						CCL7	JSRP1	BCS1L	LRRC72	DIO3	MCMBP	PLK2	NAGK	HES4	TELO2
						MAGIX	C2orf76	FAM3B	DDX58	MRPS26	TRAPPC9	ANKS3	CCDC77	C8orf46	DDHD1
						FIBCD1	EDEM1	ANPEP	DIEXF	ABHD5	PON1	LEPR	MS4A15	ENTPD6	USP9Y
						PPFIBP1	HSPB1	DAGLB	LGALS13	PITPNM2	SNAPC5	KCNG4	ACTN2	OR4A15	SULT2A1
						MYO1D	BMP6	KLF5	MOV10	FAM72A	CPT1A	DNAJB4	NOX1	FAM169B	TIE1
						FBXO46	SUCO	TMEM63A	EBF1	PLEKHA1	RNF40	DNAJC12	SCAF11	KCNMB3	ZMYND10
						PLIN3	SIGLEC5	SYT3	LIG1	PXK	RSPH1	LYZ	RNF169	DMBT1	KLHL14
						SLC14A1	MLEC	GREM1	OR5L1	MTHFS	NOM1	TSPY1	TMX3	NBEAL2	RAB5B
						CCND2	CCDC151	ACAT1	CABYR	GSG1	TMEM253	ERLIN1	STX18	ANKRD33B	RNASET2
						IQGAP1	FBXO8	DES	EFNA4	RPS6KC1	ALG1L	KCTD21	PTPN4	NOXRED1	SERINC1
						C4BPA	PTCHD4	NIPAL3	MAGEE1	CSPP1	CLDN17	RPP40	ANGPTL1	B3GNT5	SLC16A13
						CCDC54	BTF3	GRAMD1C	NTMT1	HEPN1	LIPE	NAMPT	PRKAG1	MIER2	CACNA2D4
						DPRX	THG1L	AKR7A3	ZNF670	HRH2	ABCG4	SHANK1	EFCAB12	UBR4	ALLC
						FAM210B	PINX1	CRYGA	ABCC9	FUT5	CD244	LIME1	SDR42E1	APH1A	GLYCTK
						TMEM245	GRPEL2	KCNH5	CIR1	NPAS1	RFPL4B	OR6J1	PBOV1	SEC23A	PLD3
						AP2S1	ZFYVE21	ZG16B	IQCF3	CERS4	IQCF5	TRIM17	LRP3	ABCB9	SLC9A2
						SLC35D1	ZSCAN5B	WDR90	CPD	KIAA0040	PSG8	APOC3	PRAMEF12	ZNF579	ALG12
						TMEM68	FBXL3	NHLRC3	ARHGAP19	NPHS1	SNIP1	CKLF	RPS6KA2	TTBK2	NPDC1
						ANAPC2	N6AMT1	CCL1	ATG16L2	MAOA	B2M	CCDC30	IRX4	ESPL1	TGFA
						RNASEH1	COL11A1	PTF1A	OR5M8	ASGR2	WDR66	NKAIN3	SDHD	USP14	LHX8
						GPRIN3	MECOM	EPS8	HNF1B	SURF1	RPL30	ZNF705A	ELOVL6	EXOC4	GLI4
						LRP11	F2RL3	TBC1D10A	HIPK3	FZD1	MARCO	FAM13A	METTL1	SLC39A1	DDX56
						KIAA0196	ZNF383	PPIL6	ZBTB46	AIM2	SCG3	CDKN1C	WBP1	UBN2	ZBTB3
						DDX60L	PRELP	GIT1	MAPKAPK5	RAPGEF2	TAS1R1	SULT1C3	CACNB3	ATR	FRMD3
						GLIPR1L1	MOSPD2	ACOT2	JPH4	PLA2G15	TAS2R1	SORBS2	BMPR2	MORC3	ZNF862
						MPRIP	LY6G6C	SLC6A19	OR2Y1	ANKRD10	SHC1	PRR5	PPP1R14A	DACH2	ZIC1
						ABCC1	CCS	SNX10	OR10V1	NTPCR	UGT2B17	UGP2	RRP7A	SKA1	IRGQ
						CRKL	CDC42EP5	FAM209A	UNK	H2BFM	GNL3L	SPRR2E	CST4	CNTNAP4	SLC16A7
						U2SURP	LPIN2	TBL1Y	LCE3E	PON2	GTF3C1	CRLS1	EVA1C	AP1M1	CPA1
						PGAM5	SPDYE3	GABPB1	UBE2V2	C6orf25	PRAMEF15	CTDSP1	SON	RAVER1	FGD1
						C9orf152	JPH2	NFKBIE	TGM7	BFSP1	C17orf89	CNBD2	MPND	FAM102B	ANXA9
						KRT74	HN1L	U2AF1L4	ARNT2	C8orf4	PARP9	IL13RA1	CA5A	FPR3	KCNJ16
						LUZP1	NFIB	MMD2	ARRDC2	MYL2	ZNF835	GPX3	OR5K3	PTPN14	FLNB
						SCAMP3	PDIA2	JAM2	SP6	HOXA11	MUC19	ZFYVE19	CACNA1I	CFH	TRIM41
						CDH2	RASSF9	ATN1	LATS1	PRKG1	CATSPERD	HOMER2	OR14I1	SLC22A13	PPM1H
						SMARCAD1	PYDC2	GPRC5A	TAF8	OFCC1	PPTC7	TMEM150B	SRPK2	RPL36A	ZNF692
						C1QA	ZNF391	ANKRD20A4	METTL21B	SLC35B3	SDS	C8orf44	STIM1	SLC22A25	FDCSP
						GPR162	ANKRD40	CCT5	NCLN	TMCO3	OR2C3	SCN4B	NAA25	IL13RA2	PCNT
						ZC3HC1	OR1M1	ATHL1	KRT33A	EPCAM	ODF3	PI15	FBXL7	TCHH	EED
						IFITM5	SDK1	BRD1	NEUROG3	SLCO1A2	IFNAR2	APOL5	EDNRA	MUC5AC	TRHDE
						YPEL3	GTF2H3	HTR3B	FBXO30	SNRNP27	LEPRE1	DAOA	COMP	CSTF1	TM9SF2
						ZNF445	CLEC17A	NEU4	TPTE	CRISPLD2	HCFC1R1	PHF19	C7orf49	PLK1	FIBIN
						GPR42	RET	FABP7	SVOPL	CNOT10	CNTN5	MIS12	MIB2	SLC25A37	CCDC153
						SLC12A6	DNASE1	C18orf21	ZNF319	PLLP	GOPC	ZNF219	MYL6	CWC27	USMG5
						TMEM154	CENPM	CNIH4	TBC1D3C	KLK15	BTLA	OR6C76	ARFGAP2	KIF7	BLMH
						ZFP90	MS4A1	ANXA13	GPN3	RAD9B	ARHGEF19	TLE1	LCE5A	VPS13B	DYNC2LI1
						ELN	ZNF709	FAM214A	GNG4	UPK3A	ANKRD54	COX18	RBP5	MASP2	KCNS2
						ANK3	OR2W1	HMGN2	HMSD	RARRES2	ENO1	POLR2E	KLF14	FAM81B	C5orf63

## Sheet: Grown genes
Grown genes using STRING	Grown genes using GeneMANIA	Grown genes using IPA	Total grown genes from the three network growing tools
473	947	1054	1966
RPS6	RPL13	AGTR1	FSTL1
RPS23	RPS6	IL6	CREB3L1
RPS19	RPS15A	GRB2	C17orf103
RPS13	RPLP0	TCERG1	RPS11
RPS11	RPL12	TP53	MMP2
RPS2	RPL9	PTEN	CD44
PSMC4	RPL4	CXCL8	SMNDC1
RPS7	RPS21	BCL2L1	RPS17
PSMD7	RPS2	RPTOR	RPTOR
RPS3A	RPS7	BRCA1	KCNMA1
RPS3	RPL3	BAG1	BCL2L12
PSMD4	RPS19	TMED9	E2F8
RPS8	RPS13	STAT3	VPS33A
RPS21	RPS29	CCND1	SLC6A2
PSMC2	RPS25	MYC	RPL17-C18orf32
RPS15A	RPL6	EGFR	POLR2G
PSMC5	RPL27	ERBB2	ZNF554
RPS5	RPL19	AR	YIF1B
PSMD13	RPL35	PLAUR	DFFB
PSMD8	RPS23	PMS2	RAE1
RPS29	RPS3A	SMNDC1	TNIK
RPS28	RPS3	RAC1	ZNF492
RPS12	RPL18	CCNB1	PDHA1
PSMD3	RPS8	MET	RTKN2
PSMC1	RPL31	BIRC5	DIO3
RPL9	RPL24	MYO1C	HSPB1
PSMD14	RPS9	BCL2	NBN
PSMC6	EEF1G	NPM1	STOX1
RPL4	RPS27	CELF1	ATP5F1
RPS15	RPS11	CREBBP	ARRB2
RPS20	RPS18	LDLR	RPL10A
RPL8	RPS5	SPHK1	CXCR4
RPL5	RPL5	SPP1	HSPB6
PSMB1	RPLP1	PTGS2	KLHL2
PSMD6	RPL32	IGF1R	U2SURP
RPS4X	RPL7	ICAM1	COX5A
RPS16	RPL11	HSP90AB1	WASL
RPL27A	RPL8	THRA	RPS18
PSMB2	RPL10A	CDKN2A	IGF1
RPS26	RPL29	TPR	POLR2L
RPL11	RPS20	NOTCH1	SOS1
PSMC3	RPL21	HGF	HSD17B2
RPS27A	RPS28	MDM4	PLAU
RPS14	COPZ1	CD44	RAB1B
PSMA7	RPL10	SOD2	KMT2E
RPL30	SNRPD1	PRL	TRAF3IP2
RPL18	PSMD8	SMAD3	LDB3
RPSA	PSMD7	DICER1	RAC1
PSMA2	EIF3E	PSMC2	MOB2
PSMA4	RPS24	SMARCB1	HSPB8
RPL23	RPS15	STUB1	SUMO1
RPL7	YBX1	TNF	NFE2
PSMA3	HSPB1	AGO2	CHMP4A
PSMD12	PSMA3	ITGB1	CTNND2
PSMA6	RPS10	MMP1	NTRK1
PSMD10	PSMB7	CASP3	TOMM20
RPL14	COPE	YWHAG	ZDHHC2
SF3A2	RPL34	AXL	DDB1
PSMB7	RPL28	PRMT5	PTEN
RPL23A	HNRNPAB	FOS	MAST2
PSMD2	RPS4X	HTATIP2	CYCS
EIF3E	GNB2L1	SPDEF	GTF2A1
PSMB3	RPS27A	TERT	RPL19
RPS24	FBL	HSF1	MMP7
PSMB4	PSMD4	PGR	EP300
RPL32	PSMC5	MAN1B1	AXIN1
PSMD1	PSMD13	STK11	CRNKL1
RPL19	RPL37A	ELAVL1	POLR1C
PSMA1	SNRPD3	CFLAR	TRIO
RPS10	PLRG1	AKT1	XAB2
RPL21	RPL23A	NFKB1	NOS2
EIF3A	RPL30	HAMP	SENP1
RPL31	RPLP2	JUN	MMP13
RPL18A	EIF3G	HNRNPA1	DDX5
PSMD11	PSMD14	IL7	ATP5G2
RPL3	RPS17	TP63	CCNB1
RPL24	ATP6V1F	MMP2	ZEB1
PSMB5	EIF3A	EP300	CAPN3
EIF3G	PSMC2	DDX5	ANKRD13B
PSMA5	EIF4A1	NUP214	SLC6A4
RPS27	PSMD6	ARF6	ERG
RPS17	PSMD3	PDCD4	TRIM33
FAU	COPG2	FAS	ANAPC4
COPB1	PSMD11	PTK2	SMARCC2
RPL35	SNRPF	TNFSF10	CCDC88B
RPL15	RPL27A	MUC1	TOPBP1
COPZ1	RPL23	NFKB2	SOD2
EIF3M	SNRPE	FAM76B	AES
RPL38	COPB1	TRIM29	PNPT1
RPL13	RPL41	COL18A1	SMARCC1
COPB2	SF3B4	PIK3C3	ARL2
RPL10A	PSMB3	ATR	CCDC97
SNRPE	NACA	E2F1	CD2BP2
PRPF6	PSMB1	SNU13	SLC22A4
RPL36	RPL38	PLD1	GNAI3
HC3	SF3B3	MAPT	FGFR1
SNRPD1	EEF1A1	MAPK9	BAK1
RPL37A	SNRPD2	FN1	RNU6-1
RPL29	PSMA2	PSMD5	THRAP3
COPE	PSMA4	HDAC3	MET
USP14	RPL17-C18orf32	IL17A	NUP214
CDC20	COPB2	MTOR	TOB2
PSMD9	EEF2	NCOA3	PTPRE
TP53	PRPF4	MAPK14	Rpn4
EIF3B	ATP5A1	FZD7	MAP3K3
SNRNP200	RPL36A	IKBKG	CDK5RAP2
RPL12	RPL7A	PSMC4	COPS7A
EIF3I	PSMA1	PSMD8	BBC3
COPA	HNRNPA2B1	PDPK1	CLRN1
PSMB6	RPL15	CTNNB1	IRF2BP2
RPL6	NAA38	NUP133	ATP5D
SF3B1	IFIT1	PRKDC	MAX
BUB1B	YWHAQ	E2F4	GRM2
MTOR	COPA	ESR1	RNF41
SOS1	RPS12	HRAS	THOC5
RAF1	STAR	TGFB1	EIF3B
EIF3D	PSMA7	IL13	DNAJB1
SHC1	SNRPA	CST5	RPL36A
PCNA	PSMD10	CCL2	RPS5
SF3B14	RPSA	COPB2	ARF6
GRB2	EIF3L	TSPOAP1	SMARCD1
SNRNP40	SF3A3	PML	ZFYVE1
COPG1	PSMC6	TRAF6	RPL7A
MAPK8	SRSF2	MAPK1	TRIM22
SF3B5	LSM3	MDM2	LEP
BUB1	PSMD1	SRSF1	UBA1
SNRPF	TPT1	SACM1L	PKD1
EIF3H	LUC7L	CAV1	GJA1
GSK3B	SF3A2	CYBB	RPS6KA5
EIF3C	PSMC4	NCL	ST6GALNAC5
RABEP1	MAGOH	RELA	FASN
SF3A3	LSM2	RB1	PUF60
SNRPD2	PABPC1	PSMD4	EPS8
RAE1	EIF3K	SRC	TAF7
LEF1	SF3B14	NUP107	RFC3
CDC27	SNRPB	RUNX2	SHC1
PIK3R4	PSMD2	IL1RN	ARL4A
AXIN1	PSMD12	CD209	AMBP
RPLP0	HNRNPUL1	COPB1	ILF2
ERCC1	ZNF207	PSMC5	PHKG2
COPS2	PSMA6	MAP3K7	STK25
COPS5	PAF1	CDKN1A	AKR1B10
EIF4G3	EIF3I	PKM	ITGA3
STAT3	GAPDH	RBM8A	BRCA1
SNRPD3	EEF1B2	NFKBIA	AKAP7
EIF3K	ARCN1	SREBF1	PTPN12
UCHL5	TPR	APC	PSMA3
EGFR	ATP6V1E1	PSEN1	STX8
SNRPB2	RPS16	MGEA5	RUNX3
CDK8	EIF3H	CYR61	TGM2
CDH1	ATP5G1	RPS6KA3	PCGF3
FOS	EIF4B	HDAC6	FCGR2B
BECN1	STK24	ZNF554	LAMP1
SNRPG	MOB2	RAE1	GINS1
COPS4	RPIA	IGF1	PSMA1
RPL17	XAB2	PLAU	ACTL6A
EIF3F	ATP5G2	RAB1B	EIF4G3
RALGDS	HNRNPD	TRAF3IP2	SMO
ARCN1	EIF4E	KMT2E	SNIP1
EFTUD2	TRAF6	MMP13	BMPR1A
PSMB10	EIF3B	ZEB1	CRYM
MED10	CSNK1E	ERG	A2M
CDH2	CDK9	TRIM33	PRL
UFD1L	LSM6	SMARCC2	RFWD2
CASC3	STK25	AES	RPL29
RPL27	PTPN12	PNPT1	KRT1
HSPE1	TBCE	GJA1	LMNB2
EIF4EBP1	MSH4	PUF60	ABCG1
FGF1	ATL2	SNIP1	RPL35
EEA1	EIF5	ZIC2	MT-ATP6
FOXO1	SF3A1	SCYL1	EPHA2
NXT1	RAD23B	ZNF197	ZIC2
NPLOC4	SKP1	ZNF274	COG6
RB1	CAPN2	IFNL1	EED
RAN	USP14	BCLAF1	COL1A1
MAPK9	YWHAE	PRKAR2A	ATL2
PSMD5	ATP5G3	MYL12A	PDIA3
NUP107	HSPD1	IFNA2	HES1
LSM7	RIOK2	EZH2	RPS23
HSP90AA1	PRPF19	LILRB4	SCYL1
MED18	DHX38	CDK1	SNRNP70
UBA2	USP7	SETDB1	MTHFR
POLR2G	SMARCA4	SKP2	ZNF197
PHF5A	PRPF8	COPG1	RBM17
BUB3	ATF2	NUP153	DCP1A
DDX42	ATP5B	ID1	SPAG11B
EEF2	IARS	MYH9	PTPN11
SENP1	XRCC6	NUP37	SMAD3
UBXN6	SACM1L	SH3GLB1	NUP93
SEC13	CCT8	THRB	ZNF274
CBFB	EIF3M	STIM1	DSCC1
Rpn4	BCAP31	KCNH2	TAF5
CREBBP	EFTUD2	TRAF3	PDCD4
TCF7L2	CWC22	POGZ	ATF3
SUGT1	PSMB4	IRF3	FAM73A
SNRPC	SLC25A6	SLAMF1	IFNL1
RNF31	HSP90AB1	CASP8	BIRC5
RABGEF1	PSMB5	FGB	SLC1A7
MAGOH	MOB1A	KRAS	ALDH3A2
CTNNA1	CHEK2	PPARG	PLK1
CTNNBIP1	HSPA8	RHOA	PLCG1
AKT1	PRKAA1	HSPA8	DDB2
EPRS	TRIM28	TP73	GFPT2
ATF3	FTSJ1	CNOT6	RBM10
POLR2C	PKN1	SERPINA1	BECN2
FGF4	ALYREF	TAPBP	BCLAF1
SF3A1	IGSF8	TCF4	ITGB4
FGF7	MAP2K6	SLC9A3R1	NOA1
ATXN3	ACTB	AURKA	DVL2
SNRPB	MOB1B	EGR1	PRKAR2A
NUP133	CCT4	PSMC6	RAD23B
IKBKB	STUB1	AHR	ATP6V0B
CBL	ILK	PIM1	DICER1
MARS	MAPK14	NR3C1	HIST3H3
UBE2I	MAFG	TRAF7	ZNF148
CDC42	EIF2S3	UBR5	SKP1
SYVN1	MX1	IL13RA2	SERPINB9
CCNE1	TCP1	YWHAH	TNFRSF9
UPF3B	ATP6V0A1	RAF1	UBE2I
CCND1	RPL13A	EGF	PSMC2
EZH2	ATP6V0D2	ITGAV	MYL12A
PSMA8	EIF3D	TANK	CCNE1
NUP160	PSMB2	SFTPD	IFNA2
ERBB2	SELP	MAD1L1	TIAL1
NAA38	ELAVL1	ATXN3	ITGB1BP2
EIF1	RPL22	CNOT7	MAPKAP1
CDKN1B	SPHK1	SLC35G1	ALDH18A1
POLR2B	RUVBL1	PSMD2	THOC2
KPNB1	NHP2L1	IK	CASP10
PRPF8	B2M	ARRB1	USP14
SF3B2	SIPA1L3	HSPA1A	MINK1
PSEN1	EIF2S2	FKBP5	DNAJA4
CDKN2A	HNRNPK	PRMT1	EZH2
EIF3J	STK3	SIK2	PIAS3
POLR2E	MFAP1	RABL6	PF4
RICTOR	CLIP1	CDC20	RPS4Y2
GAB1	PSMC3	MAP2K4	SRI
TSC2	PRKDC	KAT5	FRS2
MAPK10	SNRPB2	HPGD	MYO1C
AR	SNRNP200	TFRC	YWHAE
MLST8	DCAF7	NRXN1	CDK8
RPS9	KIAA0368	NR4A3	FAS
COPS3	PRMT1	BIRC2	GRB2
UBE4B	ATP6V1D	SOCS3	LILRB4
CDH5	SNRNP40	H2AFX	HSPD1
MED21	NXF5	CCNA2	EIF1
SF3B3	KPNB1	BUB1	UBA7
ATG14	CLNS1A	YES1	PRKCI
TCF4	AHNAK2	AIMP2	CDK1
UPF1	APEX1	GSK3B	CDKN1B
EIF3L	TUFM	APOM	OSMR
NSFL1C	KPNA6	ZRANB2	LEPRE1
CDK2	GCN1L1	FBXL8	PRPF19
AKT1S1	DDX46	TLR3	POLR2B
UBC	RPS4Y1	CAMK2G	RPS28
RPS6KB1	ERGIC2	NXT1	PTK2
CDC16	HNRNPU	LIMS4	BTRC
TRAF2	PYCRL	EEF1A1	NXF2
RPTOR	GSK3B	HMGA2	RPL12
MCM3	RPL14	ISG15	HSPB3
ANAPC7	SEH1L	HSP90AA1	RPA2
LSM3	POLA2	ECT2	RARRES3
NDUFS2	PSMC1	DNAJC6	TNFSF10
THOC3	STAT1	MAGEC2	SMARCB1
LCP2	EIF2AK3	ANXA2	YWHAQ
SERPINE1	ALDH5A1	RGS2	USP7
RPL26	SEC61A1	TPSAB1	CD82
ILK	NXT1	NAPA	YME1L1
COPS6	ARFGAP1	SOGA1	COPS4
POLR2L	SNW1	HNRNPH1	COPA
MAPK14	EIF4G1	PRKAR2B	SETDB1
TAF8	BSG	PPP1R13L	CARMIL1
RAC1	LSM7	HMOX1	KIR2DL4
CBLB	HSP90AA1	RARA	MUC1
NUTF2	ISY1	SMAD2	EIF1AX
SUMO1	IFIT3	LIMS3	GCLM
TOMM20	CUL1	CD244	ULK1
PTEN	KIF23	DUSP6	NFKB2
KIAA0664	PGK1	KNL1	BCL2
PIDD	FSTL1	FOXO4	SKP2
EP300	C17orf103	SLC5A5	FZD2
RPL35A	RPTOR	SF3A1	RPLP1
EXOSC4	WDR45B	FGF7	TNFRSF10A
CCNB1	HLCS	IKBKB	PSMB6
IKBKG	KCNMA1	TRIM13	MRPS11
EIF4E	VPS33A	STIL	MAP3K14
ANAPC4	POLR2G	EEF1D	WDR43
UQCRFS1	PHF5A	FBXW5	COPG1
PRPF4	YIF1B	NUP160	C3AR1
TAF6	DFFB	FADD	MAFK
SMAD2	RTKN2	FOXA1	SON
FNTA	PDHA1	CREB1	FAM76B
PTPN1	ZNF45	DDIT3	UBLCP1
SMARCC1	ATP5F1	RPS3A	MLF1
ATP5A1	RPL26	CDH1	CCT2
NEDD4L	C6orf211	IFNG	UHRF2
EGF	ZDHHC18	HSPA5	TRIM29
CDC23	U2SURP	CCL8	ID1
FGF3	COX5A	CFL1	NUP153
RPL13A	WASL	TPSB2	UBXN4
LRP6	PIK3R4	CLU	COL18A1
DRAP1	EIF2AK2	PPP2R1A	PSMD3
COPS7A	LDB3	PLSCR1	MYH9
TELO2	PSMD9	AIMP1	NUP37
ATP5D	PRKAR2B	IFNA13	LBP
MAX	TBC1D4	CCNE2	CLK2
SMAD7	NUTF2	TARBP2	RHEB
THOC5	HNRNPH1	VAMP3	ATP5B
CDK9	CHMP4A	VARS	SH3GLB1
SMARCD1	ADRBK1	IKBKE	PCGF6
GTF2H1	SLC1A6	SOCS1	MRPL48
LSM6	DDB1	CFTR	SUPT5H
TANK	MAST2	NFATC2	XRCC6
TAF7	GTF2A1	ST14	NPM1
PRIM1	DTX2	CEBPA	ELF3
RAD23A	AXIN1	CDK2	COPZ2
CPS1	H3F3A	C21orf33	FUS
BCL2L11	CRNKL1	ZNF180	CXorf56
PPP5C	WDR61	FBXL7	PIK3C3
SUPT3H	MRPS10	PA2G4	THRB
LSM1	NUP98	CD5	CELF1
CCND2	INO80B	CXCL10	PSMD11
NUP85	ZEB1	PLG	EN1
AHSA1	CAPN3	HERC5	HTN3
GINS1	CARM1	PSMD1	RAD9A
ATP5O	SMARCC2	REL	LARS
KIAA0226	SMARCC1	CBX3	BCL9
CHUK	PML	TGFBR2	COPZ1
TAF9	ARL2	AKAP13	ADORA2A
MCM6	CD2BP2	IFNA1	CNOT1
RAB5A	CCDC97	IL32	UQCRC1
PDPK1	CBFB	HSPA1B	GRK3
EIF4A2	GNAI3	JAK1	KCNH2
COG6	TMEM51	AUP1	STIM1
EED	IGF2BP2	N4BP1	CDK2AP2
EPS15	BAK1	HIPK2	CCT8
MAD1L1	EIF5B	XRCC5	TRAF3
GPS1	ZFAND1	ZNF77	POGZ
UBA3	AXL	HDAC1	RICTOR
RANBP1	SERPINH1	SMARCAD1	RPS4X
PTPN11	CDK5RAP2	MICAL1	SND1
NUP93	IRF2BP2	MAP2K1	RAG1
TAF5	ATP5D	BCL3	IRS1
PLCG1	MAX	IL1B	LSM4
PLRG1	GRM2	SYVN1	EIF3M
POLR2K	AAR2	PSMC3	BCAP31
CTNNB1	CD244	PSMB1	RPS3
STK3	RNF41	IGFBP3	RPS27A
BCL3	IFIT1B	NXT2	RAD18
TGFBR1	SMARCD1	IFNB1	ATR
KRT5	NSF	RSL1D1	PTMS
LSM5	TRIM22	ARCN1	GNA11
EEF1D	DNAJA2	TOE1	IRF3
BAD	EIF1B	RANBP2	CD40
EIF4A1	FASN	MMP10	HIST1H2BC
GINS4	EPS8	LBH	TAF10
TAF1	PRIM1	CALM1	E2F1
MAPKAP1	RFC3	SNAI2	PLCB3
LCAT	STX1A	SESN2	GDI1
EXOSC3	ESAM	ESR2	UPF3A
FRS2	PHKG2	BAX	MAPRE1
MCM7	TG	CD274	COIL
CREB1	ILF2	KLK3	CDK17
UBA7	OPTN	CDH5	NDUFA2
RPN2	HDAC4	SRF	FGF8
NDUFV1	AKAP7	ACSL4	RASIP1
CDK4	MRPL3	SATB1	SNRPA
NFKBIA	IRAK2	ZNF420	SLAMF1
RPA2	STX8	RUBCN	PTGES3
UPF2	CTNNBIP1	APP	CASP8
ANAPC1	CBX4	SMAD6	EFTUD2
USP7	PCGF3	EEF1G	BTF3
SMARCA4	GINS1	IGF2BP1	KDM5A
ULK1	ATP5O	SLC6A3	TSC2
SKP2	ACTL6A	ERCC2	METTL21A
MLH1	SP110	CNOT6L	FGF6
RPLP1	CPSF1	CSF2	MAPK10
RPL34	A2M	MMP9	BNIP2
FGF2	CRYM	SRY	MED10
STAT5B	BMPR1A	CREB3L1	FGB
MED1	CYP2S1	E2F8	CDH2
CCT2	PRMT5	BCL2L12	EHMT2
FOXO3	RAI1	SLC6A2	NCAM1
NUP37	LMNB2	ZNF492	UFD1L
RHEB	NOP56	TNIK	LIN52
TAF4	MAPK1	DIO3	SLC25A21
ERRFI1	EPHA2	STOX1	EXOSC10
APC	DPM1	NBN	CASC3
U2AF1	HIC1	ARRB2	GTF3A
CCNT1	COG6	KLHL2	IL5
EEF1B2	NXPE4	HSPB6	PTGES
PIK3C3	PPP1R14B	CXCR4	KRAS
COPS8	HES1	POLR2L	ERAP1
LARS	SNRNP70	HSD17B2	SPTAN1
AIMP1	PCGF5	MOB2	POLDIP3
VPS18	RBM17	HSPB8	SNRPF
UQCRC1	SMARCD2	NFE2	ITSN2
ERCC3	IL12RB2	NTRK1	RPL32
MCMBP	DCP1A	CTNND2	NECAP2
NDUFS3	TRIM21	ZDHHC2	SNU13
WDR3	AKAP1	CYCS	FGF1
CAV1	SMAD3	MMP7	PLD1
PFDN5	NUP93	AXIN1	PPARG
IRF3	DSCC1	TRIO	WDR6
SUPT16H	USP46	POLR1C	BAG1
TOMM22	FAM73A	XAB2	DHX16
TCAP	SERTAD4	NOS2	CIITA
TAF10	SLC1A7	SLC6A4	HSPA4
SOCS3	GFPT2	ANKRD13B	RHOA
UPF3A	RBM10	TOPBP1	NUPR1
CCNA2	NXF2B	CCDC88B	HSPA8
FGF8	HNRNPF	SMARCC1	SLC1A5
NDUFA2	LHX4	CD2BP2	DCLRE1B
PIGK	BCLAF1	SLC22A4	TP73
GOSR1	NOA1	FGFR1	ULBP3
PTGES3	KLK13	THRAP3	VPS41
NUP50	IKBKB	RNU6-1	COG3
FGF6	PRKAR2A	TOB2	IMMT
TRIM25	ATP6V0B	PTPRE	CXCL11
STIP1	HIST3H3	MAP3K3	CNOT6
PLAUR	CBL	BBC3	DHX15
TAF11	ZNF148	MAX	SERPINA1
MAVS	HSPA9	IRF2BP2	UBE2L6
CCT3	TNFRSF9	CLRN1	IL31RA
EXOSC5	MED7	DNAJB1	HCAR3
IL22RA1	EEF1D	ZFYVE1	BCL9L
GAB2	SOD1	LEP	DPF2
NOTCH1	TIAL1	UBA1	RPS13
SEH1L	ITGB1BP2	PKD1	MRM3
POLA2	CXCR3	ST6GALNAC5	TMED9
FKBP1A	SRSF10	RPS6KA5	TAPBP
NDUFV2	GPR161	FASN	NAGA
SUZ12	THOC2	ARL4A	MAPT
NDUFS7	DNAJA4	AMBP	RPSA
MCM2	EZH2	ITGA3	GSTP1
KPNA1	TSPO	AKR1B10	PRKAA1
RELA	RPS4Y2	TGM2	HSPA4L
FOSL1	PDDC1	RUNX3	TCF4
SOCS1	SRI	LAMP1	SLC9A3R1
COG3	SIRPA	FCGR2B	MED12
MCM4	MCM7	SMO	NR2C2
CCND3	HAND1	A2M	STAT5A
MAD2L2	ATP6V1H	RFWD2	AHCY
STAT1	IFI44L	KRT1	AURKA
CNOT2	SLC1A1	ABCG1	CXCL8
TGFA	SLC1A4	MT-ATP6	MAPK9
NOS3	SPG21	COL1A1	EGR1
MAPT	CFL2	PDIA3	ESRRG
MED12	LEPRE1	MTHFR	SF3A3
ANAPC10	NXF2	DCP1A	BST1
STAT5A	IFNG	SPAG11B	HCFC1
CDC7	FOS	ALDH3A2	PTGFR
SAV1	SAP18	PLK1	MT-ND2
ANAPC5	HSPA5	DDB2	RPS8
EIF4G1	ABCF1	BECN2	SMPD2
FBXW7	C14orf1	ITGB4	TUBA1B
POLR2H	JUNB	DVL2	FHL1
SRC	SMARCB1	RAD23B	SELE
MDM4	CFL1	SERPINB9	EXOSC9
EXOSC9	YME1L1	CCNE1	PBX1
TRMT6	SSH1	ALDH18A1	TRMT6
ZBTB17	KIR2DL4	USP14	PSMC6
CDC37	BRD7	CASP10	FN1
SF1	GCLM	MINK1	PSMD5
UBE2D1	EIF1AX	PF4	KRT17
MAD2L1	GBP1	PIAS3	AHR
EIF4A3	PSMB6	CDK8	RPL4
RANGAP1	MRPS11	HSPD1	MAD2L1
FGF10	COPG1	PRKCI	PPP1R12A
POLR2A	WDR43	OSMR	EIF4A3
ALYREF	SON	BTRC	PRPF3
KIF23	MAFK	HSPB3	ATP6V1C1
COG7	UBLCP1	RPA2	TADA3
	FGF2	RARRES3	DDX24
	SGTA	YWHAQ	RPS21
	ATP6V0C	CD82	PIM1
	MLF1	CARMIL1	ALYREF
	CCT2	GCLM	UBE2N
	MYH9	FZD2	VAPA
	PPP2R1A	TNFRSF10A	IGSF8
	CLK2	MAP3K14	USP54
	OAS2	C3AR1	RNF2
	PCGF6	UHRF2	NR3C1
	MRPL48	UBXN4	USPL1
	NPM1	RHEB	ABCD2
	COPZ2	LBP	YWHAZ
	ELF3	SUPT5H	DNAJC7
	CXorf56	FUS	CORO1B
	AKAP9	RAD9A	IFI27
	NCBP2	HTN3	MAP2K6
	RAD9A	EN1	HDAC3
	SLC20A1	BCL9	BTK
	VPS18	ADORA2A	RPL10
	EIF3J	GRK3	TRAF7
	CNOT1	SND1	IL17A
	FEN1	RAG1	PFKL
	CDK2AP2	IRS1	MOB1B
	DNAJC8	GNA11	TRAF2
	TRAF3	CD40	MED18
	HSPBP1	HIST1H2BC	HCK
	RICTOR	PLCB3	PPP1CC
	LSM4	KDM5A	YY1
	SF3B1	BTF3	TARS
	ICAM1	METTL21A	MTOR
	RAD18	NCAM1	UBL4A
	THBS1	SLC25A21	POLD2
	PTMS	LIN52	MCM3
	RAPGEF3	CASC3	ANAPC7
	TCAP	GTF3A	LSM3
	MAPK3	IL5	TBX21
	NCOR1	PTGES	PITPNA
	GDI1	SPTAN1	RPS2
	MAPRE1	ERAP1	NDUFS2
	CDK17	DHX16	UBR5
	COIL	HSPA4	CCT4
	RASIP1	CIITA	EXOC1
	SLAMF1	NUPR1	STUB1
	ABCF3	ULBP3	WT1
	PTGES3	IMMT	BNIP3
	IRX2	CXCL11	ILK
	CCDC91	IL31RA	SNAI1
	BNIP2	HCAR3	NCOA3
	MED10	BCL9L	SNRPE
	DAXX	MRM3	CD151
	EHMT2	GSTP1	POLRMT
	STIP1	HSPA4L	NDUFA13
	ELSPBP1	AHCY	LEF1
	USP33	ESRRG	CHAF1A
	EXOSC10	HCFC1	MRPS7
	UXS1	BST1	EPS8L1
	SART1	PTGFR	MTHFD1
	PAAF1	MT-ND2	IL13RA2
	PRSS23	SMPD2	SERPINB2
	CCT3	PBX1	MAPK14
	EDC4	KRT17	DDX42
	POLDIP3	MAD2L1	DYNLL2
	MLST8	PRPF3	SOX9
	ITSN2	TADA3	TPT1
	ISG20	IGSF8	RNF113A
	MVK	USP54	CBLB
	NECAP2	YWHAZ	SEC63
	TEC	ABCD2	CUL4B
	HSP90B1	DNAJC7	FAF1
	NCL	BTK	CDK6
	GSPT1	TRAF2	YWHAH
	WDR6	HCK	FAU
	CD81	YY1	KIAA0664
	FBP1	UBL4A	VAPB
	RABEP1	TBX21	TSPYL2
	SUZ12	RPS2	EIF2S3
	SEMG2	WT1	VBP1
	MCM2	SNAI1	CTSB
	IKBKE	POLRMT	OAS1
	DCLRE1B	CD151	RPL7
	RBMX2	CHAF1A	FZD7
	SLC1A5	SOX9	TNF
	SLC2A4	CUL4B	LUC7L
	TGS1	FAF1	RAF1
	VPS41	CDK6	SGF29
	IMMT	TSPYL2	DIXDC1
	DHX15	VBP1	PRPF6
	ATP6V1G1	CTSB	TRD
	DUT	OAS1	UBE2M
	PRKACG	SGF29	AKIP1
	UBE2L6	UBE2M	IKBKG
	KHSRP	TRD	IL23A
	DPF2	AKIP1	UQCRFS1
	RNF111	IL23A	AIM1
	NAGA	AIM1	PCBP1
	CYP51A1	CD248	KIF20B
	ANPEP	EFNA1	SEC13
	TARDBP	ERCC1	NEDD4L
	TCF4	HCRTR1	EGF
	NR2C2	EDN3	GNRH1
	CDC73	SH3KBP1	TCP1
	PTPN6	SMAD7	CD248
	HADHB	ZBTB16	EFNA1
	HTATSF1	ELN	TCP11L1
	MSH2	KLK2	HCRTR1
	CYLD	VIM	ERCC1
	GDI2	SNRPD1	EDN3
	SRC	CSF3	SH3KBP1
	POLR2H	MAP1LC3B	AGO2
	TUBA1B	THPO	CREBBP
	MTPN	RAD52	ITGB1
	SELE	EIF2S1	LDLR
	CDK2	DSE	SF3A2
	FHL1	POLR1A	COPS2
	SSR1	JAK2	SMAD7
	TRMT6	CHAT	PARK7
	RAB13	TERF2	SRBD1
	ADTRP	TNFRSF1A	COQ5
	AKT1S1	MED25	PSMC4
	PPP1R12A	SMN2	SLC1A2
	PRRC2A	GLI1	EIF3D
	ATP6V1C1	ORAI1	ZBTB16
	CCDC87	CASP14	KIF4A
	DDX24	XIAP	NOP10
	FGF10	HCAR2	PSMB2
	UBE2N	LOR	SUGT1
	MAFB	AGK	ELN
	VAPA	OSM	KLK2
	PRMT3	KMT5A	SELP
	RNF2	PKP4	VIM
	USPL1	DUSP1	CALR
	SNF8	UBE2D3	SNRPD1
	CORO1B	LRP5	SNRPC
	HAT1	EIF5A	PSMD8
	POLH	MYO5A	ITGAV
	IFI27	ADAM10	ASPA
	PDE4DIP	MT-CO3	TANK
	PFKL	ELF4	IRF7
	PPP1CC	RNF187	RABGEF1
	UBA2	MRC2	MAP1LC3B
	ACIN1	ZNF217	CSF3
	IFI35	UACA	PCNA
	TARS	IL18	ABCE1
	NMI	ITGA6	GPATCH4
	KIF13B	RUNX1T1	KIT
	PCCA	USP11	SUPT3H
	PRSS16	PYCR1	SH2B1
	MTOR	CRTC2	THPO
	ENO1	ATM	ATP5H
	2016-09-07	ANP32A	RAD52
	ATF6	TRPC1	RPL22
	PRKAR1B	NACA	DSE
	POLD2	SNUPN	RHEBL1
	MCM3	PKNOX1	NUP85
	VCL	NFAT5	EIF2S1
	PITPNA	EREG	EPRS
	NDUFS2	PARD6A	RBM7
	EXOC1	TEX10	JAK2
	SLC25A10	CAMP	POLR1A
	BNIP3	USP2	TM9SF4
	AKAP5	SFN	CHUK
	NDUFA13	RND3	CHAT
	BACH1	CALCOCO2	TAF9
	MTHFD1	EPHB3	TERF2
	EPS8L1	GEMIN4	PDPK1
	MRPS7	MAT2B	RAB5A
	DDX42	CD9	TNFRSF1A
	SERPINB2	VDAC1	AKAP2
	DYNLL2	CD46	USP9Y
	RNF113A	RALGDS	STAT3
	SEC63	PTX3	ACADVL
	TP53	DEFA5	TFAP2D
	FAU	ITGB2	SPHK1
	EIF1AY	RCN1	MED25
	VAPB	U2AF1	GPATCH11
	EPS8L2	SMAD4	SMN2
	ATP6V1G2	PSMB8	SPP1
	BICD2	CRAT	GLI1
	SRSF9	VEGFA	ORAI1
	CTSB	STAT6	RPS26
	RSAD2	FAM96A	SFTPD
	JUP	SETBP1	CASP14
	RBMX	DERL2	RUVBL1
	TGFBR2	SEC22B	EPS15
	TTN	S100A6	STX11
	MLEC	MAST4	MAD1L1
	RAF1	DNAJB6	HCAR2
	DIXDC1	PTPA	XIAP
	PRPF6	ZBED6	THOC1
	YARS	SUPT16H	NHP2L1
	EME1	ILF3	GPS1
	IKBKG	PARK2	LOR
	PCBP1	WWOX	UBA3
	KIF20B	SLC9A3R2	RPS29
	FNTA	KAT2A	AGK
	GAS7	POU3F2	RANBP1
	SEC13	ADRM1	PTGS2
	MBD3	MT-ND6	B2M
	GNRH1	E2F7	OSM
	CASP9	MAP3K1	KMT5A
	PPA2	MT-ND1	ASCC2
	MED24	RALB	DUSP1
	MAP3K7	TNFAIP3	PKP4
	CTNNAL1	ARNTL	LRP5
	OXSR1	FOXO1	UBE2D3
	TCP11L1	FBXL19	EIF5A
	RAD51	PSMC1	DDAH2
	ERCC1	PIAS1	ARFGEF2
	CREBBP	CCND3	FGF4
	CDK5	STAT1	PLRG1
	PAICS	IL27	MYO5A
	NFKBIE	GCLC	IRAK3
	PARK7	TMPRSS2	CD2
	RPS6KA1	ZMYND10	SIPA1L3
	COQ5	SSBP2	ATXN3
	SRBD1	ANXA5	ADAM10
	SLC1A2	HABP2	ZFYVE20
	CUL2	MYOCD	CTNNB1
	NOP10	PTGDR2	NUP133
	KIF4A	PSME1	CIDEA
	SSPN	PSMD14	EME2
	C19orf60	SMARCA1	MT-CO3
	CALR	MT-RNR1	COX7B
	CNOT8	WEE1	ATP6V1A
	DDX23	BANF1	RABGAP1
	ELF5	HNRNPC	TBKBP1
	LY6E	LTB4R	PPID
	NONO	DYRK1B	ELF4
	ASPA	PARP1	CAMLG
	TANK	KIF23	HNRNPK
	ITCH	DHX9	STK3
	IRF7	ADGRG1	RNF187
	PCNA	BAG6	TGFBR1
	GPATCH4	CLK1	MRC2
	ABCE1	PRKCE	ZNF217
	KIT	EI24	CNOT7
	ULK2	NR3C2	CDC42
	SH2B1	TAGLN	UACA
	ATP5H	IHH	NAA10
	RHEBL1	BUB3	BAD
	EIF2S1	DPH5	IL18
	CHERP	PIK3R4	ITGA6
	EPRS	CNN2	RUNX1T1
	RBM7	CD37	CCND1
	TM9SF4	EIF2AK2	USP11
	DOK5	PSMD9	SLC35G1
	MCM6	IDO1	PRKDC
	NPY2R	PACRG	CCL4
	RAB5A	MRM2	ADD1
	EIF4A2	CITED2	ZCCHC10
	AKAP2	C12orf49	EXOSC3
	USP9Y	INS	PYCR1
	SART3	EPB41	COL4A3BP
	ACADVL	ALOX12	PSMD2
	TFAP2D	RB1CC1	GRHPR
	GPATCH11	HNRNPD	CRTC2
	GLI1	PTPRS	E2F4
	TTC14	EBI3	PSMD12
	EIF4H	PTPN1	LAMC3
	STX11	NOCT	ANP32A
	THOC1	SESN3	ATM
	GPS1	TUBB2A	IPO5
	UBA3	RACK1	TRPC1
	TUBB4B	MT-RNR2	ESR1
	CCT5	PTPRD	ACLY
	TAAR1	CD24	DNAJC1
	DLG5	RNU5A-1	IK
	PER1	CAPZA1	ARRB1
	RBM39	ANGPTL4	NACA
	OSM	DNAJA2	HSPA1A
	CUX1	SRSF7	SNUPN
	ASCC2	PTGER2	FKBP5
	PKP4	BST2	HNRNPUL1
	HDAC1	COPS5	PKNOX1
	DDAH2	BCL2L11	MAPK7
	FGF4	LYN	EREG
	ARFGEF2	SCPEP1	NFAT5
	IRAK3	TGFB3	BCAS2
	CD2	PCDH11Y	ECSIT
	CKAP5	SERPINE2	PARD6A
	ADAM10	SP100	DCAF7
	USO1	IL10	CDK4
	ZFYVE20	CTSG	AGTR1
	NUP133	HNRNPA2B1	KIAA0368
	EME2	GPSM1	PRMT1
	CIDEA	MSH4	TXNL1
	UCHL5	RAP1B	TEX10
	COX7B	POLR1B	CAMP
	RABGAP1	SH3PXD2B	USP2
	ATP6V1A	SLX4	ANAPC1
	TBKBP1	TACC3	TNFSF18
	NFKB1	SPI1	SIK2
	PPID	MMP14	SNRPG
	CAMLG	NUPL2	SFN
	ACTA1	SDF4	BMS1
	NAA10	TAP2	RPL17
	PPIE	NQO1	RND3
	ASF1A	ADAM28	SCFD1
	WRAP53	CBL	CALCOCO2
	GNB1	MUC6	EPHB3
	UPF3B	NDRG1	GEMIN4
	CCND1	SESN1	CD9
	SMARCA2	SP1	MAT2B
	RARS	HSPA9	ITK
	2016-09-02	AXIN2	VDAC1
	WIPF1	TNPO1	EIF3F
	PGLS	ZNF706	HRAS
	CCL4	HOXD10	GEMIN6
	EXOSC3	CXCR3	CD46
	ZCCHC10	PIK3CA	RALGDS
	ADD1	LARGE1	DEFA5
	COL4A3BP	PCGEM1	PTX3
	GRHPR	NR4A1	RABL6
	LAMC3	MCM7	PRKACB
	IL9	PRC1	CDC20
	IPO5	SDK1	MAP2K4
	PFDN4	ALDH3A1	ITGB2
	DNAJC1	NUP58	TAF4
	CSN2	LGALS3	RCN1
	ACLY	POLDIP2	SF3B2
	HMGCS1	JUNB	KAT5
	IK	CD28	U2AF1
	HSPA1A	SMARCA4	SMAD4
	MAPK7	XPO1	ERH
	WRNIP1	MCOLN3	CRAT
	BCAS2	BRD7	PSMB8
	PARD6A	GNAQ	HPGD
	TLK2	XPA	EEF1B2
	ECSIT	GRM5	VEGFA
	ZNF2	AZGP1	STAT6
	KDM5D	FGF2	FAM96A
	CDK4	MED1	SETBP1
	NFKBIA	STAT5B	DERL2
	TXNL1	VIMP	SEC22B
	BECN1	PSMD6	TGFB1
	TPST1	SSB	AHCTF1
	TNFSF18	DDX6	AP2S1
	EIF3CL	CXCL12	S100A6
	SNRPG	WDR77	ERCC3
	BMS1	ADGRG2	APEX1
	SCFD1	KCTD6	MAST4
	ITK	MSX1	TFRC
	UBTF	CD74	TUFM
	TBCD	OS9	RPL6
	CTNNA2	APOD	SF3B5
	GEMIN6	SLC20A1	DNAJB6
	PHB	TOP2A	PTPA
	PRKACB	NOX5	DDX46
	C2orf88	HSPBP1	KCTD2
	NXT2	OSBPL1A	ZBED6
	SRSF5	SF3B1	MYC
	SF3B2	CXCL9	NRXN1
	PLP1	IPO7	TXNDC12
	U2AF1	F2R	NTS
	ERH	TSG101	ATP6V1E1
	WDR83	ATRIP	NR4A3
	VEGFA	HPRT1	PFDN5
	WNK1	FGF18	RPS4Y1
	CDKN2A	ABL1	BIRC2
	RBM25	MAPK3	SUPT16H
	MED22	SNRPN	ILF3
	AHCTF1	CWC22	MUS81
	AP2S1	COQ8A	TOMM22
	MECR	DIO2	SOCS3
	IFITM1	MT-TY	KEAP1
	CEBPB	USP33	H2AFX
	ABCC8	LTF	PIGK
	DNAJB6	PAAF1	CCNA2
	SPTBN4	MYCN	GOSR1
	AKAP11	SMU1	PARK2
	SF3B5	POLR1D	SLC9A3R2
	PDIA4	RBM5	WWOX
	SERBP1	HSP90B1	RPL30
	GAS6	CXCL1	NUP50
	KCTD2	PSMD10	KAT2A
	NTS	MOB1A	RUVBL2
	TXNDC12	CDK7	POU3F2
	TTC33	DNM2	CSNK1A1
	RANBP2	CD81	RPLP2
	ERN1	CHEK2	RPS24
	PFDN5	SUZ12	ADRM1
	NAGK	GCN1	RPL27
	ILF3	HIF1A	MT-ND6
	MUS81	TRRAP	RPL24
	STK38	TRAF1	E2F7
	TNPO2	TRIM32	BUB1
	IRF9	FBXL17	MAVS
	RPS14	SLC26A2	YES1
	KEAP1	RNU4-1	MAP3K1
	POM121	TGFA	ARID2
	GOSR1	FBL	EXOSC5
	EPHB2	TARDBP	IL13
	RUVBL2	STAU1	GAB2
	CSNK1A1	TRIM28	MT-ND1
	ACTG1	VSX1	AIMP2
	AR	EN2	EIF3H
	PAM16	TNIP1	RALB
	TRIM25	KMT2A	SKIV2L
	CRKL	SAA1	GSK3B
	NUP62	ZEB2	OASL
	ADRM1	NSFL1C	SEH1L
	CLCF1	MINA	TNFAIP3
	MAP3K1	WTAP	ARNTL
	PRCC	XBP1	CST5
	ARID2	CASR	FOXO1
	CSNK2A1	GPAM	SIGMAR1
	AIMP2	BUB1B	NDUFV2
	BRAF	CRMP1	CCL2
	ATP6V0E1	CDC37	PSMA5
	TWIST1	ERF	FBXL19
	SRRM2	MT-CO1	APOM
	ATP6V1B1	DKK1	KPNA1
	SKIV2L	PPP2CA	PSMC1
	PCSK7	FGF10	NUFIP1
	MAFF	ODC1	PIAS1
	HNRNPA1	DPEP1	TMEM41B
	OASL	MECOM	ZRANB2
	RPL37	E2F2	FBXL8
	EEA1	DDX17	MMP1
	SUCLA2	TLR4	CCND3
	RALBP1	PCCA	IL27
	CDH5	SRSF2	MAZ
	SIGMAR1	KRT19	CLTC
	PSMA5	ZNF143	STAT1
	CCT6A	SP3	GCLC
	NUFIP1	AKAP8L	HMGXB4
	TTC38	VCL	CNOT2
	ZRANB2	POLR2J3	SRSF4
	TMEM41B	SMN1	EIF2AK3
	CLTC	HIST4H4	ALDH5A1
	MAZ	ACVR1B	CHMP4B
	INSIG1	VCAM1	TMPRSS2
	HMGXB4	STAT2	SEC61A1
	SRSF4	CCL5	CAMK2G
	CHMP4B	SFTPA2	TLR3
	ARID1A	DTL	IL6
	IKBKAP	RAPGEF2	IKBKAP
	CAPZB	CR2	NXT1
	PSME4	BICD2	PSME4
	TFG	OTUB1	UPF1
	ERC1	JUP	TFG
	WNT16	ZMYND11	ZMYND10
	CRTAP	CLIP3	ANXA5
	VPS45	TLR9	SSBP2
	PTBP1	ANKRD13A	PTBP1
	SNAPIN	UBXN6	CRTAP
	PAK2	RELB	WNT16
	CDC7	MARK4	ANAPC10
	KARS	CDCA2	SNW1
	IFI44	MYL9	KARS
	RPS6KA3	PTGFRN	SNAPIN
	SPHK2	CASP9	CDC7
	CREM	TAB3	HABP2
	BTAF1	ETFBKMT	RAN
	WASF2	ZNF98	MYOCD
	KRTAP16-1	POLR2J2	PTGDR2
	MDM4	CD8B	LIMS4
	RYBP	LAMC2	CREM
	PRDM1	PAK4	PSME1
	PNKD	ADAM17	PSMD14
	HDAC6	ZNF830	EEF1A1
	ISG15	ELF5	MT-RNR1
	FXR1	CHRNA3	SMARCA1
	SF1	FAT1	HMGA2
	RAB11B	ITCH	WEE1
	XPO5	MYCBP	KRTAP16-1
	SRRM1	NCBP3	EIF4G1
	ALS2	MAGOH	BANF1
	NAP1L1	CETN2	HNRNPC
	PHLPP1	MMP25	PRDM1
	DHX9	NRCAM	LTB4R
	ZNHIT6	SHARPIN	BSG
	RP11-455G16.1	PIK3R1	ISG15
		RASSF8	FXR1
		TMEM55A	UBE2D1
		CCR5	SF1
		SNRPD3	LSM7
		NFYB	CASP3
		E2F6	RAB11B
		RNF149	HSP90AA1
		RBM39	ISY1
		KIF20A	SRRM1
		YAP1	DYRK1B
		ATG12	ALS2
		BMI1	NAP1L1
		UCHL5	ECT2
		GH1	PHLPP1
		SIRT1	CUL1
		TIMP2	PARP1
		ITGB3	KIF23
		MED26	BAG6
		F2RL3	ADGRG1
		CHRM3	DHX9
		SF3B4	EIF4B
		RFFL	CLK1
		ALKBH8	RP11-455G16.1
		PDCD1LG2	RPS15
		IL12B	DNAJC6
		U2AF1L5	MAGEC2
		KITLG	ANXA2
		SNRNP200	PSMA2
		DNM1L	YBX1
		RNF19A	WDR45B
		TXN	PRKCE
		SDF2L1	HLCS
		FZD1	PSMA4
		DERL1	STK24
		TAF15	EI24
		SEC61A2	PHF5A
		TREM1	RGS2
		CTNNA2	NR3C2
		NRBF2	TAGLN
		KHDRBS1	TPSAB1
		LIN7C	THOC3
		GAPDH	ZNF45
		CLNS1A	IHH
		TLR2	ATP6V1F
		ANKRD13D	NAPA
		BCAT1	COPB2
		ANKMY2	BUB3
		PSME2	DPH5
		KIAA0101	RPL26
		CEBPB	C6orf211
		SGK3	ZDHHC18
		CASP2	CDC27
		CRAMP1	COPS6
		YTHDC1	PIK3R4
		PDHB	CNN2
		TRA	CD37
		ASB9	EIF2AK2
		ATP2A2	SOGA1
		TNPO2	PSMD9
		PARP9	IDO1
		NRG1	NUTF2
		TFF1	PRKAR2B
		PSMB10	HNRNPH1
		UBE2D2	TBC1D4
		TRIM25	TSPOAP1
		ANP32B	PPP1R13L
		HAVCR2	ADRBK1
		GAD1	PACRG
		BMP5	SLC1A6
		MAP3K11	MRM2
		CYP2J2	HMOX1
		SPINT2	CITED2
		RPS16	C12orf49
		PXK	DTX2
		BRAF	EEF2
		APOL3	H3F3A
		TWIST1	RPIA
		IWS1	WDR61
		IGHE	MRPS10
		PRKCA	INS
		SF3B3	EPB41
		ATG14	NUP98
		PIM2	INO80B
		TTC1	ALOX12
		INSIG1	RARA
		PARD6B	RB1CC1
		ZAK	RPLP0
		HIST2H2BE	HNRNPD
		PRUNE1	CARM1
		SHMT2	PTPRS
		MIGA2	EIF4E
		KAT2B	PRPF4
		C8orf44	TAF6
		XYLT1	EBI3
		NBPF15	NOCT
		HIST2H3C	SMAD2
		UBC	PTPN1
		XPO5	ATP5A1
		HMGB1	PML
		C10orf11	YWHAG
		MEF2C	CBFB
		L3MBTL1	SESN3
		RPS6KB1	TMEM51
		DNAJC10	IGF2BP2
		MYB	EIF5B
		SNRPD2	TUBB2A
		H2AFY	LIMS3
			RPL36
			TRAF6
			ZFAND1
			LRP6
			AXL
			SERPINH1
			TELO2
			RACK1
			AAR2
			MT-RNR2
			CD244
			IFIT1B
			CSNK1E
			PTPRD
			CDK9
			CD24
			RNU5A-1
			CAPZA1
			NSF
			ANGPTL4
			DNAJA2
			SRSF7
			GTF2H1
			EIF1B
			LSM6
			RNF31
			PTGER2
			BST2
			PRIM1
			COPS5
			STX1A
			ESAM
			RAD23A
			TG
			OPTN
			LYN
			BCL2L11
			HDAC4
			DUSP6
			RPS6
			PPP5C
			SCPEP1
			TGFB3
			MRPL3
			CTNNA1
			PCDH11Y
			CTNNBIP1
			IRAK2
			CBX4
			AHSA1
			SERPINE2
			ATP5O
			SP100
			SP110
			CPSF1
			IL10
			CYP2S1
			PRMT5
			TBCE
			RPS20
			RAI1
			NOP56
			MAPK1
			KNL1
			CTSG
			HNRNPA2B1
			GPSM1
			RPS10
			RPL21
			DPM1
			MSH4
			HIC1
			NXPE4
			PSMB7
			FOXO4
			PPP1R14B
			PCGF5
			RAP1B
			SMARCD2
			SLC5A5
			POLR1B
			IL12RB2
			TRIM21
			AKAP1
			SH3PXD2B
			TACC3
			SLX4
			USP46
			EIF5
			SERTAD4
			SPI1
			MMP14
			NUPL2
			MDM2
			SF3A1
			COPE
			SDF4
			EIF3A
			TAP2
			FGF7
			POLR2K
			NXF2B
			HNRNPF
			LHX4
			EGFR
			KLK13
			TRIM13
			IKBKB
			STIL
			NQO1
			NDRG1
			MUC6
			ADAM28
			CBL
			SP1
			SESN1
			RPL5
			HSPA9
			TNPO1
			AXIN2
			MED7
			LSM5
			ZNF706
			EEF1D
			RPS15A
			EIF4A1
			SOD1
			GINS4
			TAF1
			HOXD10
			FBXW5
			CXCR3
			SRSF10
			CAPN2
			PIK3CA
			GPR161
			LARGE1
			TSPO
			PDDC1
			PCGEM1
			NR4A1
			NUP160
			FOXA1
			FADD
			SIRPA
			MCM7
			RPL15
			ATP5G3
			SDK1
			PRC1
			CREB1
			ERBB2
			HAND1
			NAA38
			ATP6V1H
			ALDH3A1
			IFI44L
			NUP58
			SLC1A1
			DDIT3
			SLC1A4
			RPS3A
			POLDIP2
			LGALS3
			NDUFV1
			SPG21
			RIOK2
			CFL2
			CDH1
			FOS
			IFNG
			DHX38
			SAP18
			IFIT1
			HSPA5
			ABCF1
			CCL8
			JUNB
			C14orf1
			CFL1
			CD28
			SMARCA4
			XPO1
			MCOLN3
			TPSB2
			SSH1
			BRD7
			GNAQ
			GBP1
			XPA
			RPL34
			HTATIP2
			GRM5
			SPDEF
			AZGP1
			FGF2
			SGTA
			ATP6V0C
			VIMP
			CLU
			RPS12
			MED1
			STAT5B
			PRPF8
			PSMD6
			SSB
			WDR77
			CXCL12
			DDX6
			PPP2R1A
			ATF2
			ADGRG2
			RPL28
			OAS2
			SRSF1
			KCTD6
			COPG2
			MSX1
			CCNT1
			IARS
			CD74
			RPL18A
			PLSCR1
			TCERG1
			OS9
			COPS8
			APOD
			SACM1L
			AKAP9
			NCBP2
			HNRNPAB
			TOP2A
			SLC20A1
			NOX5
			AIMP1
			EIF3J
			VPS18
			MAPK8
			FEN1
			IGF1R
			DNAJC8
			HSPBP1
			OSBPL1A
			GNB2L1
			IFNA13
			SF3B1
			ICAM1
			IPO7
			CXCL9
			STAR
			F2R
			RPL3
			CAV1
			THBS1
			TSG101
			BCL2L1
			FGF18
			HPRT1
			ATRIP
			RAPGEF3
			TCAP
			ABL1
			MAPK3
			NCOR1
			PSMA7
			ABCF3
			IRX2
			CCNE2
			SNRPN
			CCDC91
			COQ8A
			CWC22
			DAXX
			STIP1
			PSMB4
			ELSPBP1
			MT-TY
			DIO2
			USP33
			LTF
			CYBB
			UXS1
			SART1
			SLC25A6
			HSP90AB1
			TAF11
			PAAF1
			PRSS23
			CCT3
			EDC4
			TARBP2
			RPL18
			HSPE1
			SMU1
			MYCN
			MLST8
			IL22RA1
			ISG20
			POLR1D
			MVK
			RBM5
			HSP90B1
			TEC
			PSMB5
			NCL
			EIF4EBP1
			CXCL1
			PSMD10
			MOB1A
			GSPT1
			CDK7
			COPS3
			DNM2
			VAMP3
			CD81
			EIF3C
			UBE4B
			CHEK2
			RABEP1
			FBP1
			VARS
			SUZ12
			GCN1
			SEMG2
			TERT
			MCM2
			IKBKE
			HIF1A
			RELA
			TRAF1
			TRRAP
			MED21
			RBMX2
			SOCS1
			SLC2A4
			TGS1
			TRIM32
			RPL27A
			RPS19
			MCM4
			ATP6V1G1
			FBXL17
			DUT
			PRKACG
			RPL9
			KHSRP
			SLC26A2
			RNF111
			RNU4-1
			TGFA
			NOS3
			CYP51A1
			FBL
			ANPEP
			TARDBP
			NPLOC4
			STAU1
			TRIM28
			RB1
			CDC73
			CFTR
			VSX1
			EIF3L
			PTPN6
			HADHB
			HTATSF1
			HSF1
			PSMD4
			FTSJ1
			NFATC2
			ANAPC5
			EN2
			TNIP1
			MSH2
			SAA1
			KMT2A
			ST14
			ZEB2
			CYLD
			GDI2
			NSFL1C
			SRC
			POLR2H
			FBXW7
			PKN1
			MINA
			XBP1
			WTAP
			CASR
			CEBPA
			GPAM
			CDK2
			MTPN
			SSR1
			RAB13
			ADTRP
			ZNF180
			C21orf33
			BUB1B
			CRMP1
			CDC37
			NUP107
			AKT1S1
			RUNX2
			PGR
			MT-CO1
			ERF
			PRRC2A
			DKK1
			PPP2CA
			FBXL7
			CCDC87
			IL1RN
			FGF10
			POLR2A
			ODC1
			PA2G4
			RPL13
			MAFB
			PRMT3
			CD5
			DPEP1
			SNF8
			MECOM
			HAT1
			E2F2
			THRA
			POLH
			DDX17
			PDE4DIP
			CDC16
			ACTB
			UBA2
			TLR4
			CD209
			ACIN1
			IFI35
			NMI
			PCCA
			SRSF2
			RPL23
			KIF13B
			PRSS16
			KRT19
			ZNF143
			ENO1
			2016-09-07
			CXCL10
			ATF6
			MAN1B1
			PRKAR1B
			SP3
			AKAP8L
			PLG
			VCL
			LCP2
			SERPINE1
			POLR2J3
			SLC25A10
			HERC5
			SMN1
			HIST4H4
			AKAP5
			BACH1
			ACVR1B
			VCAM1
			TAF8
			PSMD1
			STAT2
			CCL5
			SFTPA2
			TP53
			DTL
			RAPGEF2
			REL
			EIF1AY
			CR2
			MAFG
			EPS8L2
			PIDD
			BICD2
			ATP6V1G2
			COPB1
			SRSF9
			OTUB1
			RPL35A
			RSAD2
			JUP
			ZMYND11
			STK11
			RBMX
			MX1
			PSMC5
			CBX3
			TGFBR2
			TLR9
			CLIP3
			TTN
			MLEC
			ANKRD13A
			EXOSC4
			UBXN6
			YARS
			EME1
			RELB
			AKAP13
			MARK4
			IFNA1
			FNTA
			GAS7
			CDCA2
			MYL9
			PTGFRN
			CDC23
			MBD3
			CASP9
			PPA2
			MED24
			TAB3
			MAP3K7
			CTNNAL1
			ETFBKMT
			FGF3
			OXSR1
			RAD51
			RPL13A
			ATP6V0A1
			RPL41
			ATP6V0D2
			DRAP1
			CDKN1A
			CDK5
			PAICS
			IL32
			NFKBIE
			ZNF98
			HC3
			POLR2J2
			RPS6KA1
			CUL2
			TCF7L2
			CD8B
			PKM
			SSPN
			LAMC2
			RPS7
			C19orf60
			PAK4
			HSPA1B
			CNOT8
			PSMD13
			DDX23
			ADAM17
			JAK1
			ZNF830
			ELF5
			LY6E
			CHRNA3
			NONO
			RBM8A
			FAT1
			ITCH
			AUP1
			NCBP3
			MYCBP
			MAGOH
			CETN2
			RPL37A
			MMP25
			ELAVL1
			CPS1
			ULK2
			NRCAM
			LSM1
			N4BP1
			HIPK2
			CCND2
			SHARPIN
			CFLAR
			CHERP
			AKT1
			PIK3R1
			KIAA0226
			RASSF8
			TMEM55A
			DOK5
			MCM6
			NPY2R
			EIF4A2
			SART3
			LSM2
			PABPC1
			CCR5
			TTC14
			EIF4H
			SNRPD3
			NFYB
			E2F6
			RPL11
			RNF149
			TUBB4B
			CCT5
			RPL8
			XRCC5
			TAAR1
			DLG5
			PER1
			RBM39
			POLR2C
			CUX1
			ZNF77
			YAP1
			KIF20A
			HDAC1
			PSMD7
			SMARCAD1
			EIF3K
			SF3B14
			ATG12
			BMI1
			EIF2S2
			USO1
			CKAP5
			SNRPB
			MICAL1
			UCHL5
			GH1
			MAP2K1
			NFKB1
			SIRT1
			BCL3
			KRT5
			TIMP2
			ITGB3
			MED26
			MARS
			IL1B
			F2RL3
			MFAP1
			CHRM3
			ACTA1
			CLIP1
			PPIE
			SYVN1
			ASF1A
			WRAP53
			SF3B4
			GNB1
			UPF3B
			RPL23A
			RARS
			SMARCA2
			PSMC3
			2016-09-02
			WIPF1
			RFFL
			PGLS
			PDCD1LG2
			ALKBH8
			SNRPB2
			LCAT
			IL12B
			U2AF1L5
			PSMA8
			IL9
			EIF3E
			PFDN4
			CSN2
			RPL31
			HMGCS1
			PSMB3
			KITLG
			SNRNP200
			WRNIP1
			RPS25
			TLK2
			DNM1L
			KDM5D
			ZNF2
			RPN2
			RNF19A
			PSMB1
			TXN
			NFKBIA
			SDF2L1
			IGFBP3
			ZNF207
			PSMA6
			PAF1
			DERL1
			FZD1
			TAF15
			BECN1
			UPF2
			TPST1
			ATP6V1D
			HAMP
			SREBF1
			EIF3I
			EIF3CL
			SEC61A2
			MLH1
			TREM1
			UBTF
			SNRNP40
			TBCD
			CTNNA2
			PHB
			KPNB1
			NXF5
			NRBF2
			FOXO3
			KHDRBS1
			LIN7C
			C2orf88
			SRSF5
			NXT2
			IFNB1
			GAPDH
			PLP1
			CLNS1A
			ERRFI1
			PSEN1
			APC
			TLR2
			WDR83
			ANKRD13D
			MGEA5
			BCAT1
			RSL1D1
			ANKMY2
			WNK1
			PSME2
			CDKN2A
			AHNAK2
			RBM25
			MED22
			ARCN1
			MECR
			KIAA0101
			TOE1
			IFITM1
			POLR2E
			TPR
			ABCC8
			CEBPB
			SGK3
			AKAP11
			SPTBN4
			MCMBP
			KPNA6
			CASP2
			PDIA4
			GCN1L1
			GAS6
			SERBP1
			NDUFS3
			WDR3
			CRAMP1
			YTHDC1
			TTC33
			RANBP2
			PDHB
			ERN1
			TRA
			JUN
			NAGK
			ERGIC2
			ASB9
			STK38
			ATP2A2
			IRF9
			TNPO2
			RPS14
			PARP9
			MMP10
			NRG1
			POM121
			LBH
			GAB1
			TFF1
			EPHB2
			UBE2D2
			ACTG1
			PSMB10
			PAM16
			AR
			SNAI2
			CALM1
			TRIM25
			CRKL
			ANP32B
			SESN2
			NUP62
			HAVCR2
			HNRNPU
			PLAUR
			BMP5
			GAD1
			MAP3K11
			ESR2
			RPL38
			CLCF1
			SPINT2
			CYP2J2
			PRCC
			RPS16
			CSNK2A1
			PXK
			RPS9
			BRAF
			APOL3
			ATP6V0E1
			TWIST1
			ATP6V1B1
			SRRM2
			PYCRL
			IWS1
			NOTCH1
			CD274
			BAX
			PCSK7
			RPL14
			CYR61
			IGHE
			MAFF
			HNRNPA1
			RPL37
			EEA1
			RALBP1
			SUCLA2
			KLK3
			CDH5
			POLA2
			FKBP1A
			EIF3G
			NDUFS7
			CCT6A
			FOSL1
			PRKCA
			SF3B3
			PIM2
			TTC38
			ATG14
			TTC1
			HGF
			SRF
			MAD2L2
			INSIG1
			PARD6B
			ARID1A
			ZAK
			ACSL4
			HIST2H2BE
			CAPZB
			PRUNE1
			SATB1
			IL7
			ERC1
			ARFGAP1
			SHMT2
			ZNF420
			VPS45
			RUBCN
			MIGA2
			TP63
			KAT2B
			PAK2
			APP
			C8orf44
			SMAD6
			IFI44
			SAV1
			SPHK2
			RPS6KA3
			XYLT1
			EEF1G
			BTAF1
			IGF2BP1
			WASF2
			ATP5G1
			SLC6A3
			MDM4
			RYBP
			NBPF15
			ERCC2
			ZBTB17
			PNKD
			HDAC6
			HIST2H3C
			UBC
			RANGAP1
			XPO5
			IFIT3
			HMGB1
			CNOT6L
			MEF2C
			C10orf11
			CSF2
			PMS2
			L3MBTL1
			RPS6KB1
			MMP9
			PGK1
			ZNHIT6
			SRY
			DNAJC10
			COG7
			MYB
			SNRPD2
			RPS27
			H2AFY

## Sheet: some of the data sources
Data sources	STRING (Experiment and Database)	GeneMANIA(Physical interaction)	IPA (Experiment)
BIND	1	1	1
DIP	1	1	1
BioGRID	1	1	1
HPRD	1	1	0
IntAct	1	1	1
PID	1	0	0
Biocarta	1	0	0
BioCyt/HumanCyc	1	1	1
GO	1	1	1
KEGG	1	1	1
Reactome	1	1	1
Cognia	0	0	1
MINT	1	1	0
Interactome studies	1	1	1
MIPS	0	0	1
Ingunity expert Find	0	0	1
Ingunity expert assisted Find	0	0	1
BioAct	1	0	0
Wikipathway (including other pathways from PathwayCommons)	0	1	0

## Sheet: Network toplogy analysis
General network topology analysis					Investigation of the network topology for seeds, intersecting and non-intersecting grown genes
Mean					Mean								Mean
Topological parametres	GeneMANIA	STRING	p-value		Both STRING and GeneMANIA				Intersecting with 1463 IHFs				STRING				Intersecting with 1463 IHFs				GeneMANIA				Intersecting with 1463 IHFs
AverageShortestPathLength	1.83983	1.98178	1.356e-10		Topological parametres	Grown genes	Seed genes	p-value	Intersecting genes	Non-Intersecting genes	p-value		Topological parametres	Grown genes	Seed genes	p-value	Intersecting genes	Non-Intersecting genes	p-value		Topological parametres	Grown genes	Seed genes	p-value	Intersecting genes	Non-Intersecting genes	p-value
BetweennessCentrality	0.0065612	0.00812877	0.1139		AverageShortestPathLength	1.88101	2.0135	5.161e-05	1.90562	1.91278	0.7421		AverageShortestPathLength	1.92801	2.20961	4.133e-06	2.00279	1.95247	0.1738		AverageShortestPathLength	1.83402	1.85922	0.375	1.79168	1.88293	3.45e-05
ClosenessCentrality	0.554638	0.528512	7.685e-07		BetweennessCentrality	0.00707953	0.00824191	0.1955	0.0091144	0.00533952	5.118e-05		BetweennessCentrality	0.00805483	0.00844208	0.8269	0.0101361	0.00532785	0.004958		BetweennessCentrality	0.00610422	0.00808445	0.002398	0.00791632	0.0053483	2.031e-07
ClusteringCoefficient	0.456616	0.776987	2.2e-16		ClosenessCentrality	0.547138	0.522375	0.0009672	0.546168	0.537173	0.08443		ClosenessCentrality	0.538078	0.487976	0.0003982	0.52688	0.530788	0.6458		ClosenessCentrality	0.556198	0.549435	0.3247	0.568785	0.541975	4.866e-06
Degree	116.914	34.1133	2.2e-16		ClusteringCoefficient	0.646013	0.488676	1.337e-15	0.613991	0.611391	0.861		ClusteringCoefficient	0.817956	0.603388	2.306e-09	0.747776	0.817746	0.0001553		ClusteringCoefficient	0.47407	0.398435	1.176e-06	0.457111	0.456173	0.9465
Eccentricity	3.20615	3.87217	2.2e-16		Degree	81.354	58.6642	0.002625	82.5067	69.9567	0.06811		Degree	37.39	20.2288	4.824e-13	33.5722	34.8682	0.4789		Degree	125.318	88.9	0.005301	139.889	96.3499	0.0005533
NeighborhoodConnectivity	40.3249	40.1656	0.8538		Eccentricity	3.532	3.52612	0.9225	3.58021	3.47587	0.01941		Eccentricity	3.868	3.88983	0.8262	3.91389	3.81395	0.1046		Eccentricity	3.196	3.24	0.4867	3.18892	3.22157	0.5358
NumberOfDirectedEdges	116.914	34.1133	2.2e-16		NeighborhoodConnectivity	41.3968	35.9579	3.763e-06	39.7851	40.7601	0.2521		NeighborhoodConnectivity	41.6315	33.9541	0.0008643	39.126	41.6162	0.087		NeighborhoodConnectivity	41.1621	37.5343	0.0005289	40.558	40.1163	0.631
Radiality	0.782314	0.808494	1.181e-08		NumberOfDirectedEdges	81.354	58.6642	0.002625	82.5067	69.9567	0.06811		NumberOfDirectedEdges	37.39	20.2288	4.824e-13	33.5722	34.8682	0.4789		NumberOfDirectedEdges	125.318	88.9	0.005301	139.889	96.3499	0.0005533
Stress	1233.07	1134.38	0.3019		Radiality	0.801338	0.771698	1.826e-06	0.802928	0.786356	0.0002985		Radiality	0.819019	0.763899	1.06e-06	0.807792	0.809474	0.8119		Radiality	0.783658	0.777834	0.3894	0.797225	0.768967	4.648e-07
TopologicalCoefficient	0.340842	0.426818	2.2e-16		Stress	1158.4	1284.1	0.2421	1408.95	936.383	2.609e-07		Stress	1134.71	1132.97	0.9929	1343.91	842.008	0.001706		Stress	1182.09	1402.99	0.04257	1485.22	1007.37	2.261e-08
					TopologicalCoefficient	0.395149	0.336463	3.561e-08	0.378893	0.387021	0.2955		TopologicalCoefficient	0.441302	0.365442	0.0004198	0.416128	0.441733	0.05301		TopologicalCoefficient	0.348995	0.313666	3.717e-06	0.335229	0.345867	0.1245

## Sheet: % of IHFs in each siRNA study 
Comparing the number (%) of IHFs in each study if they are identified in at least one of the other 10 studies
Studies	Number of identified IHFs	Number of IHFs shared with any of the other 10 studies (%)
Atkins et al., 2014	5	1 (20)
Bakre et al., 2013	19	6 (31.6)
Brass et al., 2009	250	44 (17.6)
Hao et al., 2008	95	41 (43.1)
Karlas et al., 2010	286	73 (25.5)
Konig et al., 2010	297	57 (19.2)
Shapira et al., 2009	204	30 (14.7)
Su et al., 2013	110	20 (18.2)
Sui et al., 2009	99	11 (11.1)
Tran et al., 2013	91	16 (17.6)
Watanabe et al., 2014	322	57 (17.7)
