# Supplementary material for: Benchmarking selected computational gene network growing tools in context of virus-host interactions
Source: Sci Rep. 2017 Jul 19;7:5805. doi: 10.1038/s41598-017-06020-6 (PMC5517527; doi:10.1038/s41598-017-06020-6)
Supplement: Supplementary file 3 — supplementary Data 2 [file 41598_2017_6020_MOESM3_ESM.xls]

## Sheet: Title
Benchmarking selected computational gene network growing tools in context of virus-host interactions
Biruhalem Taye, Candida Vaz, Vivek Tanavde, Vladimir A. Kuznetsov, Frank Eisenhaber, Richard J Sugrue, Sebastian Maurer-Stroh

## Sheet: KEGG pathways
Significant KEGG pathways from1463 IHFs							Significant KEGG pathways from STRING grown genes							Significant KEGG pathways from GeneMANIA grown genes							Significant KEGG pathways from IPA grown genes							Pairwise analysis of significant KEGG pathways
Term	Count	%	PValue	Genes	FDR		Term	Count	%	PValue	Genes	FDR		Term	Count	%	PValue	Genes	FDR		Term	Count	%	PValue	Genes	FDR		1 common element in "STRING" and "IHFs":	26 common elements in "STRING", "IPA" and "IHFs":	31 common elements in "STRING", "GeneMANIA", "IPA" and "IHFs":	1 common element in "STRING", "GeneMANIA" and "IHFs":	10 common elements in "STRING" and "IPA":	5 common elements in "STRING", "GeneMANIA" and "IPA":	2 common elements in "GeneMANIA" and "IPA":	1 common element in "GeneMANIA", "IPA" and "IHFs":	3 common elements in "GeneMANIA" and "IHFs":	2 common elements in "STRING" and "GeneMANIA":	19 common elements in "IPA" and "IHFs":	2 elements included exclusively in "STRING":	5 elements included exclusively in "GeneMANIA":	23 elements included exclusively in "IPA":	4 elements included exclusively in "IHFs":
hsa05169:Epstein-Barr virus infection	69	4.77178	7.15524e-20	XPO1, TBK1, NFKB1, PTMA, AKT1, SND1, PSMD1, PSMD2, PSMD3, PSMD4, PRKACA, PSMD6, PSMD7, MYC, PSMD8, CHUK, SYK, ICAM1, CDK1, IRAK1, RAN, PIK3CB, PIK3CD, HLA-A, POLR2J2, HLA-G, EP300, JUN, HSPB1, MDM2, EIF2AK2, EIF2AK3, EIF2AK4, POLR2H, YWHAZ, POLR2L, NFKBIE, VIM, NFKBIA, ATF2, NUP214, HSPA2, BCL2, ENTPD8, PIK3R5, PIK3R3, HSPA8, PIK3R2, MAP2K3, SNW1, YWHAE, STAT3, DDX58, PSMD14, PSMC6, CDKN1A, PSMD1…	9.43991e-17		hsa03010:Ribosome	67	14.3469	2.31636e-46	RPL18, RPL17, RPL19, RPL14, RPL13, RPL15, RPS2, RPS3, RPS3A, RPLP0, RPLP1, FAU, RPL11, RPL12, RPS27A, RPL35A, RPS4X, RPS19, RPS16, RPS17, RPS14, RPS15, RPS12, RPS13, RPS10, RPS11, RPL35, RPL27A, RPS15A, RPL36, RPL38, RPS26, RPS27, RPL30, RPS28, RPS29, RPL32, RPL7, RPL6, RPL31, RPL34, RPL9, RPL8, RPL3, RPL5, RPS20, RPL10A, RPL4, RPS21, RPS23, RPS24, RPSA, RPL26, RPS9, RPL27, RPL23A, RPL24, RPS6, R…	2.86622e-43		hsa03010:Ribosome	78	8.34225	1.01901e-46	RPL18, RPL36A, RPL19, RPL14, RPL13, RPL15, RPLP2, RPS2, RPS3, RPS3A, RPLP0, RPLP1, FAU, RPL10, RPL11, RPL12, RPS27A, MRPL3, MRPS7, RPS4X, RPS18, RPS19, RPS16, RPL41, RPS17, RPS14, RPS4Y2, RPS15, RPS12, RPS4Y1, RPS13, RPS10, RPS11, MRPS11, MRPS10, RPL27A, RPL35, RPS15A, RPL37, RPL38, RPS25, RPS27, RPL30, RPS28, RPS29, RPL32, RPL7, RPL6, RPL31, RPL9, RPL34, RPL8, RPL3, RPL5, RPS20, RPL4, RPL7A, RPL…	1.31441e-43		hsa05200:Pathways in cancer	142	13.6015	4.79694e-47	FGF18, F2RL3, HRAS, PTGS2, MMP9, GNA11, STAT5B, TGFB3, FGF10, FOXO1, MMP2, CXCL12, MMP1, TGFB1, CTNNB1, AGTR1, CDKN2A, RALB, PIK3CA, RARA, FAS, EGFR, BRAF, RELA, SKP2, FADD, MECOM, CTNNA2, JUP, MAPK1, HIF1A, EP300, JUN, VEGFA, MAPK3, MAPK9, LAMC2, TRAF1, TRAF2, FGFR1, GRB2, ERBB2, NFKBIA, BCL2L1, ITGB1, PTK2, KRAS, ITGAV, RAC1, TRAF6, EGF, AXIN2, TRAF3, AXIN1, FN1, DVL2, MAP2K1, CREBBP, TGFBR2, M…	6.25493e-44		hsa05016:Huntington's disease	hsa04012:ErbB signaling pathway	hsa03050:Proteasome	hsa03010:Ribosome	hsa04120:Ubiquitin mediated proteolysis	hsa04110:Cell cycle	hsa05323:Rheumatoid arthritis	hsa05152:Tuberculosis	hsa04721:Synaptic vesicle cycle	hsa03030:DNA replication	hsa05134:Legionellosis	hsa03022:Basal transcription factors	hsa05110:Vibrio cholerae infection	hsa05202:Transcriptional misregulation in cancer	hsa04973:Carbohydrate digestion and absorption
hsa03050:Proteasome	26	1.79806	1.90028e-13	PSMB4, PSMB6, PSMB1, PSMB3, PSMD1, PSMB2, PSMD2, PSMD3, PSMD4, PSMD6, PSMD7, PSMD8, PSMB9, PSMA1, PSMC6, PSMD14, PSMD13, PSMD12, PSME1, PSMC4, PSMC3, PSME2, PSMA5, PSMD11, PSMA4, PSMC1	2.50755e-10		hsa03050:Proteasome	33	7.06638	9.73684e-31	PSMB10, PSMA7, PSMA8, PSMB5, PSMB4, PSMB7, PSMB6, PSMB1, PSMB3, PSMD1, PSMB2, PSMD2, PSMD3, PSMD4, PSMD6, PSMD7, PSMD8, PSMA2, PSMA1, PSMD14, PSMC6, PSMC5, PSMD13, PSMA6, PSMC4, PSMD12, PSMA5, PSMC3, PSMD11, PSMA4, PSMC2, PSMA3, PSMC1	1.20482e-27		hsa03040:Spliceosome	67	7.16578	2.68489e-35	NCBP2, CHERP, CRNKL1, LSM6, SNRPD3, LSM7, U2SURP, SNRPD1, SNRPD2, SART1, DDX23, PLRG1, DHX38, PCBP1, U2AF1, LSM4, LSM3, ACIN1, LSM2, EFTUD2, MAGOH, PRPF4, HNRNPU, PRPF6, SNRNP200, SNRPB, SNRPA, SNRNP40, THOC2, SNRPF, SNRPE, THOC1, SNRPG, SRSF10, SNRPB2, HSPA1A, SF3B5, XAB2, SF3B4, SF3B3, SF3B2, PRPF19, SF3B1, DDX46, HNRNPK, PRPF8, DHX15, ISY1, SNRNP70, HSPA8, RBM25, DDX42, BCAS2, ALYREF, SNW1, SF…	3.46323e-32		hsa05161:Hepatitis B	75	7.18391	1.05018e-36	E2F1, E2F2, HRAS, MMP9, STAT5B, TGFB3, TLR2, TLR3, TLR4, NFKB1, PTEN, TGFB1, CCNE2, AKT1, FOS, CCNE1, CASP3, CASP9, CASP8, CREB3L1, PIK3CA, FAS, CCNA2, MYC, PRKCA, RELA, CYCS, TP53, FADD, CDK6, RB1, CDK2, MAPK1, CCND1, EP300, IFNB1, JUN, MAPK3, DDB2, MAPK9, YWHAZ, TNF, GRB2, NFKBIA, CXCL8, SRC, STAT6, IFNA2, IFNA1, KRAS, BCL2, MAP3K1, NFATC2, PIK3R1, IL6, MAP2K1, CREB1, MAP2K4, CREBBP, SMAD4, RAF…	1.36937e-33			hsa04068:FoxO signaling pathway	hsa05169:Epstein-Barr virus infection		hsa04310:Wnt signaling pathway	hsa04150:mTOR signaling pathway	hsa04141:Protein processing in endoplasmic reticulum		hsa00190:Oxidative phosphorylation	hsa03018:RNA degradation	hsa04915:Estrogen signaling pathway	hsa03020:RNA polymerase	hsa04966:Collecting duct acid secretion	hsa04064:NF-kappa B signaling pathway	hsa04261:Adrenergic signaling in cardiomyocytes
hsa03040:Spliceosome	45	3.11203	7.95686e-12	CHERP, CRNKL1, SNRPD3, TRA2B, U2AF2, SNRPD2, SF3B5, XAB2, SF3B4, SART1, SF3B3, SF3B2, HNRNPM, SF3B1, HNRNPK, HSPA2, PRPF8, DHX15, LSM4, LSM2, SNRNP70, HSPA8, PRPF40A, DHX8, PRPF31, SNRPA1, EFTUD2, SNW1, SF3A2, SF3A1, HNRNPU, SF3A3, EIF4A3, AQR, SRSF9, SNRNP200, SNRPB, SLU7, SNRPA, SNRPC, PHF5A, THOC2, SNRPF, TXNL4A, SNRPG	1.04975e-08		hsa05169:Epstein-Barr virus infection	50	10.7066	7.52333e-20	AKT1, PSMD1, PSMD2, PSMD3, PSMD4, PSMD6, PSMD7, CCNA2, PSMD8, CHUK, RAN, RELA, TP53, SKP2, RB1, CDK2, EP300, MAPK9, MAPK8, USP7, POLR2H, POLR2G, TRAF2, POLR2E, POLR2L, POLR2K, NFKBIA, POLR2C, POLR2B, POLR2A, CREBBP, MAPK10, STAT3, PSMC6, PSMD14, PSMD13, PSMC5, CDKN1B, PSMD12, PSMC4, PLCG1, PSMD11, PSMC3, PSMC2, MAPK14, GSK3B, IKBKG, PSMC1, IRF3, IKBKB	9.30923e-17		hsa03050:Proteasome	33	3.52941	6.38786e-25	PSMA7, PSMB5, PSMB4, PSMB7, PSMB6, PSMB1, PSMB3, PSMD1, IFNG, PSMB2, PSMD2, PSMD3, PSMD4, PSMD6, PSMD7, PSMD8, PSMA2, PSMA1, PSMC6, PSMD14, PSMC5, PSMD13, PSMA6, PSMC4, PSMD12, PSMA5, PSMC3, PSMD11, PSMA4, PSMC2, PSMA3, PSMC1, PSME4	8.23967e-22		hsa05215:Prostate cancer	51	4.88506	6.18196e-28	E2F1, HSP90AB1, E2F2, HRAS, FOXO1, NFKB1, PTEN, CTNNB1, AKT1, CCNE2, CCNE1, PDPK1, CASP9, TGFA, CREB3L1, PIK3CA, EGFR, AR, HSP90AA1, BRAF, RELA, TP53, RB1, CDK2, MAPK1, CCND1, EP300, MAPK3, MDM2, FGFR1, GRB2, ERBB2, NFKBIA, IGF1R, KRAS, INS, BCL2, EGF, PIK3R1, MAP2K1, KLK3, CREB1, CREBBP, IGF1, RAF1, CDKN1A, HSP90B1, GSK3B, IKBKG, MTOR, IKBKB	8.06092e-25			hsa05166:HTLV-I infection	hsa05215:Prostate cancer		hsa04115:p53 signaling pathway	hsa05131:Shigellosis			hsa05010:Alzheimer's disease		hsa04550:Signaling pathways regulating pluripotency of stem cells		hsa03015:mRNA surveillance pathway	hsa05140:Leishmaniasis	hsa00562:Inositol phosphate metabolism
hsa05215:Prostate cancer	34	2.35131	7.91148e-11	E2F1, FGFR2, HSP90AB1, FGFR1, HRAS, PDGFA, GRB2, NFKBIA, NFKB1, TCF7L2, TCF7L1, CTNNB1, AKT1, KRAS, BCL2, PIK3R5, PIK3R3, CHUK, PIK3R2, EGFR, HSP90AA1, PIK3CB, MAP2K2, CREB1, PIK3CD, BAD, MAPK1, CDKN1A, CDKN1B, EP300, GSK3B, ARAF, MDM2, MTOR	1.04376e-07		hsa04110:Cell cycle	40	8.56531	2.79627e-19	MAD1L1, ANAPC10, CDC16, ZBTB17, CCNE1, MCM7, CDKN2A, BUB1, CCNA2, BUB3, CDC7, ANAPC1, ANAPC5, CREBBP, ANAPC4, TP53, SKP2, CDC23, SMAD2, CDC20, RB1, MCM2, MCM3, CDK4, MCM4, CDC27, CDK2, MCM6, CCNB1, CCND1, CDKN1B, EP300, MAD2L1, CCND3, CCND2, GSK3B, PCNA, BUB1B, ANAPC7, MAD2L2	3.46005e-16		hsa03013:RNA transport	54	5.7754	5.50056e-17	NCBP2, XPO5, EIF5, EIF5B, EIF3CL, SEH1L, PRMT5, EIF1AX, EIF1AY, SRRM1, RANBP2, ACIN1, TPR, TGS1, KPNB1, CLNS1A, NUP133, MAGOH, EIF2S3, EIF1B, EIF4G1, EIF4A2, EIF2S1, EIF4A1, EIF2S2, THOC2, THOC1, NXT1, NUP98, NUP93, NXT2, EIF3D, EIF3A, POM121, EIF3B, EIF3G, EIF3H, EIF3E, EIF3I, PABPC1, EIF3J, GEMIN6, EEF1A1, ALYREF, NXF5, NXF2B, NXF2, SAP18, FXR1, EIF4B, UPF3B, EIF4E, NUP62, SEC13	7.09515e-14		hsa05169:Epstein-Barr virus infection	76	7.27969	6.52129e-28	XPO1, SPI1, NFKB1, NFKB2, IL10, MAP3K7, AKT1, CD44, SND1, PSMD1, IFNG, PSMD2, PIK3CA, PSMD4, PSMD6, CCNA2, MYC, PSMD8, ICAM1, CDK1, LYN, POLR1D, RELA, RELB, TP53, SKP2, POLR1C, RB1, CD40, POLR2J2, POLR2J3, CDK2, EP300, JUN, MAPK9, MDM2, TNFAIP3, MAP3K14, EIF2AK2, TRAF1, TRAF2, YWHAZ, POLR2L, VIM, NFKBIA, HSPA1A, HSPA1B, NUP214, BCL2, TRAF6, PIK3R1, HSPA8, TRAF3, CR2, MAP2K4, CREBBP, AKAP8L, STAT3…	8.50339e-25			hsa05218:Melanoma	hsa03013:RNA transport		hsa05100:Bacterial invasion of epithelial cells	hsa04622:RIG-I-like receptor signaling pathway					hsa05146:Amoebiasis		hsa04145:Phagosome	hsa05144:Malaria	hsa04070:Phosphatidylinositol signaling system
hsa05220:Chronic myeloid leukemia	27	1.86722	2.07371e-08	E2F1, CTBP1, HRAS, GRB2, PIK3CB, MAP2K2, TGFBR1, PIK3CD, NFKBIA, NFKB1, BAD, CDK4, PTPN11, AKT1, MAPK1, CDKN1A, KRAS, CDKN1B, ARAF, MDM2, SHC1, PIK3R5, RUNX1, PIK3R3, MYC, CHUK, PIK3R2	2.73584e-05		hsa05215:Prostate cancer	33	7.06638	3.96848e-18	GRB2, ERBB2, NFKBIA, FOXO1, TCF7L2, PTEN, CTNNB1, AKT1, CCNE1, PDPK1, SOS1, TGFA, EGF, CHUK, EGFR, AR, HSP90AA1, CREB1, RELA, CREBBP, TP53, LEF1, RAF1, RB1, BAD, CDK2, CCND1, CDKN1B, EP300, GSK3B, IKBKG, MTOR, IKBKB	4.91053e-15		hsa05169:Epstein-Barr virus infection	50	5.34759	2.14457e-12	NFKB1, MAP3K7, PRKACG, CSNK2A1, PSMD1, IFNG, PSMD2, PSMD3, PSMD4, PRKACB, PSMD6, PSMD7, MAP2K6, PSMD8, ICAM1, TP53, CDK2, HSPB1, EIF2AK2, EIF2AK3, USP7, POLR2H, POLR2G, NFKBIE, NFKBIA, HSPA1A, ATF2, TRAF6, HSPA8, TRAF3, CREBBP, SNW1, YWHAE, HDAC4, PSMC6, PSMD14, PSMD13, PSMC5, PSMD12, PSMC4, HDAC1, PSMD11, PSMC3, PSMC2, MAPK14, GSK3B, PSMC1, IKBKG, YWHAQ, IKBKB	2.76633e-09		hsa04668:TNF signaling pathway	53	5.07663	5.95767e-25	PTGS2, MMP9, NFKB1, CXCL10, MAP3K7, AKT1, FOS, CASP3, CASP8, PIK3CA, CREB3L1, IL1B, ITCH, FAS, ICAM1, SOCS3, RELA, FADD, MMP14, JUNB, MAPK1, JUN, MAPK3, MAPK9, MAP3K14, TNFAIP3, CXCL1, TRAF1, CSF2, TRAF2, TNF, CCL2, NFKBIA, CCL5, VCAM1, TNFRSF1A, BCL3, PIK3R1, TRAF3, CFLAR, IL6, CEBPB, DNM1L, MAP2K1, CREB1, MAP2K4, BIRC2, TAB3, RPS6KA5, CASP10, MAPK14, IKBKG, IKBKB	7.76845e-22			hsa04914:Progesterone-mediated oocyte maturation	hsa05212:Pancreatic cancer		hsa04623:Cytosolic DNA-sensing pathway	hsa04621:NOD-like receptor signaling pathway					hsa05230:Central carbon metabolism in cancer		hsa05012:Parkinson's disease	hsa05321:Inflammatory bowel disease (IBD)
hsa04012:ErbB signaling pathway	30	2.07469	2.55776e-08	HRAS, ERBB4, GRB2, CAMK2G, BTC, ELK1, AKT1, KRAS, PAK2, PAK3, CAMK2B, PIK3R5, SHC1, PIK3R3, MYC, PIK3R2, PRKCA, EGFR, MAP2K2, PIK3CB, PIK3CD, BAD, NCK2, MAPK1, CDKN1A, CDKN1B, JUN, GSK3B, ARAF, MTOR	3.37445e-05		hsa03013:RNA transport	43	9.20771	4.35485e-16	NXT1, NUP160, NUP93, RANGAP1, EIF3C, EIF3D, SUMO1, EIF3A, EIF4EBP1, EIF3B, EIF3G, RAE1, SEH1L, EIF3H, EIF3E, NUP50, EIF3F, NUP37, EIF1, EIF3I, EIF3J, KPNB1, NUP133, UPF2, UPF1, RAN, MAGOH, ALYREF, NUP85, UBE2I, CASC3, UPF3A, EIF4G1, EIF4A3, EIF4G3, UPF3B, EIF4E, EIF4A2, EIF4A1, SEC13, THOC5, NUP107, THOC3	5.44009e-13		hsa05110:Vibrio cholerae infection	20	2.13904	4.80822e-08	ACTB, ATP6V0E1, ATP6V1H, ATP6V1G2, PDIA4, ATP6V1G1, ATP6V1B1, ATP6V1D, ATP6V0B, ATP6V1F, PRKACG, ATP6V1C1, ACTG1, ATP6V0C, ATP6V1A, ATP6V1E1, ATP6V0A1, PRKACB, ATP6V0D2, SEC61A1	6.2021e-05		hsa05212:Pancreatic cancer	40	3.83142	3.10408e-23	E2F1, E2F2, ERBB2, TGFB3, NFKB1, BCL2L1, TGFB1, AKT1, KRAS, CDKN2A, CASP9, RAC1, RALB, TGFA, PIK3CA, EGF, PIK3R1, EGFR, BRAF, MAP2K1, RELA, TGFBR2, TP53, SMAD4, SMAD3, RAF1, CDK6, SMAD2, RB1, STAT1, RALGDS, STAT3, MAPK1, CCND1, MAPK3, VEGFA, IKBKG, JAK1, MAPK9, IKBKB	4.04753e-20			hsa05223:Non-small cell lung cancer	hsa05200:Pathways in cancer		hsa04114:Oocyte meiosis						hsa04912:GnRH signaling pathway			hsa05133:Pertussis
hsa05213:Endometrial cancer	22	1.52144	5.03457e-08	EGFR, HRAS, APC2, MAP2K2, GRB2, PIK3CB, PIK3CD, ELK1, BAD, TCF7L2, TCF7L1, CTNNB1, AKT1, MAPK1, KRAS, GSK3B, ARAF, PIK3R5, PIK3R3, MYC, AXIN1, PIK3R2	6.64211e-05		hsa05212:Pancreatic cancer	26	5.56745	4.8053e-15	ERBB2, AKT1, CDC42, CDKN2A, RAC1, TGFA, EGF, CHUK, EGFR, TGFBR1, RELA, TP53, RAF1, SMAD2, MAPK10, BAD, RB1, CDK4, STAT1, RALGDS, STAT3, CCND1, IKBKG, MAPK9, MAPK8, IKBKB	5.90639e-12		hsa05168:Herpes simplex infection	40	4.27807	1.29574e-07	USP7, PML, NFKBIA, NFKB1, OAS2, DAXX, MAP3K7, FOS, CSNK2A1, HNRNPK, IFNG, PER1, TRAF6, CUL1, TRAF3, IFIT1B, ALYREF, CREBBP, NXF5, TP53, NXF2, NXF2B, SKP1, PPP1CC, STAT1, CDK2, IRF9, IKBKE, SRSF2, SRSF5, IFIT1, SRSF4, SRSF9, EIF2S1, IRF7, IKBKG, IKBKB, EIF2AK2, EEF1D, EIF2AK3	0.000167136		hsa04151:PI3K-Akt signaling pathway	98	9.38697	9.67712e-23	FGF18, HRAS, OSMR, EFNA1, TLR2, FGF10, TLR4, RPS6KB1, CREB3L1, PIK3CA, EGFR, RELA, IRS1, RPTOR, BCL2L11, MAPK1, IFNB1, VEGFA, MAPK3, LAMC2, COL1A1, FGFR1, CRTC2, STK11, GRB2, ITGB4, BCL2L1, ITGB3, ITGB1, CDC37, IFNA2, PTK2, IFNA1, KRAS, INS, ITGAV, RAC1, EGF, FN1, SPP1, MAP2K1, MET, NR4A1, ITGA3, HGF, BRCA1, GH1, CDKN1A, ITGA6, IKBKG, RHEB, MTOR, IKBKB, HSP90AB1, FGF7, NFKB1, PTEN, AKT1, CCNE2, C…	1.26184e-19			hsa04151:PI3K-Akt signaling pathway	hsa05213:Endometrial cancer		hsa05142:Chagas disease (American trypanosomiasis)						hsa04650:Natural killer cell mediated cytotoxicity			hsa04060:Cytokine-cytokine receptor interaction
hsa03013:RNA transport	44	3.04288	1.91146e-07	XPO1, NUP98, NUP160, EIF5, NUP93, SUMO4, NXT2, EIF3C, SUMO2, EIF3D, SUMO1, NUP214, EIF3B, EIF3G, EIF3H, EIF3F, EIF3I, TGS1, KPNB1, GEMIN4, CLNS1A, XPOT, EEF1A1, NUP153, NUP88, RAN, SNUPN, EEF1A2, NXF3, NUP85, RNPS1, NXF1, CASC3, FXR2, EIF4A3, EIF4G3, NUP205, EIF2S1, EIF4A2, EIF2S2, THOC6, NUP107, THOC2, NUP43	0.000252178		hsa05200:Pathways in cancer	65	13.9186	1.17141e-14	FGF6, FGF8, FGF7, STAT5A, STAT5B, MLH1, FOXO1, FGF10, PTEN, CTNNB1, AKT1, CDC42, FOS, MAX, CCNE1, CDKN2A, TGFA, FGF1, FGF2, CHUK, FGF3, FGF4, EGFR, AR, HSP90AA1, RELA, TP53, SKP2, LEF1, RB1, CTNNA1, CDK4, CDK2, CCND1, EP300, MAPK9, MAPK8, TRAF2, GRB2, ERBB2, NFKBIA, CDH1, TCF7L2, SOS1, RAC1, EGF, AXIN1, APC, TGFBR1, CREBBP, CBL, RAF1, SMAD2, BAD, MAPK10, STAT1, STAT3, RALGDS, CBLB, CDKN1B, PLCG1,…	1.45661e-11		hsa05120:Epithelial cell signaling in Helicobacter pylori infection	21	2.24599	6.64862e-07	ATP6V0E1, ADAM10, NFKBIA, ATP6V1H, NFKB1, ATP6V1G2, ATP6V1G1, ATP6V1B1, ATP6V1D, SRC, ATP6V0B, ATP6V1F, ATP6V1C1, ATP6V0C, ATP6V1A, ATP6V1E1, MAPK14, IKBKG, ATP6V0A1, IKBKB, ATP6V0D2	0.000857599		hsa05164:Influenza A	66	6.32184	1.01225e-22	XPO1, IL18, TLR3, TLR4, NFKB1, CXCL10, AKT1, CASP9, RAE1, IFNG, IL1B, PIK3CA, FAS, CIITA, PRKCA, ICAM1, SOCS3, RELA, CYCS, TNFRSF10A, MAPK1, EP300, IFNB1, JUN, EIF2S1, MAPK3, MAPK9, IL12B, EIF2AK2, NXT1, CCL2, TNF, PML, NFKBIA, CXCL8, OAS1, HSPA1A, HSPA1B, CCL5, NXT2, IFNA2, TNFRSF1A, IFNA1, HSPA8, PIK3R1, TMPRSS2, IL6, MAP2K1, CREBBP, MAP2K4, RAF1, TRIM25, STAT1, PLG, STAT2, VDAC1, IKBKE, TNFSF1…	1.31991e-19			hsa05214:Glioma	hsa03040:Spliceosome		hsa05206:MicroRNAs in cancer						hsa04960:Aldosterone-regulated sodium reabsorption			hsa05143:African trypanosomiasis
hsa05214:Glioma	24	1.65975	2.09696e-07	PRKCA, E2F1, EGFR, HRAS, MAP2K2, PDGFA, GRB2, PIK3CB, CAMK2G, PIK3CD, CDK4, AKT1, MAPK1, CDKN1A, KRAS, ARAF, MDM2, PIK3R5, CAMK2B, SHC1, MTOR, PIK3R3, CALM1, PIK3R2	0.000276651		hsa05213:Endometrial cancer	23	4.92505	2.04389e-14	EGFR, GRB2, ERBB2, TP53, RAF1, LEF1, MLH1, CDH1, BAD, FOXO3, CTNNA1, PTEN, TCF7L2, CTNNB1, AKT1, PDPK1, CCND1, GSK3B, SOS1, ILK, EGF, AXIN1, APC	2.52798e-11		hsa05164:Influenza A	37	3.95722	8.52048e-07	NXT1, NUP98, PML, NFKBIA, RSAD2, NFKB1, HSPA1A, OAS2, ATF2, NXT2, ACTG1, CASP9, IFNG, MX1, MAP2K6, HSPA8, ACTB, ICAM1, CREBBP, NXF5, NXF2, NXF2B, RAF1, TRIM25, STAT1, IRF9, IKBKE, MAPK1, HNRNPUL1, GSK3B, MAPK14, EIF2S1, IRF7, MAPK3, IKBKB, EIF2AK2, EIF2AK3	0.00109905		hsa05166:HTLV-I infection	79	7.56705	1.05333e-20	E2F1, E2F2, XPO1, HRAS, STAT5B, TGFB3, SPI1, NFKB1, NFKB2, TGFB1, CTNNB1, AKT1, FOS, CDKN2A, PIK3CA, MYB, MYC, TERT, EGR1, ICAM1, RELA, RELB, TP53, RB1, CD40, CCND1, MAD2L1, EP300, MSX1, CCND3, JUN, BUB1B, MAP3K14, CSF2, CRTC2, TNF, XIAP, NFKBIA, ITGB2, NFYB, BCL2L1, TRRAP, CHEK2, SRF, VCAM1, TNFRSF1A, KRAS, MAP3K3, XBP1, MAP3K1, NFATC2, PIK3R1, BUB3, APC, KAT2A, DVL2, IL6, KAT2B, CREB1, TGFBR2, …	1.37349e-17			hsa04014:Ras signaling pathway	hsa05161:Hepatitis B		hsa04390:Hippo signaling pathway						hsa04720:Long-term potentiation			hsa04350:TGF-beta signaling pathway
hsa05221:Acute myeloid leukemia	22	1.52144	2.28195e-07	HRAS, FLT3, MAP2K2, GRB2, PIK3CB, PIK3CD, NFKB1, BAD, TCF7L2, TCF7L1, STAT3, AKT1, MAPK1, KRAS, ARAF, PIK3R5, MTOR, PIK3R3, RUNX1, MYC, CHUK, PIK3R2	0.000301058		hsa03040:Spliceosome	34	7.28051	4.11138e-13	LSM6, SNRPD3, LSM7, SNRPB2, SNRPD1, SNRPD2, SF3B5, SF3B3, SF3B2, SF3B1, PLRG1, PRPF8, U2AF1, LSM5, LSM3, DDX42, MAGOH, EFTUD2, ALYREF, SF3A2, PRPF4, SF3A1, SF3A3, PRPF6, EIF4A3, SNRNP200, SNRPB, SNRNP40, SNRPC, PHF5A, SNRPF, THOC3, SNRPE, SNRPG	5.08704e-10		hsa04966:Collecting duct acid secretion	12	1.28342	8.12167e-06	ATP6V0C, ATP6V1C1, ATP6V1A, ATP6V0E1, ATP6V1E1, ATP6V0A1, ATP6V1G2, ATP6V1G1, ATP6V1B1, ATP6V0D2, ATP6V1D, ATP6V1F	0.0104756		hsa05162:Measles	54	5.17241	3.37915e-20	STAT5B, TLR2, IL13, NFKB1, TLR4, TLR9, MAP3K7, AKT1, CCNE2, CCNE1, CD46, IFNG, IL1B, PIK3CA, FAS, RELA, TP53, CDK6, CDK2, TNFRSF10A, CCND1, CCND3, IFNB1, EIF2S1, IL12B, EIF2AK2, TNFAIP3, NFKBIA, HSPA1A, OAS1, HSPA1B, RACK1, IFNA2, IFNA1, TRAF6, HSPA8, PIK3R1, CD28, IL6, STAT1, SLAMF1, STAT3, TP73, STAT2, IKBKE, TNFSF10, FCGR2B, BBC3, CD209, GSK3B, JAK1, IRF3, JAK2, IFNA13	4.40621e-17			hsa05231:Choline metabolism in cancer	hsa05220:Chronic myeloid leukemia		hsa04630:Jak-STAT signaling pathway						hsa04930:Type II diabetes mellitus			hsa04612:Antigen processing and presentation
hsa04722:Neurotrophin signaling pathway	34	2.35131	5.07655e-07	HRAS, NFKBIE, GRB2, CAMK2G, NFKBIA, NFKB1, AKT1, IRAK3, KRAS, BCL2, CAMK2B, PIK3R5, SHC1, PIK3R3, MAP2K5, PIK3R2, IRAK1, MAP2K2, PIK3CB, PIK3CD, BAD, KIDINS220, PRKCD, YWHAE, PTPN11, RPS6KA5, MAPK1, RPS6KA2, MAPK13, JUN, GSK3B, NTRK1, NTRK2, CALM1	0.000669747		hsa05161:Hepatitis B	34	7.28051	5.50234e-12	MAVS, GRB2, STAT5A, STAT5B, NFKBIA, PTEN, SRC, AKT1, CCNE1, FOS, CCNA2, CHUK, CREB1, TGFBR1, RELA, CREBBP, TP53, RAF1, RB1, MAPK10, BAD, CDK4, STAT1, CDK2, STAT3, CCND1, CDKN1B, EP300, IKBKG, PCNA, MAPK9, IRF3, MAPK8, IKBKB	6.80854e-09		hsa04721:Synaptic vesicle cycle	18	1.92513	2.04211e-05	ATP6V0E1, STX1A, AP2S1, ATP6V1H, ATP6V1G2, ATP6V1G1, CLTC, ATP6V1B1, ATP6V1D, ATP6V0B, ATP6V1F, ATP6V1C1, ATP6V0C, ATP6V1A, ATP6V1E1, ATP6V0A1, ATP6V0D2, NSF	0.0263379		hsa05203:Viral carcinogenesis	67	6.41762	4.81074e-19	MAD1L1, HIST4H4, HRAS, STAT5B, NFKB1, NFKB2, PKM, CCNE2, CCNE1, CASP3, CDKN2A, SND1, CASP8, RHOA, CREB3L1, PIK3CA, CCNA2, CDK1, SP100, LYN, RELA, TP53, SKP2, CDK6, RB1, CDK2, MAPK1, CCND1, EP300, CCR5, CCND3, HIST2H2BE, JUN, MAPK3, MDM2, EIF2AK2, TRAF1, TRAF2, YWHAZ, GRB2, NFKBIA, SRF, SRC, KRAS, REL, RAC1, PIK3R1, TRAF3, KAT2A, HIST1H2BC, KAT2B, CREB1, CREBBP, CDC20, STAT3, HDAC3, YWHAG, CDKN1A,…	6.27293e-16			hsa04931:Insulin resistance	hsa04917:Prolactin signaling pathway								hsa04916:Melanogenesis			hsa04640:Hematopoietic cell lineage
hsa05164:Influenza A	43	2.97372	7.40578e-07	XPO1, RNASEL, NUP98, TBK1, NFKBIA, NFKB1, OAS1, IL33, IVNS1ABP, ATF2, NXT2, AKT1, HSPA2, IFNA7, PIK3R5, PIK3R3, IFNGR2, IL1A, HSPA8, PIK3R2, PRKCA, ICAM1, MAP2K2, PIK3CB, MAP2K3, PIK3CD, NXF3, NXF1, DDX58, IKBKE, IFNAR2, MAPK1, EP300, TNFRSF10D, MAPK13, JUN, GSK3B, EIF2S1, JAK1, JAK2, EIF2AK2, EIF2AK3, EIF2AK4	0.00097704		hsa05220:Chronic myeloid leukemia	24	5.13919	5.79413e-12	GRB2, TGFBR1, RELA, STAT5A, CBL, STAT5B, TP53, RAF1, NFKBIA, BAD, RB1, CDK4, PTPN11, AKT1, CBLB, CCND1, CDKN1B, CDKN2A, GAB2, SOS1, IKBKG, SHC1, IKBKB, CHUK	7.16958e-09		hsa00190:Oxidative phosphorylation	28	2.99465	2.89252e-05	ATP5D, ATP6V0E1, ATP5B, COX7B, ATP5G2, ATP6V1G2, ATP5G1, ATP6V1G1, COX5A, ATP6V1B1, ATP5G3, ATP6V0B, ATP6V0C, ATP5O, ATP6V0D2, ATP5H, NDUFS2, ATP5F1, NDUFA13, ATP6V1H, ATP6V1D, PPA2, ATP6V1F, ATP6V1C1, ATP6V1A, ATP6V1E1, ATP6V0A1, ATP5A1	0.0373041		hsa05210:Colorectal cancer	35	3.35249	1.08775e-18	TGFB3, TGFB1, CTNNB1, AKT1, FOS, CASP3, KRAS, CASP9, BCL2, RAC1, RHOA, PIK3CA, AXIN2, MYC, PIK3R1, AXIN1, APC, MAP2K1, BRAF, TGFBR2, CYCS, TP53, SMAD4, SMAD3, RAF1, SMAD2, BIRC5, RALGDS, MAPK1, CCND1, JUN, GSK3B, BAX, MAPK3, MAPK9	1.41836e-15			hsa05205:Proteoglycans in cancer	hsa05210:Colorectal cancer								hsa04810:Regulation of actin cytoskeleton			hsa04730:Long-term depression
hsa04915:Estrogen signaling pathway	29	2.00553	2.02248e-06	HSP90AB1, HRAS, ADCY7, GRB2, FKBP5, GABBR1, KCNJ3, ATF2, AKT1, KRAS, HSPA2, PIK3R5, PRKACA, NOS3, SHC1, PLCB1, PIK3R3, HSPA8, PIK3R2, EGFR, HSP90AA1, MAP2K2, PIK3CB, CREB1, PIK3CD, PRKCD, MAPK1, JUN, CALM1	0.00266822		hsa04012:ErbB signaling pathway	25	5.35332	6.57426e-11	GRB2, ERBB2, STAT5A, STAT5B, RPS6KB1, SRC, AKT1, EIF4EBP1, SOS1, GAB1, TGFA, SHC1, EGF, EGFR, CBL, RAF1, MAPK10, BAD, CBLB, CDKN1B, PLCG1, GSK3B, MAPK9, MAPK8, MTOR	8.13488e-08		hsa05212:Pancreatic cancer	18	1.92513	3.18388e-05	BRAF, RALBP1, TGFBR2, TP53, RAF1, SMAD3, NFKB1, CDK4, STAT1, RAD51, MAPK1, CCND1, CDKN2A, CASP9, VEGFA, MAPK3, IKBKG, IKBKB	0.041061		hsa05152:Tuberculosis	61	5.84291	1.25532e-18	IL18, TLR2, TGFB3, TLR4, NFKB1, IL10, TGFB1, TLR9, AKT1, CASP3, CASP9, CASP8, IFNG, PIK3C3, RHOA, IL1B, LBP, NOS2, CIITA, CAMP, RELA, CYCS, FADD, MAPK1, EP300, IFNB1, MAPK3, MAPK9, IL12B, TNF, CAMK2G, ITGB2, NFYB, CD74, SRC, IFNA2, TNFRSF1A, IFNA1, IL23A, BCL2, TRAF6, HSPA9, IL6, CEBPB, CREB1, MRC2, CREBBP, SPHK1, RAF1, STAT1, CASP10, LAMP1, FCGR2B, CD209, MAPK14, BAX, JAK1, JAK2, IFNA13, HSPD1, …	1.63686e-15			hsa05222:Small cell lung cancer	hsa05221:Acute myeloid leukemia								hsa04024:cAMP signaling pathway			hsa05132:Salmonella infection
hsa05160:Hepatitis C	35	2.42047	2.14881e-06	PPARA, HRAS, RNASEL, TBK1, GRB2, NFKBIA, NFKB1, OAS1, AKT1, KRAS, IFNA7, PIK3R5, PIK3R3, CHUK, PIK3R2, EGFR, PIK3CB, PIK3CD, BAD, STAT3, DDX58, IKBKE, IFNAR2, MAPK1, CDKN1A, MAPK13, EIF2S1, GSK3B, CD81, ARAF, IRF1, JAK1, EIF2AK2, EIF2AK3, EIF2AK4	0.00283489		hsa04917:Prolactin signaling pathway	22	4.71092	2.52475e-10	GRB2, SOCS3, RELA, STAT5A, SOCS1, STAT5B, RAF1, MAPK10, FOXO3, STAT1, SRC, STAT3, AKT1, FOS, CCND1, CCND2, GSK3B, SOS1, MAPK14, MAPK9, SHC1, MAPK8	3.12408e-07		hsa04150:mTOR signaling pathway	16	1.71123	0.000106211	BRAF, RICTOR, RPS6, RPTOR, EIF4B, MAPK1, RPS6KA3, AKT1S1, EIF4E, RPS6KA1, ULK2, MAPK3, PRKAA1, MTOR, MLST8, IKBKB	0.136914		hsa04068:FoxO signaling pathway	52	4.98084	1.87517e-18	HRAS, TGFB3, FOXO1, FOXO4, PTEN, IL10, TGFB1, AKT1, PRMT1, PDPK1, PIK3CA, EGFR, SGK3, BRAF, SKP2, IRS1, BCL2L11, CDK2, MAPK1, CCND1, EP300, MAPK3, MAPK9, MDM2, ATG12, STK11, GRB2, RAG1, IGF1R, KRAS, INS, EGF, PIK3R1, IL6, MAP2K1, CREBBP, TGFBR2, SMAD4, SMAD3, IGF1, RAF1, SMAD2, SIRT1, ATM, STAT3, SOD2, CCNB1, TNFSF10, CDKN1A, PLK1, MAPK14, IKBKB	2.44511e-15			hsa04066:HIF-1 signaling pathway	hsa05203:Viral carcinogenesis								hsa04144:Endocytosis			hsa04670:Leukocyte transendothelial migration
hsa05161:Hepatitis B	37	2.55878	2.28003e-06	E2F1, YWHAZ, HRAS, TBK1, GRB2, ATP6AP1, NFKBIA, ELK1, NFKB1, ATF2, AKT1, KRAS, IFNA7, DDX3X, BCL2, PIK3R5, PIK3R3, MYC, CHUK, PIK3R2, PRKCA, MAP2K2, PIK3CB, CREB1, TGFBR1, PIK3CD, BAD, CDK4, STAT3, DDX58, IKBKE, MAPK1, CDKN1A, CDKN1B, EP300, JUN, JAK1	0.003008		hsa05210:Colorectal cancer	20	4.28266	9.38091e-10	TGFBR1, TP53, RAF1, LEF1, MLH1, SMAD2, BAD, MAPK10, TCF7L2, RALGDS, CTNNB1, AKT1, FOS, CCND1, GSK3B, RAC1, MAPK9, MAPK8, AXIN1, APC	1.16078e-06		hsa05160:Hepatitis C	26	2.78075	0.000207988	NFKBIA, NFKB1, OAS2, EIF3E, TRAF6, TRAF3, PPP2R1A, IFIT1B, BRAF, TP53, RAF1, STAT1, IRF9, MAPK1, IKBKE, IFIT1, EIF2S1, GSK3B, MAPK14, IRF7, IKBKG, MAPK3, CD81, EIF2AK2, IKBKB, EIF2AK3	0.267952		hsa05205:Proteoglycans in cancer	65	6.22605	2.40714e-18	HRAS, MMP9, TLR2, RPS6KB1, TLR4, MMP2, PDCD4, HOXD10, TGFB1, CTNNB1, AKT1, CASP3, PDPK1, CD44, RHOA, PIK3CA, FAS, MYC, FGF2, TWIST1, PRKCA, EGFR, BRAF, TP53, ESR1, PLAUR, SMO, MAPK1, CCND1, HIF1A, MAPK3, VEGFA, MDM2, IL12B, FGFR1, CAV1, TNF, GRB2, ERBB2, CAMK2G, ITGB3, ITGB1, SRC, IGF1R, PTK2, KRAS, ITGAV, RAC1, PIK3R1, FN1, MAP2K1, MET, CBL, FZD1, IGF1, RAF1, FZD2, HGF, DDX5, STAT3, FZD7, CDKN1A…	3.13877e-15			hsa04920:Adipocytokine signaling pathway	hsa05160:Hepatitis C								hsa04666:Fc gamma R-mediated phagocytosis			hsa05020:Prion diseases
hsa05230:Central carbon metabolism in cancer	22	1.52144	2.91147e-06	EGFR, FGFR2, FGFR1, HRAS, RET, FLT3, MAP2K2, PIK3CB, PIK3CD, HK2, AKT1, MAPK1, G6PD, KRAS, SLC2A2, NTRK1, SLC2A1, PIK3R5, MTOR, PIK3R3, MYC, PIK3R2	0.00384103		hsa04068:FoxO signaling pathway	29	6.20985	1.92751e-09	USP7, GRB2, FOXO1, FOXO3, PTEN, AKT1, PDPK1, SOS1, EGF, CHUK, EGFR, TGFBR1, CREBBP, SKP2, RAF1, SMAD2, MAPK10, CDK2, BCL2L11, STAT3, CCNB1, CCND1, CDKN1B, EP300, CCND2, MAPK14, MAPK9, MAPK8, IKBKB	2.38506e-06		hsa03018:RNA degradation	18	1.92513	0.000306196	CNOT8, PFKL, LSM6, SKIV2L, LSM7, EXOSC3, EDC4, CNOT1, EXOSC10, WDR61, DCP1A, LSM4, LSM3, PABPC1, LSM2, HSPD1, ENO1, HSPA9	0.394242		hsa05142:Chagas disease (American trypanosomiasis)	45	4.31034	3.78478e-18	CCL2, TNF, GNA11, TLR2, TGFB3, CXCL8, NFKBIA, NFKB1, TLR4, CCL5, IL10, TGFB1, TLR9, AKT1, FOS, TNFRSF1A, PLCB3, PPP2CA, CASP8, IFNG, PIK3CA, IL1B, FAS, NOS2, TRAF6, PIK3R1, PPP2R1A, CFLAR, IL6, RELA, MAP2K4, TGFBR2, SMAD3, SMAD2, FADD, MAPK1, GNAQ, IFNB1, JUN, MAPK14, IKBKG, MAPK3, MAPK9, IL12B, IKBKB	4.93514e-15			hsa04664:Fc epsilon RI signaling pathway	hsa04910:Insulin signaling pathway								hsa04540:Gap junction			hsa05014:Amyotrophic lateral sclerosis (ALS)
hsa03010:Ribosome	35	2.42047	3.68953e-06	RPL15, RPL27A, RPL35, RPS15A, RPLP2, RPL37, RPS2, RPS3, RPS25, MRPL12, RPL32, RPS3A, RPL3, FAU, RPL5, RPL11, RPS20, RPS27A, RPS24, RPL26, RPS9, RPL23A, RPS4X, RPS5, RPS8, RPS18, RPS16, RPL23, RPS17, RPL13A, RPS14, RPS15, RPS12, RPS10, RPS11	0.00486748		hsa05166:HTLV-I infection	41	8.77944	6.01877e-09	STAT5A, STAT5B, NFKBIA, ANAPC10, CDC16, CTNNB1, AKT1, FOS, CDKN2A, RANBP1, FOSL1, CHUK, BUB3, APC, ANAPC1, ANAPC5, RAN, CREB1, RELA, TGFBR1, CREBBP, ANAPC4, TP53, CDC23, CDC20, SMAD2, RB1, CDK4, CDC27, CCND1, ATF3, EP300, MAD2L1, CCND3, CCND2, GSK3B, IKBKG, PCNA, BUB1B, ANAPC7, IKBKB	7.44752e-06		hsa05215:Prostate cancer	19	2.03209	0.000554306	HSP90AB1, AR, HSP90AA1, BRAF, CREBBP, TP53, RAF1, NFKBIA, NFKB1, CDK2, MAPK1, HSP90B1, CCND1, CASP9, GSK3B, MAPK3, IKBKG, MTOR, IKBKB	0.712644		hsa05145:Toxoplasmosis	48	4.5977	4.98403e-18	TNF, LDLR, XIAP, TLR2, TGFB3, NFKBIA, NFKB1, TLR4, HSPA1A, HSPA1B, BCL2L1, ITGB1, IL10, TGFB1, MAP3K7, AKT1, TNFRSF1A, CASP3, PDPK1, CASP9, BCL2, CASP8, IFNG, PIK3CA, NOS2, TRAF6, HSPA8, PIK3R1, CIITA, RELA, CYCS, SOCS1, CD40, STAT1, BIRC2, STAT3, MAPK1, ITGA6, CCR5, MAPK14, MAPK3, IKBKG, JAK1, MAPK9, JAK2, LAMC2, IL12B, IKBKB	6.49888e-15			hsa04932:Non-alcoholic fatty liver disease (NAFLD)	hsa04722:Neurotrophin signaling pathway								hsa04725:Cholinergic synapse			hsa04611:Platelet activation
hsa05210:Colorectal cancer	21	1.45228	6.72503e-06	MSH6, APC2, PIK3CB, TGFBR1, PIK3CD, BAD, TCF7L2, TCF7L1, CTNNB1, AKT1, MAPK1, KRAS, JUN, BCL2, GSK3B, ARAF, PIK3R5, PIK3R3, MYC, AXIN1, PIK3R2	0.00887197		hsa05221:Acute myeloid leukemia	18	3.85439	8.59976e-09	GRB2, RELA, STAT5A, STAT5B, RAF1, LEF1, RPS6KB1, BAD, TCF7L2, STAT3, AKT1, EIF4EBP1, CCND1, SOS1, IKBKG, MTOR, IKBKB, CHUK	1.06412e-05		hsa04622:RIG-I-like receptor signaling pathway	16	1.71123	0.000950763	NFKBIA, NFKB1, TRIM25, TANK, MAP3K7, IKBKE, CYLD, ISG15, IRF7, MAPK14, MAP3K1, IKBKG, IKBKB, TRAF6, TBKBP1, TRAF3	1.21947		hsa04620:Toll-like receptor signaling pathway	45	4.31034	9.11512e-18	TNF, TLR2, CXCL9, CXCL8, NFKBIA, TLR3, NFKB1, TLR4, CXCL11, CCL5, CXCL10, TLR9, MAP3K7, AKT1, IFNA2, FOS, IFNA1, CASP8, RAC1, PIK3CA, IL1B, LBP, TRAF6, PIK3R1, SPP1, TRAF3, IL6, MAP2K1, RELA, MAP2K4, FADD, CD40, STAT1, IKBKE, MAPK1, IFNB1, JUN, MAPK14, IKBKG, MAPK3, MAPK9, IRF3, IFNA13, IL12B, IKBKB	1.18856e-14			hsa04510:Focal adhesion	hsa05168:Herpes simplex infection								hsa04921:Oxytocin signaling pathway			hsa05217:Basal cell carcinoma
hsa04550:Signaling pathways regulating pluripotency of stem cells	35	2.42047	7.33412e-06	FGFR2, WNT5A, FGFR1, FGFR4, HRAS, APC2, GRB2, BMPR2, ACVR1C, CTNNB1, AKT1, ACVR1B, KRAS, PCGF6, PIK3R5, PIK3R3, MYC, TCF3, AXIN1, PIK3R2, FZD8, MAP2K2, PIK3CB, PIK3CD, SMAD5, STAT3, MAPK1, ACVR2A, MAPK13, GSK3B, JAK1, JAK2, WNT9A, BMPR1B, ZFHX3	0.00967547		hsa05218:Melanoma	20	4.28266	1.166e-08	FGF6, EGFR, FGF8, FGF7, TP53, RAF1, FGF10, CDH1, BAD, RB1, CDK4, PTEN, AKT1, CCND1, CDKN2A, FGF1, EGF, FGF2, FGF3, FGF4	1.44279e-05		hsa05131:Shigellosis	15	1.60428	0.00112583	ACTB, WASF2, NFKBIA, NFKB1, SRC, VCL, ACTG1, MAPK1, CRKL, MAPK14, MAPK3, IKBKG, U2AF1, WASL, IKBKB	1.44252		hsa05222:Small cell lung cancer	40	3.83142	1.03974e-17	E2F1, TRAF1, E2F2, TRAF2, XIAP, PTGS2, NFKBIA, NFKB1, BCL2L1, ITGB1, PTEN, CCNE2, AKT1, CCNE1, MAX, PTK2, CASP9, BCL2, ITGAV, PIK3CA, NOS2, TRAF6, MYC, PIK3R1, TRAF3, FN1, RELA, CYCS, TP53, SKP2, CDK6, ITGA3, RB1, BIRC2, CDK2, CCND1, ITGA6, IKBKG, LAMC2, IKBKB	1.35576e-14			hsa05211:Renal cell carcinoma	hsa04380:Osteoclast differentiation								hsa04750:Inflammatory mediator regulation of TRP channels			hsa05416:Viral myocarditis
hsa05203:Viral carcinogenesis	45	3.11203	1.13941e-05	YWHAZ, HRAS, GRB2, NFKBIA, NFKB1, ATF2, KRAS, HNRNPK, HIST1H2BN, DDX3X, SND1, PRKACA, PIK3R5, ATP6V0D1, PIK3R3, PIK3R2, SYK, CDK1, SP100, PIK3CB, CREB1, HIST1H2BG, PIK3CD, HLA-A, UBR4, GTF2H3, SNW1, ACTN2, BAD, CDK4, YWHAE, STAT3, HLA-G, MAPK1, CDKN1A, CDKN1B, EP300, YWHAH, MRPS18B, JUN, PSMC1, JAK1, MDM2, RBPJ, EIF2AK2	0.0150312		hsa04914:Progesterone-mediated oocyte maturation	22	4.71092	1.46758e-08	ANAPC1, MAD1L1, HSP90AA1, ANAPC5, ANAPC4, RAF1, CDC23, ANAPC10, CDC16, MAPK10, CDC27, CDK2, AKT1, CCNB1, MAD2L1, MAPK14, BUB1, MAPK9, MAPK8, ANAPC7, MAD2L2, CCNA2	1.81595e-05		hsa05162:Measles	24	2.56684	0.00123685	TP53, NFKBIA, NFKB1, HSPA1A, OAS2, CDK4, STAT1, SLAMF1, CDK2, MAP3K7, IRF9, IKBKE, CCND1, CSNK2A1, EIF3H, EIF2S1, GSK3B, IRF7, IFNG, EIF2AK2, MX1, TRAF6, EIF2AK3, HSPA8	1.58372		hsa04115:p53 signaling pathway	35	3.35249	2.6684e-17	SFN, CHEK2, SESN2, SESN1, PTEN, SESN3, CCNE2, CCNE1, CASP3, CDKN2A, CASP9, CASP8, FAS, CDK1, CYCS, TP53, IGF1, CDK6, ATR, TP73, ATM, CDK2, RFWD2, CCNB1, CCND1, CDKN1A, EI24, CCND3, BBC3, CD82, BAX, DDB2, MDM2, MDM4, IGFBP3	3.47944e-14			hsa05145:Toxoplasmosis	hsa04660:T cell receptor signaling pathway											hsa04140:Regulation of autophagy
hsa05162:Measles	33	2.28216	1.66643e-05	TBK1, NFKBIA, NFKB1, OAS1, AKT1, SH2D1A, HSPA2, IFNA7, EIF3H, PIK3R5, PIK3R3, IFNGR2, CHUK, IL1A, HSPA8, PIK3R2, IRAK1, PIK3CB, PIK3CD, CDK4, STAT3, DDX58, IKBKE, IFNAR2, CDKN1B, TNFRSF10D, EIF2S1, GSK3B, JAK1, JAK2, EIF2AK2, EIF2AK3, EIF2AK4	0.021983		hsa05223:Non-small cell lung cancer	17	3.64026	6.20445e-08	EGFR, GRB2, ERBB2, TP53, RAF1, BAD, RB1, FOXO3, CDK4, AKT1, CCND1, PDPK1, CDKN2A, PLCG1, SOS1, TGFA, EGF	7.67728e-05		hsa05220:Chronic myeloid leukemia	16	1.71123	0.00129035	BRAF, TGFBR2, CBL, TP53, RAF1, NFKBIA, NFKB1, CDK4, MAPK1, CCND1, CRKL, CDKN2A, HDAC1, MAPK3, IKBKG, IKBKB	1.65169		hsa04110:Cell cycle	48	4.5977	5.15224e-17	E2F1, E2F2, MAD1L1, YWHAZ, E2F4, TGFB3, PRKDC, CHEK2, SFN, TGFB1, CCNE2, CCNE1, MCM7, CDKN2A, BUB1, MYC, CCNA2, BUB3, CDK1, CREBBP, TP53, SMAD4, SKP2, SMAD3, CDC20, SMAD2, CDK6, RB1, CDK7, ATR, CDK2, WEE1, ATM, CCNB1, CCND1, YWHAG, CDKN1A, MAD2L1, EP300, YWHAH, CCND3, HDAC1, PLK1, GSK3B, YWHAQ, MDM2, BUB1B, ABL1	6.71823e-14			hsa04152:AMPK signaling pathway	hsa05120:Epithelial cell signaling in Helicobacter pylori infection											hsa04022:cGMP-PKG signaling pathway
hsa05223:Non-small cell lung cancer	19	1.31397	2.04707e-05	PRKCA, E2F1, EGFR, FHIT, HRAS, MAP2K2, GRB2, PIK3CB, PIK3CD, RXRG, BAD, CDK4, AKT1, MAPK1, KRAS, ARAF, PIK3R5, PIK3R3, PIK3R2	0.0270036		hsa05203:Viral carcinogenesis	34	7.28051	6.69105e-08	USP7, TRAF2, MAD1L1, GRB2, STAT5A, STAT5B, NFKBIA, SRC, CCNE1, CDC42, CDKN2A, RAC1, RANBP1, CCNA2, CREB1, RELA, CREBBP, TP53, SKP2, CDC20, RB1, BAD, CDK4, CDK2, STAT3, GTF2H1, CCND1, CDKN1B, EP300, CCND3, CCND2, IKBKG, PSMC1, IRF3	8.27939e-05		hsa05323:Rheumatoid arthritis	18	1.92513	0.00152984	ICAM1, ATP6V0E1, ATP6V1H, ATP6V1G2, ATP6V1G1, ATP6V1B1, ATP6V1D, ATP6V0B, ATP6V1F, ATP6V1C1, ATP6V0C, ATP6V1A, FOS, ATP6V1E1, IFNG, VEGFA, ATP6V0A1, ATP6V0D2	1.95547		hsa05220:Chronic myeloid leukemia	36	3.44828	5.18947e-17	E2F1, E2F2, HRAS, GRB2, STAT5B, TGFB3, NFKBIA, NFKB1, BCL2L1, TGFB1, AKT1, KRAS, CDKN2A, PIK3CA, MYC, PIK3R1, BRAF, MAP2K1, RELA, TGFBR2, CBL, TP53, SMAD4, RAF1, CDK6, RB1, MECOM, MAPK1, CCND1, CDKN1A, HDAC1, MAPK3, IKBKG, MDM2, ABL1, IKBKB	6.76677e-14			hsa04015:Rap1 signaling pathway	hsa04919:Thyroid hormone signaling pathway											hsa04320:Dorso-ventral axis formation
hsa05166:HTLV-I infection	51	3.52697	4.38315e-05	E2F1, XPO1, HRAS, ADCY7, PDGFA, NFKB1, CTNNB1, AKT1, SLC2A1, IL15RA, PRKACA, MYC, CHUK, ICAM1, ANAPC2, RAN, PIK3CB, SLC25A5, PIK3CD, HLA-A, CDK4, HLA-G, MAD2L1, EP300, JUN, BUB1B, WNT9A, WNT5A, CSF2, XIAP, APC2, ELK1, NFKBIA, MYBL2, ATF1, ATF2, POLE4, KRAS, XBP1, PIK3R5, PIK3R3, TCF3, BUB3, PIK3R2, FZD8, TGFBR1, CREB1, POLD3, CDKN1A, GSK3B, JAK1	0.0578115		hsa05160:Hepatitis C	26	5.56745	1.32882e-07	MAVS, TRAF2, GRB2, NFKBIA, AKT1, PDPK1, SOS1, EIF3E, EGF, CHUK, EGFR, SOCS3, RELA, TP53, RAF1, MAPK10, BAD, STAT1, STAT3, GSK3B, MAPK14, IKBKG, MAPK9, MAPK8, IRF3, IKBKB	0.000164425		hsa05200:Pathways in cancer	53	5.66845	0.00172538	HSP90AB1, FGF10, NFKB1, GLI1, PRKACG, FOS, MAX, CUL2, CDKN2A, CASP9, PRKACB, TPR, FGF2, FGF4, AR, HSP90AA1, BRAF, RALBP1, TP53, CDK4, CDK2, CTNNA2, RAD51, JUP, MAPK1, CCND1, CRKL, LAMC3, GNB1, MAPK3, VEGFA, WNT16, GNAI3, PML, NFKBIA, TFG, KIT, TRAF6, AXIN1, TRAF3, MSH2, CREBBP, TGFBR2, CBL, SMAD3, RAF1, STAT1, HSP90B1, HDAC1, GSK3B, IKBKG, MTOR, IKBKB	2.20285		hsa05219:Bladder cancer	27	2.58621	9.65087e-17	E2F1, E2F2, HRAS, ERBB2, MMP9, CXCL8, CDH1, MMP2, SRC, MMP1, CDKN2A, KRAS, EGF, MYC, EGFR, BRAF, MAP2K1, TP53, RAF1, RB1, RPS6KA5, MAPK1, CDKN1A, CCND1, MAPK3, VEGFA, MDM2	1.44329e-13			hsa04071:Sphingolipid signaling pathway	hsa04520:Adherens junction											hsa05340:Primary immunodeficiency
hsa04917:Prolactin signaling pathway	21	1.45228	6.19841e-05	HRAS, MAP2K2, GRB2, PIK3CB, PIK3CD, NFKB1, CISH, STAT3, AKT1, MAPK1, CYP17A1, KRAS, MAPK13, SLC2A2, GSK3B, IRF1, PIK3R5, SHC1, JAK2, PIK3R3, PIK3R2	0.0817447		hsa04151:PI3K-Akt signaling pathway	46	9.85011	1.83504e-07	FGF6, FGF8, FGF7, GRB2, FGF10, RPS6KB1, FOXO3, PTEN, CDC37, AKT1, CCNE1, EIF4EBP1, PDPK1, SOS1, RAC1, NOS3, MLST8, EGF, FGF1, FGF2, CHUK, FGF3, FGF4, EGFR, HSP90AA1, CREB1, RELA, TP53, RAF1, BAD, CDK4, RPS6, RPTOR, BCL2L11, CDK2, CCND1, EIF4E, CDKN1B, CCND3, CCND2, GSK3B, TSC2, IKBKG, RHEB, MTOR, IKBKB	0.000227065		hsa05203:Viral carcinogenesis	32	3.42246	0.00195183	USP7, NFKBIA, NFKB1, SRC, ATF2, PRKACG, BAK1, CDKN2A, HNRNPK, GTF2A1, PRKACB, ATP6V0D2, TRAF3, DDB1, CREBBP, TP53, SNW1, CDK4, YWHAE, CDK2, IRF9, MAPK1, HDAC4, CCND1, HDAC1, IRF7, IKBKG, PSMC1, MAPK3, YWHAQ, EIF2AK2, HDAC6	2.48863		hsa05168:Herpes simplex infection	59	5.65134	1.652e-16	SRSF1, TLR2, TLR3, NFKB1, TLR9, MAP3K7, FOS, CASP3, CASP8, IFNG, IL1B, FAS, CDK1, SP100, SOCS3, RELA, CYCS, TP53, SKP2, FADD, ARNTL, CDK2, EP300, IFNB1, JUN, EIF2S1, MAPK9, IL12B, EIF2AK2, EEF1D, TRAF1, TRAF2, CCL2, TNF, PML, NFKBIA, HCFC1, OAS1, CCL5, CD74, IFNA2, TNFRSF1A, IFNA1, TAP2, TRAF6, TRAF3, IL6, CREBBP, STAT1, STAT2, SRSF2, IKBKE, SRSF7, IKBKG, JAK1, IRF3, JAK2, IFNA13, IKBKB	1.44329e-13			hsa04370:VEGF signaling pathway	hsa04010:MAPK signaling pathway
hsa04932:Non-alcoholic fatty liver disease (NAFLD)	34	2.35131	9.77318e-05	PRKAG3, UQCRC2, NDUFB3, PPARA, NDUFB8, COX7B2, NDUFB9, CYC1, PRKAG2, NFKB1, COX5A, COX5B, NDUFB1, AKT1, XBP1, NDUFS8, PIK3R5, ITCH, PIK3R3, IL1A, PIK3R2, NDUFB11, NDUFA8, PIK3CB, NDUFA7, PIK3CD, NDUFA10, GSK3A, JUN, EIF2S1, GSK3B, COX6A1, EIF2AK3, MAP3K11	0.128861		hsa04910:Insulin signaling pathway	26	5.56745	2.79713e-07	GRB2, SOCS3, SOCS1, CBL, RAF1, FOXO1, RPS6KB1, BAD, MAPK10, RPS6, RPTOR, AKT1, PDPK1, EIF4EBP1, CBLB, EIF4E, SOS1, GSK3B, TSC2, RHEB, MAPK9, MAPK8, SHC1, MTOR, PTPN1, IKBKB	0.000346112		hsa05219:Bladder cancer	11	1.17647	0.00240908	MAPK1, CCND1, CDKN2A, BRAF, MAPK3, VEGFA, TP53, RAF1, THBS1, CDK4, SRC	3.06332		hsa05160:Hepatitis C	49	4.69349	2.3376e-16	TRAF2, HRAS, TNF, LDLR, GRB2, TLR3, NFKBIA, CXCL8, OAS1, NFKB1, AKT1, TNFRSF1A, IFNA2, PDPK1, IFNA1, KRAS, PPP2CA, PIK3CA, TRAF6, EGF, PIK3R1, TRAF3, EGFR, PPP2R1A, BRAF, SOCS3, RELA, TP53, RAF1, STAT1, STAT3, STAT2, MAPK1, IKBKE, CDKN1A, IFNB1, EIF2S1, GSK3B, MAPK14, CD81, MAPK3, IKBKG, JAK1, MAPK9, IRF3, IFNA13, PIAS1, EIF2AK2, IKBKB	2.88658e-13			hsa04210:Apoptosis	hsa05219:Bladder cancer
hsa05200:Pathways in cancer	69	4.77178	0.000115232	HSP90AB1, E2F1, FGF19, HRAS, ADCY7, PDGFA, NFKB1, CTNNB1, AKT1, SLC2A1, BIRC8, PRKACA, PLCB1, MYC, CHUK, EGFR, PRKCA, RET, CTBP1, PTGER2, HSP90AA1, ROCK1, PIK3CB, PIK3CD, RXRG, CDK4, DAPK2, DAPK3, VEGFB, MAPK1, EP300, JUN, MDM2, WNT9A, ITGA2B, WNT5A, FGFR2, FGFR1, CKS1B, APC2, XIAP, GRB2, NFKBIA, TCF7L2, TCF7L1, KRAS, BCL2, RASGRP2, PIK3R5, RUNX1, PIK3R3, PIK3R2, AXIN1, MSH6, FZD8, FLT3, MAP2K2, …	0.151918		hsa04722:Neurotrophin signaling pathway	24	5.13919	2.95789e-07	GRB2, RELA, TP53, RAF1, NFKBIA, BAD, MAPK10, FOXO3, PTPN11, AKT1, CDC42, PDPK1, PLCG1, PSEN1, GSK3B, MAPK14, SOS1, GAB1, RAC1, MAPK9, SHC1, MAPK8, IKBKB, FRS2	0.000366004		hsa04520:Adherens junction	15	1.60428	0.0031831	ACTB, PTPN6, WASF2, TGFBR2, CREBBP, SMAD3, SRC, VCL, CTNNA2, MAP3K7, ACTG1, MAPK1, CSNK2A1, MAPK3, WASL	4.029		hsa05221:Acute myeloid leukemia	30	2.87356	3.35317e-15	HRAS, GRB2, STAT5B, SPI1, PML, NFKB1, RPS6KB1, ZBTB16, AKT1, KRAS, PIK3CA, RARA, MYC, PIK3R1, CEBPA, MAP2K1, BRAF, RELA, RUNX1T1, PIM1, RAF1, PIM2, STAT3, JUP, MAPK1, CCND1, MAPK3, IKBKG, MTOR, IKBKB	4.34097e-12			hsa04062:Chemokine signaling pathway	hsa05162:Measles
hsa04662:B cell receptor signaling pathway	20	1.38313	0.000131549	HRAS, NFKBIE, GRB2, PIK3CB, MAP2K2, PIK3CD, NFKBIA, NFKB1, MALT1, AKT1, MAPK1, KRAS, JUN, GSK3B, CD81, PIK3R5, PIK3R3, CHUK, SYK, PIK3R2	0.173414		hsa04150:mTOR signaling pathway	16	3.42612	6.75e-07	RPS6KB1, RICTOR, RPS6, PTEN, RPTOR, AKT1, PDPK1, EIF4EBP1, AKT1S1, EIF4E, ULK1, TSC2, RHEB, MTOR, MLST8, IKBKB	0.00083523		hsa03030:DNA replication	10	1.06952	0.00328584	PRIM1, RFC3, MCM7, POLD2, PCNA, MCM2, POLA2, MCM3, FEN1, MCM6	4.15651		hsa05202:Transcriptional misregulation in cancer	54	5.17241	5.54253e-15	BMI1, MEF2C, MMP9, PPARG, SPI1, FOXO1, NFKB1, MAX, RARA, MYC, RELA, TP53, RUNX1T1, CD40, HMGA2, DDIT3, MYCN, JUP, TAF15, MDM2, TRAF1, FUS, CSF2, KMT2A, PML, CXCL8, BCL2L1, ZBTB16, WT1, IGF1R, PTK2, REL, RUNX2, CEBPA, TMPRSS2, IL6, ERG, CEBPB, MET, TGFBR2, IGF1, NR4A3, DDX5, ATM, HIST2H3C, CDKN1A, SP1, HDAC1, NUPR1, NTRK1, PBX1, IGFBP3, HPGD, PLAU	7.23865e-12				hsa04662:B cell receptor signaling pathway
hsa04010:MAPK signaling pathway	49	3.38866	0.000160119	FGF19, HRAS, PDGFA, NFKB1, AKT1, PAK2, PRKACA, MYC, IL1A, CHUK, MAP2K5, EGFR, PRKCA, CACNG4, FLNC, STK3, MAP4K4, MAPK1, JUN, HSPB1, MAP3K12, MAP3K11, FGFR2, FGFR1, FGFR4, GRB2, ELK1, PPM1B, CACNB4, ATF2, KRAS, HSPA2, RASGRP2, HSPA8, MAP2K2, TAOK1, MAP2K3, TGFBR1, TAOK3, NR4A1, DUSP5, RPS6KA5, DUSP3, RPS6KA4, MAPK13, RPS6KA2, NTRK1, NTRK2, CACNA1A	0.211039		hsa05214:Glioma	16	3.42612	3.22935e-06	EGFR, GRB2, TP53, RAF1, RB1, CDK4, PTEN, AKT1, CCND1, CDKN2A, PLCG1, SOS1, TGFA, SHC1, MTOR, EGF	0.00399587		hsa04141:Protein processing in endoplasmic reticulum	27	2.8877	0.00345146	HSP90AB1, RAD23B, HSP90AA1, HSPA1A, SKP1, PDIA4, CAPN2, CALR, STUB1, SEC63, BCAP31, SSR1, ATF6, HSPBP1, BAK1, HSP90B1, EIF2S1, ERN1, SEC13, HSPA5, EIF2AK2, EIF2AK3, HSPA8, DNAJC1, SEC61A1, CUL1, DNAJA2	4.36174		hsa04064:NF-kappa B signaling pathway	36	3.44828	7.87043e-14	TRAF1, TRAF2, TNF, XIAP, PTGS2, CXCL8, NFKBIA, NFKB1, TLR4, NFKB2, BCL2L1, CXCL12, BTK, MAP3K7, VCAM1, TNFRSF1A, BCL2, IL1B, LBP, TRAF6, TRAF3, ICAM1, CFLAR, LYN, RELA, RELB, TRIM25, CD40, BIRC2, ATM, TAB3, IKBKG, TNFAIP3, MAP3K14, IKBKB, PLAU	1.0264e-10				hsa04668:TNF signaling pathway
hsa04668:TNF signaling pathway	26	1.79806	0.000193307	CSF2, NFKBIA, NFKB1, ATF2, AKT1, BCL3, PIK3R5, MLKL, ITCH, PIK3R3, CHUK, PIK3R2, ICAM1, CFLAR, DNM1L, PIK3CB, MAP2K3, CREB1, PIK3CD, JUNB, RPS6KA5, MAPK1, RPS6KA4, MAPK13, JUN, RIPK3	0.25473		hsa05168:Herpes simplex infection	28	5.99572	6.08368e-06	USP7, MAVS, TRAF2, NFKBIA, POLR2A, FOS, CHUK, TAF4, TAF6, SOCS3, TAF5, RELA, ALYREF, CREBBP, TP53, SKP2, MAPK10, STAT1, CDK2, PTPN11, TAF10, EP300, IKBKG, MAPK9, MAPK8, IRF3, IKBKB, EEF1D	0.00752758		hsa04660:T cell receptor signaling pathway	19	2.03209	0.0036025	ITK, PTPN6, NFKBIE, CBL, RAF1, NFKBIA, NFKB1, CDK4, MAP3K7, MAPK1, FOS, PAK2, MAPK14, GSK3B, IFNG, MAPK3, IKBKG, IKBKB, TEC	4.54855		hsa04380:Osteoclast differentiation	45	4.31034	1.02435e-13	TRAF2, TNF, GRB2, PPARG, SPI1, NFKBIA, NFKB1, NFKB2, ITGB3, TGFB1, BTK, MAP3K7, AKT1, FOS, TNFRSF1A, RAC1, IFNG, PIK3CA, IL1B, TRAF6, NFATC2, PIK3R1, MAP2K1, SOCS3, CREB1, RELA, RELB, TGFBR2, SOCS1, STAT1, JUNB, STAT2, MAPK1, CYBB, FCGR2B, IFNB1, JUN, MAPK14, MAPK3, LILRB4, IKBKG, JAK1, MAPK9, MAP3K14, IKBKB	1.33615e-10				hsa05164:Influenza A
hsa05218:Melanoma	20	1.38313	0.000198642	E2F1, EGFR, FGF19, FGFR1, HRAS, MAP2K2, PIK3CB, PDGFA, PIK3CD, BAD, CDK4, AKT1, MAPK1, CDKN1A, KRAS, ARAF, MDM2, PIK3R5, PIK3R3, PIK3R2	0.261751		hsa04120:Ubiquitin mediated proteolysis	23	4.92505	1.14496e-05	ANAPC1, SYVN1, ANAPC5, SOCS3, ANAPC4, SOCS1, UBE4B, CBL, SKP2, UBA7, CDC23, ANAPC10, CDC20, UBE2I, CDC16, CDC27, FBXW7, CBLB, UBA2, UBA3, NEDD4L, ANAPC7, UBE2D1	0.0141666		hsa04722:Neurotrophin signaling pathway	21	2.24599	0.00391192	IRAK2, BRAF, NFKBIE, TP53, RAF1, NFKBIA, NFKB1, YWHAE, IRAK3, MAPK1, RPS6KA3, CRKL, RPS6KA1, GSK3B, MAP3K1, MAPK14, MAPK3, MAPK7, SH2B1, IKBKB, TRAF6	4.93018		hsa04210:Apoptosis	30	2.87356	1.03035e-13	TRAF2, TNF, XIAP, NFKBIA, NFKB1, BCL2L1, AKT1, TNFRSF1A, CASP3, CASP9, BCL2, CASP8, PIK3CA, FAS, PIK3R1, CFLAR, RELA, CYCS, TP53, FADD, BIRC2, ATM, TNFRSF10A, CASP10, TNFSF10, BAX, NTRK1, IKBKG, IKBKB, MAP3K14	1.34348e-10				hsa04620:Toll-like receptor signaling pathway
hsa04921:Oxytocin signaling pathway	34	2.35131	0.000242464	PRKAG3, MYL6, HRAS, ADCY7, CAMK2G, PRKAG2, PPP1R12C, ELK1, CACNB4, KCNJ12, KCNJ3, KRAS, NOS3, PRKACA, CAMK2B, PIK3R5, PIK3R3, PLCB1, MAP2K5, PIK3R2, PRKCA, EGFR, ROCK1, PIK3CB, MAP2K2, PIK3CD, CACNG4, EEF2, MAPK1, CDKN1A, RGS2, JUN, CAMK1, CALM1	0.31941		hsa04014:Ras signaling pathway	31	6.63812	1.61348e-05	FGF6, FGF8, FGF7, GRB2, FGF10, AKT1, CDC42, GAB2, SOS1, GAB1, RAC1, SHC1, EGF, FGF1, FGF2, CHUK, FGF3, FGF4, EGFR, RELA, RAF1, MAPK10, BAD, RALGDS, PTPN11, PLCG1, IKBKG, RAB5A, MAPK9, MAPK8, IKBKB	0.0199631		hsa04910:Insulin signaling pathway	23	2.45989	0.00445222	BRAF, PHKG2, CBL, FBP1, RAF1, RPS6, PPP1CC, RPTOR, PRKACG, PRKAR2B, MAPK1, PRKAR2A, CRKL, EIF4E, SLC2A4, GSK3B, PRKAR1B, MAPK3, FASN, PRKAA1, MTOR, PRKACB, IKBKB	5.59322		hsa05218:Melanoma	32	3.06513	1.49397e-13	E2F1, E2F2, FGF18, FGFR1, HRAS, FGF7, FGF10, CDH1, PTEN, AKT1, IGF1R, CDKN2A, KRAS, PIK3CA, EGF, FGF2, PIK3R1, EGFR, MAP2K1, BRAF, MET, TP53, IGF1, RAF1, CDK6, RB1, HGF, MAPK1, CCND1, CDKN1A, MAPK3, MDM2	1.94855e-10				hsa05216:Thyroid cancer
hsa04919:Thyroid hormone signaling pathway	27	1.86722	0.000257874	PRKCA, HRAS, MAP2K2, PIK3CB, PIK3CD, ATP1A3, RXRG, MED14, BAD, ATP1A2, CTNNB1, AKT1, MAPK1, KRAS, EP300, GSK3B, SLC2A1, PLCD3, MDM2, PIK3R5, PRKACA, DIO1, MTOR, PIK3R3, PLCB1, MYC, PIK3R2	0.339679		hsa05231:Choline metabolism in cancer	19	4.06852	1.69105e-05	EGFR, GRB2, RAF1, RPS6KB1, MAPK10, RALGDS, AKT1, FOS, PDPK1, EIF4EBP1, PLCG1, SOS1, RAC1, TSC2, MAPK9, RHEB, MAPK8, MTOR, EGF	0.0209227		hsa03015:mRNA surveillance pathway	17	1.81818	0.00554055	NCBP2, NXT1, PPP2R1A, MAGOH, ALYREF, NXF5, NXF2B, NXF2, SAP18, PPP1CC, NXT2, UPF3B, GSPT1, SRRM1, ACIN1, PABPC1, CPSF1	6.91582		hsa05213:Endometrial cancer	27	2.58621	2.73171e-13	HRAS, GRB2, ERBB2, CDH1, PTEN, CTNNB1, AKT1, PDPK1, KRAS, CASP9, PIK3CA, AXIN2, EGF, MYC, PIK3R1, AXIN1, APC, EGFR, MAP2K1, BRAF, TP53, RAF1, CTNNA2, MAPK1, CCND1, GSK3B, MAPK3	3.56271e-10
hsa00190:Oxidative phosphorylation	30	2.07469	0.000265525	NDUFB3, UQCRC2, NDUFB8, ATP6AP1, ATP5B, NDUFB9, COX7B2, CYC1, ATP6V1G1, ATP6V1B2, COX5A, COX5B, ATP6V0B, NDUFB1, ATP6V0C, NDUFS8, ATP5L, ATP5O, ATP6V0D1, ATP5I, NDUFB11, NDUFA8, NDUFA7, ATP5F1, NDUFA10, PPA1, ATP6V1A, ATP6V0E2, ATP5C1, COX6A1	0.34974		hsa04380:Osteoclast differentiation	22	4.71092	1.86233e-05	TRAF2, GRB2, SOCS3, CREB1, RELA, TGFBR1, SOCS1, NFKBIA, MAPK10, STAT1, AKT1, FOS, GAB2, MAPK14, RAC1, IKBKG, MAPK9, MAPK8, IKBKB, FOSL1, CHUK, LCP2	0.0230417		hsa04110:Cell cycle	21	2.24599	0.0057169	CDC7, CREBBP, TP53, SMAD3, PRKDC, SKP1, CHEK2, MCM2, CDK4, MCM3, YWHAE, CDK2, MCM6, CCND1, MCM7, CDKN2A, HDAC1, GSK3B, YWHAQ, PCNA, CUL1	7.12853		hsa04919:Thyroid hormone signaling pathway	41	3.9272	2.7467e-13	HRAS, THRA, THRB, FOXO1, ITGB3, SRC, CTNNB1, AKT1, PLCB3, PDPK1, KRAS, CASP9, ITGAV, PIK3CA, MYC, PIK3R1, PRKCA, KAT2A, KAT2B, MAP2K1, CREBBP, TP53, ESR1, RAF1, STAT1, MAPK1, NOTCH1, CCND1, HDAC3, HIF1A, EP300, DIO2, NCOA3, HDAC1, DIO3, GSK3B, MAPK3, MDM2, RHEB, MTOR, MED1	3.58158e-10
hsa05219:Bladder cancer	14	0.968188	0.000335786	E2F1, EGFR, HRAS, MAP2K2, CDK4, DAPK2, DAPK3, RPS6KA5, MAPK1, CDKN1A, KRAS, ARAF, MDM2, MYC	0.442097		hsa04660:T cell receptor signaling pathway	19	4.06852	2.23379e-05	GRB2, RELA, CBL, RAF1, NFKBIA, CDK4, AKT1, CDC42, FOS, PDPK1, CBLB, PLCG1, GSK3B, MAPK14, SOS1, IKBKG, IKBKB, CHUK, LCP2	0.027637		hsa05210:Colorectal cancer	13	1.39037	0.0071331	FOS, MAPK1, CCND1, CASP9, BRAF, MSH2, GSK3B, MAPK3, TGFBR2, TP53, RAF1, SMAD3, AXIN1	8.82043		hsa04010:MAPK signaling pathway	66	6.32184	3.84494e-13	MEF2C, FGF18, HRAS, FGF7, ZAK, TGFB3, FGF10, NFKB1, NFKB2, TGFB1, MAP3K7, AKT1, MAX, FOS, CASP3, MAPT, IL1B, FAS, RAPGEF2, FGF2, MYC, PRKCA, EGFR, BRAF, RELA, RELB, TP53, MECOM, DDIT3, MAPK1, ARRB2, ARRB1, JUN, MAPK3, MAPK9, MAP3K14, MAP3K11, TRAF2, FGFR1, TNF, GRB2, HSPA1A, HSPA1B, SRF, TNFRSF1A, KRAS, MAP3K3, MAP3K1, RAC1, TRAF6, EGF, HSPA8, MAP2K1, TGFBR2, MAP2K4, RAF1, NR4A1, RPS6KA5, RPS6KA3…	5.01332e-10
hsa05212:Pancreatic cancer	18	1.24481	0.000568915	E2F1, EGFR, PIK3CB, TGFBR1, PIK3CD, NFKB1, BAD, CDK4, STAT3, AKT1, MAPK1, KRAS, ARAF, JAK1, PIK3R5, PIK3R3, CHUK, PIK3R2	0.747972		hsa05120:Epithelial cell signaling in Helicobacter pylori infection	15	3.21199	2.32544e-05	EGFR, RELA, NFKBIA, MAPK10, SRC, PTPN11, CDC42, PLCG1, MAPK14, IKBKG, RAC1, MAPK9, MAPK8, IKBKB, CHUK	0.0287707		hsa04621:NOD-like receptor signaling pathway	12	1.28342	0.00762888	MAP3K7, HSP90AB1, MAPK1, HSP90B1, HSP90AA1, MAPK14, MAPK3, IKBKG, NFKBIA, NFKB1, TRAF6, IKBKB	9.40597		hsa05214:Glioma	30	2.87356	4.69595e-13	E2F1, E2F2, HRAS, GRB2, CAMK2G, PTEN, AKT1, IGF1R, CDKN2A, KRAS, TGFA, PIK3CA, EGF, PIK3R1, PRKCA, EGFR, MAP2K1, BRAF, TP53, IGF1, RAF1, CDK6, RB1, MAPK1, CDKN1A, CCND1, MAPK3, MDM2, MTOR, CALM1	6.12366e-10
hsa05211:Renal cell carcinoma	18	1.24481	0.000568915	HRAS, GRB2, PIK3CB, MAP2K2, PIK3CD, PTPN11, AKT1, MAPK1, EP300, KRAS, PAK2, PAK3, JUN, SLC2A1, ARAF, PIK3R5, PIK3R3, PIK3R2	0.747972		hsa04919:Thyroid hormone signaling pathway	20	4.28266	2.65886e-05	CREBBP, TP53, MED12, RAF1, FOXO1, BAD, STAT1, SRC, CTNNB1, AKT1, PDPK1, NOTCH1, CCND1, EP300, PLCG1, GSK3B, TSC2, RHEB, MTOR, MED1	0.0328953		hsa05161:Hepatitis B	23	2.45989	0.00805654	DDB1, CREBBP, TP53, RAF1, NFKBIA, NFKB1, CDK4, STAT1, CDK2, SRC, ATF2, IKBKE, MAPK1, FOS, CCND1, CASP9, IRF7, MAP3K1, IKBKG, MAPK3, YWHAQ, PCNA, IKBKB	9.90827		hsa05134:Legionellosis	27	2.58621	8.50249e-13	CXCL1, TNF, IL18, TLR2, CXCL8, RAB1B, NFKBIA, ITGB2, HSPA1A, TLR4, NFKB1, HSPA1B, NFKB2, CASP3, HSF1, CASP9, CASP8, IL1B, SEC22B, HSPA8, EEF1A1, IL6, RELA, CYCS, EEF1G, HSPD1, IL12B	1.10862e-09
hsa04068:FoxO signaling pathway	29	2.00553	0.000696528	PRKAG3, HRAS, GRB2, PRKAG2, G6PC3, AKT1, KRAS, PIK3R5, PIK3R3, CHUK, PIK3R2, EGFR, SGK1, SGK3, PIK3CB, MAP2K2, TGFBR1, PIK3CD, STAT3, MAPK1, CCNB3, CDKN1A, PLK4, CDKN1B, EP300, PLK3, MAPK13, ARAF, MDM2	0.915037		hsa04931:Insulin resistance	19	4.06852	4.32675e-05	SOCS3, CREB1, RELA, NFKBIA, FOXO1, RPS6KB1, MAPK10, PTEN, STAT3, PTPN11, AKT1, PDPK1, GSK3B, MAPK9, NOS3, MAPK8, MTOR, PTPN1, IKBKB	0.0535252		hsa05221:Acute myeloid leukemia	12	1.28342	0.00876009	JUP, MAPK1, CCND1, BRAF, MAPK3, IKBKG, PML, RAF1, NFKB1, KIT, MTOR, IKBKB	10.729		hsa04012:ErbB signaling pathway	33	3.16092	1.64726e-11	HRAS, GRB2, CAMK2G, ERBB2, STAT5B, RPS6KB1, SRC, AKT1, PTK2, KRAS, PAK4, TGFA, PIK3CA, NRG1, EGF, MYC, PIK3R1, PRKCA, EGFR, MAP2K1, BRAF, MAP2K4, CBL, RAF1, MAPK1, CDKN1A, EREG, JUN, GSK3B, MAPK3, MAPK9, MTOR, ABL1	2.14793e-08
hsa05216:Thyroid cancer	11	0.760719	0.000776883	MAPK1, HRAS, RET, KRAS, MAP2K2, NTRK1, RXRG, MYC, TCF7L2, TCF7L1, CTNNB1	1.0201		hsa04520:Adherens junction	15	3.21199	4.61901e-05	EGFR, ERBB2, TGFBR1, CREBBP, LEF1, CDH1, SMAD2, CTNNA1, TCF7L2, SRC, CTNNB1, CDC42, EP300, RAC1, PTPN1	0.0571399		hsa04919:Thyroid hormone signaling pathway	19	2.03209	0.0105576	ACTB, CREBBP, TP53, RAF1, MED24, STAT1, SRC, ACTG1, PRKACG, MAPK1, CCND1, CASP9, HDAC1, GSK3B, MAPK3, TBC1D4, MTOR, PRKACB, NCOR1	12.7948		hsa04630:Jak-STAT signaling pathway	44	4.21456	2.27284e-11	CSF3, CSF2, OSMR, GRB2, STAT5B, IL13, BCL2L1, IL10, AKT1, STAT6, IFNA2, IFNL1, IFNA1, IL23A, IFNG, PIK3CA, PRL, MYC, PIK3R1, IL13RA2, THPO, IL6, IL5, IL7, SOCS3, CREBBP, SOCS1, PIM1, STAT1, STAT3, STAT2, OSM, LEP, GH1, CCND1, EP300, CCND3, PIAS3, IFNB1, JAK1, JAK2, PIAS1, IFNA13, IL12B	2.96365e-08
hsa04151:PI3K-Akt signaling pathway	59	4.08022	0.000784392	HSP90AB1, FGF19, HRAS, OSMR, PDGFA, NFKB1, AKT1, PKN3, NOS3, MYC, CHUK, SYK, PRKCA, EGFR, SGK1, HSP90AA1, SGK3, PIK3CB, PIK3CD, CDK4, RPTOR, VEGFB, IFNAR2, MAPK1, CHRM1, MDM2, ITGA2B, FGFR2, FGFR1, YWHAZ, FGFR4, GRB2, TNC, ITGA11, COL2A1, G6PC3, ATF2, KRAS, IFNA7, BCL2, PIK3R5, PIK3R3, PIK3R2, MAP2K2, FLT4, CREB1, NR4A1, ITGA3, BAD, YWHAE, CDKN1A, YWHAH, CDKN1B, TSC1, LAMA5, GSK3B, JAK1, JAK2, MT…	1.02991		hsa05131:Shigellosis	14	2.99786	6.22498e-05	RELA, NFKBIA, MAPK10, SRC, CDC42, MAPK14, IKBKG, RAC1, U2AF1, MAPK9, MAPK8, MAD2L2, IKBKB, CHUK	0.0769995		hsa05213:Endometrial cancer	11	1.17647	0.0141047	MAPK1, CCND1, BRAF, CASP9, GSK3B, MAPK3, ILK, TP53, RAF1, CTNNA2, AXIN1	16.7425		hsa04622:RIG-I-like receptor signaling pathway	29	2.77778	3.01147e-11	TRAF2, TNF, ATG12, CXCL8, NFKBIA, NFKB1, CXCL10, MAP3K7, IFNA2, IFNA1, ISG15, MAP3K1, CASP8, TRAF6, TRAF3, RELA, TRIM25, FADD, TANK, CASP10, IKBKE, IFNB1, MAPK14, IKBKG, MAPK9, IRF3, IFNA13, IL12B, IKBKB	3.92678e-08
hsa04660:T cell receptor signaling pathway	24	1.65975	0.000787483	CSF2, HRAS, NFKBIE, GRB2, PIK3CB, MAP2K2, PIK3CD, NFKBIA, NFKB1, MALT1, CDK4, AKT1, NCK2, MAPK1, KRAS, PAK2, PAK3, MAPK13, JUN, GSK3B, PIK3R5, PIK3R3, CHUK, PIK3R2	1.03395		hsa04010:MAPK signaling pathway	32	6.85225	6.60397e-05	FGF6, TRAF2, FGF8, FGF7, GRB2, FGF10, AKT1, FOS, MAX, CDC42, SOS1, MAPT, RAC1, EGF, FGF1, FGF2, CHUK, FGF3, FGF4, EGFR, RELA, TGFBR1, TP53, RAF1, MAPK10, STK3, MAPK14, IKBKG, MAPK9, MAPK8, IKBKB, PPP5C	0.0816857		hsa04145:Phagosome	23	2.45989	0.0147742	ACTB, ATP6V0E1, ATP6V1H, EEA1, ATP6V1G2, ATP6V1G1, CALR, ATP6V1B1, ATP6V1D, ATP6V0B, ATP6V1F, ATP6V1C1, ACTG1, ATP6V0C, ATP6V1A, ATP6V1E1, RAB5A, ATP6V0A1, THBS1, TUBA1B, ATP6V0D2, SEC61A1, TUBB4B	17.4688		hsa04722:Neurotrophin signaling pathway	39	3.73563	3.91413e-11	ZNF274, HRAS, GRB2, CAMK2G, NFKBIA, NFKB1, AKT1, PDPK1, KRAS, MAP3K3, BCL2, MAP3K1, RAC1, RHOA, PIK3CA, TRAF6, PIK3R1, MAP2K1, BRAF, RELA, TP53, RAF1, IRS1, TP73, RPS6KA5, MAPK1, RPS6KA3, PSEN1, JUN, MAPK14, GSK3B, BAX, NTRK1, MAPK3, MAPK9, RAP1B, ABL1, IKBKB, CALM1	5.10379e-08
hsa05222:Small cell lung cancer	21	1.45228	0.000850153	E2F1, FHIT, CKS1B, XIAP, PIK3CB, PIK3CD, RXRG, NFKBIA, NFKB1, ITGA3, CDK4, AKT1, LAMA5, BCL2, BIRC8, PIK3R5, PIK3R3, MYC, CHUK, PIK3R2, ITGA2B	1.11581		hsa05205:Proteoglycans in cancer	27	5.78158	8.5326e-05	CAV1, GRB2, ERBB2, RPS6KB1, SRC, CTNNB1, AKT1, CDC42, PDPK1, SOS1, GAB1, RAC1, FGF2, FRS2, EGFR, CBL, TP53, RAF1, RPS6, STAT3, PTPN11, PLAUR, CBLB, CCND1, PLCG1, MAPK14, MTOR	0.10553		hsa05010:Alzheimer's disease	24	2.56684	0.0221035	ATP5D, ADAM10, ATP5B, COX7B, ATP5F1, NDUFA13, ATP5G2, ATP5G1, CAPN2, COX5A, ATP5G3, CDK5, ATF6, MAPK1, CASP9, GSK3B, MAPK3, ERN1, ATP5O, ATP5A1, GAPDH, NDUFS2, ATP5H, EIF2AK3	25.0471		hsa04917:Prolactin signaling pathway	29	2.77778	4.50857e-11	HRAS, GRB2, ELF5, STAT5B, NFKB1, SRC, AKT1, FOS, KRAS, INS, PIK3CA, PRL, PIK3R1, MAP2K1, SOCS3, RELA, SOCS1, ESR1, RAF1, ESR2, STAT1, STAT3, MAPK1, CCND1, GSK3B, MAPK14, MAPK3, MAPK9, JAK2	5.87892e-08
hsa04066:HIF-1 signaling pathway	23	1.59059	0.000942476	PRKCA, EGFR, MAP2K2, PIK3CB, CAMK2G, PIK3CD, HK2, NFKB1, STAT3, AKT1, MAPK1, CDKN1A, CDKN1B, EP300, BCL2, SLC2A1, PIK3R5, NOS3, CAMK2B, MTOR, PIK3R3, IFNGR2, PIK3R2	1.23629		hsa05219:Bladder cancer	11	2.35546	8.72936e-05	EGFR, CCND1, CDKN2A, ERBB2, TP53, RAF1, CDH1, RB1, EGF, CDK4, SRC	0.107962		hsa04668:TNF signaling pathway	17	1.81818	0.0228789	ICAM1, CEBPB, NFKBIA, NFKB1, JUNB, ATF2, MAP3K7, MAPK1, FOS, MAPK14, MAPK3, IKBKG, ITCH, IKBKB, SELE, MAP2K6, TRAF3	25.8101		hsa04621:NOD-like receptor signaling pathway	25	2.39464	8.93639e-11	HSP90AB1, IL6, TNF, CCL2, HSP90AA1, RELA, IL18, CXCL8, NFKBIA, NFKB1, CCL5, BIRC2, TAB3, MAP3K7, MAPK1, HSP90B1, MAPK14, CASP8, IKBKG, MAPK3, MAPK9, IL1B, IKBKB, TNFAIP3, TRAF6	1.16525e-07
hsa04910:Insulin signaling pathway	29	2.00553	0.00112844	PRKAG3, HRAS, GRB2, PRKAG2, HK2, ELK1, G6PC3, AKT1, KRAS, FASN, PRKACA, PIK3R5, SHC1, PIK3R3, PIK3R2, MAP2K2, PIK3CB, PIK3CD, ACACA, PRKCI, BAD, RPTOR, MAPK1, TSC1, GSK3B, PRKAR1A, ARAF, MTOR, CALM1	1.47855		hsa05222:Small cell lung cancer	16	3.42612	9.58257e-05	TRAF2, RELA, TP53, SKP2, NFKBIA, RB1, CDK4, PTEN, CDK2, AKT1, CCNE1, MAX, CCND1, IKBKG, IKBKB, CHUK	0.118508		hsa04010:MAPK signaling pathway	33	3.52941	0.0256944	FGF10, NFKB1, HSPA1A, DAXX, ATF2, MAP3K7, PRKACG, FOS, MAX, PAK2, MAP3K1, PRKACB, TRAF6, FGF2, MAP2K6, HSPA8, FGF4, BRAF, TGFBR2, TP53, RAF1, ECSIT, STK3, MAPK1, RPS6KA3, CRKL, RPS6KA1, MAPK14, IKBKG, MAPK3, HSPB1, MAPK7, IKBKB	28.5208		hsa05223:Non-small cell lung cancer	25	2.39464	1.41823e-10	E2F1, E2F2, HRAS, GRB2, ERBB2, AKT1, PDPK1, CDKN2A, KRAS, CASP9, TGFA, PIK3CA, EGF, PIK3R1, EGFR, PRKCA, BRAF, MAP2K1, TP53, RAF1, CDK6, RB1, MAPK1, CCND1, MAPK3	1.84928e-07
hsa05205:Proteoglycans in cancer	38	2.62794	0.00123287	WNT5A, FGFR1, HRAS, ERBB4, GRB2, CAMK2G, PPP1R12C, ELK1, SDC4, IQGAP1, CTNNB1, AKT1, KRAS, HPSE, PIK3R5, CAMK2B, PRKACA, PIK3R3, MYC, PIK3R2, PRKCA, EGFR, FZD8, ROCK1, PIK3CB, MAP2K2, PIK3CD, FLNC, STAT3, PTPN11, MAPK1, CDKN1A, MAPK13, ARAF, MDM2, MTOR, WNT9A, PLAU	1.61436		hsa04066:HIF-1 signaling pathway	17	3.64026	0.000147398	EGFR, ERBB2, RELA, CREBBP, RPS6KB1, RPS6, STAT3, AKT1, EIF4EBP1, EIF4E, EP300, CDKN1B, PLCG1, SERPINE1, NOS3, MTOR, EGF	0.182235		hsa05152:Tuberculosis	24	2.56684	0.0377937	IRAK2, CEBPB, SPHK2, CREBBP, SPHK1, RAF1, ATP6V1H, NFKB1, EEA1, STAT1, ATP6V0B, SRC, ATP6V0C, MAPK1, CASP9, MAPK14, IFNG, MAPK3, RAB5A, ATP6V0A1, HSPD1, TRAF6, ATP6V0D2, HSPA9	39.1617		hsa04066:HIF-1 signaling pathway	33	3.16092	5.84842e-10	CAMK2G, ERBB2, NFKB1, TLR4, RPS6KB1, PDHB, AKT1, IGF1R, INS, BCL2, IFNG, PIK3CA, NOS2, EGF, GAPDH, PIK3R1, PRKCA, EGFR, IL6, MAP2K1, RELA, CREBBP, IGF1, STAT3, MAPK1, CDKN1A, CYBB, HIF1A, EP300, TFRC, MAPK3, VEGFA, MTOR	7.626e-07
hsa05152:Tuberculosis	34	2.35131	0.00194352	RAB7A, ATP6AP1, CAMK2G, NFKB1, ITGAM, ATP6V0B, AKT1, ATP6V0C, IFNA7, ITGAX, BCL2, PIK3C3, CAMK2B, ATP6V0D1, IFNGR2, IL1A, SYK, HSPA9, IRAK1, CREB1, CEBPG, MALT1, BAD, MAPK1, EP300, PLK3, MAPK13, RAB5A, JAK1, CTSD, JAK2, FCGR2A, HSPD1, CALM1	2.53392		hsa04622:RIG-I-like receptor signaling pathway	14	2.99786	0.000163481	MAVS, TRAF2, RELA, NFKBIA, TRIM25, MAPK10, TANK, MAPK14, IKBKG, MAPK9, MAPK8, IRF3, IKBKB, CHUK	0.202101		hsa05216:Thyroid cancer	7	0.748663	0.0379404	MAPK1, CCND1, BRAF, MAPK3, TP53, TFG, TPR	39.2812		hsa05206:MicroRNAs in cancer	64	6.13027	6.35417e-10	BMI1, KIF23, E2F1, E2F2, HRAS, PTGS2, MMP9, EZH2, DICER1, TP63, NFKB1, ZEB2, ZEB1, PTEN, PDCD4, HOXD10, CCNE2, CCNE1, CASP3, CDKN2A, CD44, PAK4, RHOA, MYC, PRKCA, EGFR, SOCS1, TP53, PIM1, CDK6, PRKCE, HMGA2, IRS1, RPTOR, BCL2L11, CCND1, EP300, VEGFA, ST14, MDM2, MDM4, GRB2, ERBB2, VIM, IGF2BP1, ITGB3, KRAS, BCL2, APC, MAP2K1, MET, CREBBP, RAF1, SIRT1, BRCA1, ATM, STAT3, RPS6KA5, NOTCH1, CDKN1A, M…	8.28547e-07
hsa04912:GnRH signaling pathway	21	1.45228	0.00207407	PRKCA, EGFR, PLD2, HRAS, ADCY7, GNRH2, GRB2, MAP2K2, CAMK2G, MAP2K3, ELK1, PRKCD, MAPK1, KRAS, MAPK13, JUN, CAMK2B, PRKACA, PLCB1, FSHB, CALM1	2.70199		hsa04920:Adipocytokine signaling pathway	14	2.99786	0.000163481	TRAF2, SOCS3, RELA, NFKBIA, MAPK10, STAT3, PTPN11, AKT1, IKBKG, MAPK9, MAPK8, MTOR, IKBKB, CHUK	0.202101		hsa04662:B cell receptor signaling pathway	12	1.28342	0.0380004	MAPK1, PTPN6, FOS, NFKBIE, GSK3B, MAPK3, CD81, IKBKG, RAF1, NFKBIA, NFKB1, IKBKB	39.3301		hsa04660:T cell receptor signaling pathway	33	3.16092	2.40927e-09	CSF2, HRAS, TNF, CD8B, GRB2, NFKBIA, NFKB1, IL10, MAP3K7, AKT1, FOS, PDPK1, KRAS, PAK4, IFNG, RHOA, PIK3CA, NFATC2, PIK3R1, CD28, IL5, MAP2K1, RELA, CBL, RAF1, MAPK1, JUN, MAPK14, GSK3B, MAPK3, IKBKG, MAP3K14, IKBKB	3.14154e-06
hsa05120:Epithelial cell signaling in Helicobacter pylori infection	17	1.17566	0.00231617	EGFR, ATP6AP1, NFKBIA, NFKB1, ATP6V1B2, ATP6V1G1, ATP6V0B, PTPN11, ATP6V0C, ATP6V1A, ATP6V0E2, NOD1, MAPK13, JUN, ATP6V0D1, CSK, CHUK	3.01295		hsa03022:Basal transcription factors	11	2.35546	0.000201475	TAF11, TAF10, TAF1, TAF4, TAF6, TAF5, TAF8, TAF7, TAF9, ERCC3, GTF2H1	0.249017		hsa04380:Osteoclast differentiation	19	2.03209	0.0385598	TGFBR2, NFKBIA, NFKB1, STAT1, SIRPA, JUNB, MAP3K7, IRF9, CYLD, MAPK1, FOS, MAPK14, IFNG, MAPK3, IKBKG, IKBKB, TRAF6, MAP2K6, TEC	39.7835		hsa04510:Focal adhesion	50	4.78927	4.43415e-09	HRAS, PTEN, VCL, CTNNB1, AKT1, PDPK1, PAK4, RHOA, PIK3CA, PRKCA, EGFR, BRAF, MAPK1, CCND1, CCND3, JUN, MAPK3, VEGFA, MAPK9, LAMC2, COL1A1, CAV1, XIAP, GRB2, ERBB2, ITGB4, ITGB3, ITGB1, SRC, MYL9, IGF1R, PTK2, BCL2, ITGAV, RAC1, EGF, PIK3R1, FN1, SPP1, MAP2K1, MET, IGF1, RAF1, ITGA3, MYL12A, HGF, BIRC2, ITGA6, GSK3B, RAP1B	5.78188e-06
hsa05145:Toxoplasmosis	25	1.72891	0.00239815	IRAK1, XIAP, PIK3CB, MAP2K3, PIK3CD, NFKBIA, NFKB1, BAD, STAT3, AKT1, PPIF, MAPK1, HSPA2, LAMA5, MAPK13, BCL2, JAK1, BIRC8, JAK2, PIK3R5, PIK3R3, IFNGR2, CHUK, HSPA8, PIK3R2	3.11804		hsa05162:Measles	20	4.28266	0.000226563	MAVS, RELA, STAT5A, STAT5B, TP53, NFKBIA, CDK4, STAT1, CDK2, STAT3, AKT1, CCNE1, CCND1, CDKN1B, CCND3, EIF3H, CCND2, GSK3B, IRF3, CHUK	0.279984		hsa05012:Parkinson's disease	20	2.13904	0.0432252	ATP5D, GNAI3, SLC25A6, ATP5B, COX7B, ATP5F1, NDUFA13, UBE2L6, ATP5G2, ATP5G1, COX5A, ATP5G3, PARK7, PRKACG, CASP9, ATP5O, PRKACB, ATP5A1, NDUFS2, ATP5H	43.4457		hsa05140:Leishmaniasis	26	2.49042	8.00693e-09	TNF, PTGS2, TGFB3, TLR2, NFKBIA, ITGB2, TLR4, NFKB1, ITGB1, IL10, TGFB1, MAP3K7, FOS, IFNG, IL1B, NOS2, TRAF6, RELA, STAT1, MAPK1, MAPK14, JUN, MAPK3, JAK1, JAK2, IL12B	1.04406e-05
hsa04960:Aldosterone-regulated sodium reabsorption	12	0.829876	0.00275208	PRKCA, MAPK1, SGK1, KRAS, PIK3CB, PIK3CD, ATP1A3, PIK3R5, SCNN1G, ATP1A2, PIK3R3, PIK3R2	3.57052		hsa04310:Wnt signaling pathway	20	4.28266	0.000367319	CREBBP, TP53, LEF1, MAPK10, TCF7L2, CTNNB1, CTNNBIP1, CCND1, EP300, CCND3, PSEN1, CCND2, GSK3B, RAC1, LRP6, MAPK9, MAPK8, FOSL1, AXIN1, APC	0.453566		hsa04620:Toll-like receptor signaling pathway	16	1.71123	0.0447376	NFKBIA, NFKB1, STAT1, CCL4, MAP3K7, IKBKE, MAPK1, FOS, IRF7, MAPK14, MAPK3, IKBKG, IKBKB, TRAF6, MAP2K6, TRAF3	44.5881		hsa04062:Chemokine signaling pathway	46	4.40613	1.10865e-08	CXCL1, HRAS, CCL2, GRB2, STAT5B, CXCL9, CXCL8, NFKBIA, CCL8, NFKB1, PF4, CXCR3, CCL5, CXCL11, CXCL12, SRC, CXCL10, AKT1, PTK2, PLCB3, KRAS, CXCR4, RAC1, RHOA, PIK3CA, PIK3R1, BRAF, LYN, MAP2K1, RELA, HCK, RAF1, STAT1, STAT3, STAT2, MAPK1, ARRB2, CCR5, ARRB1, GSK3B, MAPK3, IKBKG, JAK2, RAP1B, IKBKB, GRK3	1.44562e-05
hsa04914:Progesterone-mediated oocyte maturation	20	1.38313	0.00286415	HSP90AB1, ANAPC2, CDK1, HSP90AA1, ADCY7, PIK3CB, PIK3CD, AKT1, MAPK1, CCNB3, MAD2L1, KRAS, MAPK13, RPS6KA2, ARAF, BUB1, PRKACA, PIK3R5, PIK3R3, PIK3R2	3.71339		hsa04115:p53 signaling pathway	13	2.78373	0.000412427	CCNB1, CCNE1, CCND1, CDKN2A, CCND3, CCND2, TSC2, SERPINE1, TP53, MDM4, CDK4, PTEN, CDK2	0.509135		hsa04917:Prolactin signaling pathway	12	1.28342	0.0455372	MAPK1, FOS, CCND1, MAPK14, GSK3B, ELF5, MAPK3, RAF1, NFKB1, STAT1, SRC, CSN2	45.1834		hsa05144:Malaria	21	2.01149	1.38241e-08	CSF3, ICAM1, IL6, TNF, CCL2, IL18, MET, TLR2, TGFB3, CXCL8, TLR4, ITGB2, CD40, HGF, IL10, TGFB1, TLR9, VCAM1, CD81, IFNG, IL1B	1.80258e-05
hsa04810:Regulation of actin cytoskeleton	37	2.55878	0.00582024	FGF19, FGFR2, FGFR1, FGFR4, HRAS, APC2, PDGFA, SSH3, WASF1, PPP1R12C, ITGA11, PIP5K1C, IQGAP1, ITGAM, KRAS, PAK2, ITGAX, PAK3, PIK3R5, PIK3R3, PIK3R2, EGFR, ROCK1, LIMK1, PIK3CB, MAP2K2, BAIAP2, PIK3CD, NCKAP1L, ITGA3, ACTN2, MAPK1, CHRM1, CFL1, ARAF, ITGA2B, PIP4K2B	7.41201		hsa04664:Fc epsilon RI signaling pathway	13	2.78373	0.000475057	GRB2, RAF1, MAPK10, AKT1, PDPK1, GAB2, PLCG1, SOS1, MAPK14, RAC1, MAPK9, MAPK8, LCP2	0.586242									hsa04915:Estrogen signaling pathway	31	2.96935	1.46671e-08	HSP90AB1, HRAS, GRB2, FKBP5, MMP9, HSPA1A, HSPA1B, MMP2, SRC, AKT1, FOS, PLCB3, KRAS, CREB3L1, PIK3CA, PIK3R1, HSPA8, EGFR, HSP90AA1, MAP2K1, CREB1, ESR1, RAF1, ESR2, MAPK1, HSP90B1, GNAQ, SP1, JUN, MAPK3, CALM1	1.9125e-05
hsa04014:Ras signaling pathway	39	2.6971	0.0060012	FGF19, FGFR2, FGFR1, FGFR4, HRAS, GRB2, PDGFA, TBK1, ELK1, NFKB1, AKT1, KRAS, PAK2, PAK3, RASGRP2, PLA1A, SHC1, PIK3R5, PRKACA, PIK3R3, CHUK, PIK3R2, PRKCA, EGFR, PLD2, PIK3CB, MAP2K2, FLT4, PIK3CD, BAD, PTPN11, VEGFB, MAPK1, KSR2, HTR7, RAB5A, SYNGAP1, PLA2G2F, CALM1	7.6341		hsa05016:Huntington's disease	24	5.13919	0.000714907	ATP5D, POLR2H, POLR2G, NDUFA2, TAF4, POLR2E, UQCRC1, POLR2L, POLR2K, CREB1, CREBBP, TP53, UQCRFS1, POLR2C, POLR2B, POLR2A, NDUFS7, EP300, NDUFV1, NDUFV2, ATP5O, ATP5A1, NDUFS3, NDUFS2	0.881025									hsa05321:Inflammatory bowel disease (IBD)	24	2.29885	2.04449e-08	IL6, TNF, IL5, TBX21, RELA, IL18, TLR2, TGFB3, SMAD3, IL13, NFKB1, SMAD2, TLR4, STAT1, IL10, TGFB1, STAT3, STAT6, IL17A, IL23A, JUN, IFNG, IL1B, IL12B	2.6659e-05
hsa04370:VEGF signaling pathway	15	1.03734	0.00620643	PRKCA, HRAS, PIK3CB, MAP2K2, PIK3CD, BAD, AKT1, MAPK1, KRAS, MAPK13, HSPB1, PIK3R5, NOS3, PIK3R3, PIK3R2	7.88539		hsa03030:DNA replication	9	1.92719	0.000875296	PRIM1, RPA2, MCM7, PCNA, MCM2, POLA2, MCM3, MCM4, MCM6	1.0777									hsa04662:B cell receptor signaling pathway	25	2.39464	2.10842e-08	HRAS, CR2, LYN, MAP2K1, GRB2, RELA, NFKBIA, RAF1, NFKB1, BTK, AKT1, FOS, MAPK1, KRAS, FCGR2B, JUN, GSK3B, RAC1, CD81, MAPK3, IKBKG, PIK3CA, NFATC2, IKBKB, PIK3R1	2.74926e-05
hsa04664:Fc epsilon RI signaling pathway	16	1.1065	0.00692938	PRKCA, CSF2, HRAS, GRB2, PIK3CB, MAP2K2, MAP2K3, PIK3CD, AKT1, MAPK1, KRAS, MAPK13, PIK3R5, PIK3R3, SYK, PIK3R2	8.76555		hsa04621:NOD-like receptor signaling pathway	11	2.35546	0.00109641	HSP90AA1, MAPK14, RELA, IKBKG, NFKBIA, MAPK9, MAPK8, MAPK10, IKBKB, SUGT1, CHUK	1.34826									hsa04015:Rap1 signaling pathway	49	4.69349	2.522e-08	FGF18, F2RL3, HRAS, FGF7, EFNA1, FGF10, CTNNB1, AKT1, PLCB3, RALB, RHOA, PIK3CA, RAPGEF2, FGF2, PRKCA, EGFR, BRAF, PRKCI, MAPK1, GNAQ, VEGFA, MAPK3, FGFR1, ADORA2A, KITLG, ITGB2, CDH1, ITGB3, ITGB1, SRC, IGF1R, KRAS, INS, RAC1, EGF, PIK3R1, PARD6A, PARD6B, MAP2K1, MET, IGF1, RAF1, HGF, RALGDS, ID1, MAPK14, RAP1B, CALM1, F2R	3.28854e-05
hsa04210:Apoptosis	15	1.03734	0.00721746	AKT1, CFLAR, XIAP, TNFRSF10D, PIK3CB, NTRK1, BCL2, PIK3CD, NFKBIA, NFKB1, PIK3R5, BAD, PIK3R3, CHUK, PIK3R2	9.11409		hsa04932:Non-alcoholic fatty liver disease (NAFLD)	20	4.28266	0.00113491	TRAF2, NDUFA2, UQCRC1, SOCS3, RELA, MAPK10, UQCRFS1, BCL2L11, NDUFS7, AKT1, CDC42, GSK3B, NDUFV1, NDUFV2, RAC1, MAPK9, MAPK8, IKBKB, NDUFS3, NDUFS2	1.3953									hsa05133:Pertussis	26	2.49042	2.85867e-08	IL6, TNF, RELA, CXCL8, NFKB1, TLR4, ITGB2, ITGB1, IL10, FOS, MAPK1, CASP3, IL23A, JUN, MAPK14, CFL1, MAPK3, SFTPA2, RHOA, MAPK9, IL1B, IRF3, IL12B, NOS2, TRAF6, CALM1	3.72754e-05
hsa05231:Choline metabolism in cancer	21	1.45228	0.00725966	PRKCA, EGFR, PLD2, HRAS, WASF3, MAP2K2, GRB2, PIK3CB, PDGFA, WASF1, PIK3CD, PIP5K1C, AKT1, MAPK1, KRAS, TSC1, JUN, PIK3R5, MTOR, PIK3R3, PIK3R2	9.16505		hsa05100:Bacterial invasion of epithelial cells	13	2.78373	0.00167325	CDC42, CAV1, CBLB, GAB1, ILK, RAC1, CBL, CDH1, SHC1, MAD2L2, CTNNA1, SRC, CTNNB1	2.05087									hsa05211:Renal cell carcinoma	24	2.29885	2.87e-08	HRAS, MAP2K1, BRAF, GRB2, CREBBP, MET, TGFB3, RAF1, HGF, TGFB1, AKT1, MAPK1, EP300, HIF1A, KRAS, JUN, PAK4, RAC1, VEGFA, MAPK3, TGFA, PIK3CA, RAP1B, PIK3R1	3.74231e-05
hsa04931:Insulin resistance	22	1.52144	0.00747185	PRKAG3, PPARA, PIK3CB, CREB1, PRKAG2, PIK3CD, NFKBIA, NFKB1, PRKCD, G6PC3, STAT3, PTPN11, AKT1, RPS6KA2, SLC2A2, GSK3B, SLC2A1, PIK3R5, NOS3, MTOR, PIK3R3, PIK3R2	9.42086		hsa04510:Focal adhesion	24	5.13919	0.00186619	EGFR, CAV1, GRB2, ERBB2, RAF1, BAD, MAPK10, PTEN, SRC, CTNNB1, AKT1, CDC42, PDPK1, CCND1, CCND3, CCND2, GSK3B, SOS1, RAC1, ILK, MAPK9, SHC1, MAPK8, EGF	2.28484									hsa04520:Adherens junction	25	2.39464	3.98713e-08	EGFR, FGFR1, ERBB2, CREBBP, MET, TGFBR2, SMAD4, SMAD3, CDH1, SMAD2, SNAI2, SNAI1, SRC, CTNNA2, VCL, CTNNB1, MAP3K7, IGF1R, MAPK1, EP300, RAC1, MAPK3, RHOA, PTPN1, YES1	5.19899e-05
hsa04540:Gap junction	19	1.31397	0.0075141	PRKCA, EGFR, CDK1, HRAS, ADCY7, GRB2, PDGFA, TUBB2A, MAP2K2, MAPK1, TUBB, KRAS, TUBAL3, TUBA4A, PRKACA, PLCB1, TUBB3, HTR2A, MAP2K5	9.47172		hsa04662:B cell receptor signaling pathway	12	2.56959	0.00192843	AKT1, FOS, GRB2, RELA, GSK3B, SOS1, RAC1, IKBKG, RAF1, NFKBIA, IKBKB, CHUK	2.36022									hsa04390:Hippo signaling pathway	39	3.73563	5.15748e-08	YWHAZ, MOB1A, BTRC, TGFB3, ITGB2, CDH1, TGFB1, CTNNB1, PPP2CA, YAP1, AXIN2, MYC, AXIN1, APC, DVL2, PARD6A, PPP2R1A, PARD6B, TGFBR2, PRKCI, FZD1, SMAD4, SMAD3, SMAD2, BIRC5, FZD2, SNAI2, TP73, FZD7, CTNNA2, CCND1, YWHAG, YWHAH, CCND3, BBC3, ID1, GSK3B, YWHAQ, BMP5	6.72506e-05
hsa04650:Natural killer cell mediated cytotoxicity	24	1.65975	0.00774063	PRKCA, ICAM1, CSF2, HRAS, MAP2K2, GRB2, PIK3CB, PIK3CD, PTPN11, CD48, IFNAR2, MAPK1, SH2D1A, KRAS, IFNA7, TNFRSF10D, ULBP1, ARAF, PIK3R5, SHC1, PIK3R3, IFNGR2, SYK, PIK3R2	9.74394		hsa03020:RNA polymerase	8	1.71306	0.00202516	POLR2H, POLR2G, POLR2E, POLR2L, POLR2K, POLR2C, POLR2B, POLR2A	2.47723									hsa04550:Signaling pathways regulating pluripotency of stem cells	36	3.44828	2.08424e-07	BMI1, SMARCAD1, FGFR1, HRAS, GRB2, CTNNB1, AKT1, IGF1R, ACVR1B, KRAS, PIK3CA, AXIN2, MYC, FGF2, PIK3R1, AXIN1, APC, DVL2, SETDB1, MAP2K1, FZD1, SMAD4, IGF1, SMAD3, RAF1, SMAD2, FZD2, FZD7, STAT3, MAPK1, ID1, MAPK14, GSK3B, MAPK3, JAK1, JAK2	0.000271772
hsa04920:Adipocytokine signaling pathway	16	1.1065	0.00912835	PRKAG3, PPARA, NFKBIE, PRKAG2, RXRG, NFKBIA, NFKB1, G6PC3, STAT3, PTPN11, AKT1, SLC2A1, JAK2, MTOR, ACSL4, CHUK	11.3951		hsa04668:TNF signaling pathway	15	3.21199	0.00315482	TRAF2, SOCS3, CREB1, RELA, NFKBIA, MAPK10, AKT1, FOS, MAPK14, IKBKG, BCL3, MAPK9, MAPK8, IKBKB, CHUK	3.83444									hsa05146:Amoebiasis	30	2.87356	3.01905e-07	CSF2, TNF, GNA11, TGFB3, TLR2, CXCL8, NFKB1, ITGB2, TLR4, IL10, TGFB1, VCL, CASP3, PLCB3, PTK2, IFNG, PIK3CA, IL1B, NOS2, PIK3R1, FN1, PRKCA, IL6, RELA, SERPINB9, GNAQ, LAMC2, COL1A1, IL12B, CTSG	0.000393666
hsa04725:Cholinergic synapse	22	1.52144	0.0102317	PRKCA, HRAS, ADCY7, PIK3CB, CREB1, CAMK2G, PIK3CD, KCNJ12, KCNJ3, AKT1, MAPK1, KRAS, BCL2, CHRM1, JAK2, PRKACA, PIK3R5, CAMK2B, PLCB1, PIK3R3, CACNA1A, PIK3R2	12.688		hsa04623:Cytosolic DNA-sensing pathway	11	2.35546	0.00355938	MAVS, POLR2H, POLR2E, POLR2L, POLR2K, RELA, IKBKG, NFKBIA, IRF3, IKBKB, CHUK	4.31625									hsa03050:Proteasome	18	1.72414	4.4061e-07	PSMB10, PSMB8, PSMD14, PSMC6, PSMC5, PSMB1, PSME1, PSMC4, PSME2, PSMC3, PSMC2, IFNG, PSMD1, PSMC1, PSMD2, PSMD4, PSMD6, PSMD8	0.000574528
hsa05010:Alzheimer's disease	30	2.07469	0.0107045	NDUFB3, UQCRC2, NDUFB8, ATP5B, NDUFB9, COX7B2, CYC1, COX5A, COX5B, NDUFB1, APP, GRIN2C, NDUFS8, ATP5O, PSENEN, PLCB1, NDUFB11, NDUFA8, NDUFA7, ATP5F1, BAD, NDUFA10, NAE1, MAPK1, GSK3B, BACE1, ATP5C1, COX6A1, EIF2AK3, CALM1	13.2366		hsa05211:Renal cell carcinoma	11	2.35546	0.00399442	AKT1, CDC42, EP300, GRB2, SOS1, GAB1, CREBBP, RAC1, TGFA, RAF1, PTPN11	4.83189									hsa04931:Insulin resistance	30	2.87356	4.65574e-07	CRTC2, TNF, NFKBIA, FOXO1, NFKB1, RPS6KB1, PTEN, AKT1, TNFRSF1A, PDPK1, INS, PIK3CA, CREB3L1, PIK3R1, SREBF1, IL6, SOCS3, CREB1, RELA, PTPA, PRKCE, IRS1, STAT3, RPS6KA3, GSK3B, MGEA5, MAPK9, PTPN1, MTOR, IKBKB	0.00060708
hsa04750:Inflammatory mediator regulation of TRP channels	20	1.38313	0.0109677	PRKCA, PTGER2, CYP2J2, ADCY7, PIK3CB, CAMK2G, TRPV2, MAP2K3, PIK3CD, PRKCD, MAPK13, NTRK1, PIK3R5, CAMK2B, PRKACA, PLCB1, PIK3R3, HTR2A, CALM1, PIK3R2	13.5407		hsa04114:Oocyte meiosis	15	3.21199	0.00408334	ANAPC1, AR, ANAPC5, ANAPC4, CDC23, ANAPC10, CDC20, CDC16, CDC27, CDK2, CCNE1, MAD2L1, BUB1, ANAPC7, MAD2L2	4.93697									hsa04071:Sphingolipid signaling pathway	32	3.06513	4.77997e-07	TRAF2, HRAS, TNF, NFKB1, PTEN, AKT1, TNFRSF1A, PDPK1, PLCB3, KRAS, PPP2CA, BCL2, RAC1, RHOA, PIK3CA, PIK3R1, PRKCA, PPP2R1A, PLD1, MAP2K1, RELA, SPHK1, TP53, RAF1, PRKCE, MAPK1, GNAQ, MAPK14, BAX, MAPK3, MAPK9, SMPD2	0.000623279
hsa04144:Endocytosis	42	2.90456	0.0116621	FGFR2, CHMP2A, RAB7A, FGFR4, HRAS, USP8, CHMP3, SNX6, ERBB4, AP2S1, CAPZA1, PIP5K1C, CYTH2, CLTC, ARFGEF2, CAPZB, CHMP2B, GBF1, HSPA2, RAB11B, KIAA1033, ITCH, HSPA8, IQSEC1, AP2M1, EGFR, PLD2, RET, TGFBR1, HLA-A, PRKCI, HLA-G, AP2A2, RABEP1, IST1, NTRK1, ACAP2, RAB5A, GRK6, MDM2, GRK5, RAB10	14.3382		hsa05164:Influenza A	20	4.28266	0.0057515	MAVS, NXT1, SOCS3, RELA, CREBBP, RAF1, NFKBIA, TRIM25, MAPK10, STAT1, AKT1, EP300, RAE1, GSK3B, MAPK14, MAPK9, IRF3, MAPK8, IKBKB, KPNA1	6.88859									hsa04060:Cytokine-cytokine receptor interaction	49	4.69349	4.84438e-07	OSMR, IL18, TGFB3, IL13, CXCR3, CXCL11, CXCL12, IL10, TGFB1, CXCL10, ACVR1B, CXCR4, IFNG, IL1B, FAS, PRL, EGFR, CD40, OSM, CCR5, IFNB1, VEGFA, IL12B, CSF3, CSF2, TNF, CCL2, CXCL9, CXCL8, KITLG, CCL8, PF4, CCL5, IFNA2, TNFRSF1A, IFNA1, IL17A, IL23A, EGF, THPO, IL6, IL5, IL7, TGFBR2, MET, HGF, LEP, TNFSF10, IFNA13	0.000631677
hsa04620:Toll-like receptor signaling pathway	21	1.45228	0.0123849	IRAK1, CCL3, TBK1, PIK3CB, MAP2K2, MAP2K3, PIK3CD, CXCL9, NFKBIA, NFKB1, AKT1, IKBKE, MAPK1, IFNAR2, IFNA7, MAPK13, JUN, PIK3R5, PIK3R3, CHUK, PIK3R2	15.161		hsa05142:Chagas disease (American trypanosomiasis)	14	2.99786	0.00699407	TGFBR1, RELA, NFKBIA, SMAD2, MAPK10, AKT1, FOS, MAPK14, SERPINE1, IKBKG, MAPK9, MAPK8, IKBKB, CHUK	8.31831									hsa04914:Progesterone-mediated oocyte maturation	26	2.49042	7.27308e-07	HSP90AB1, MAD1L1, AKT1, PGR, IGF1R, KRAS, INS, BUB1, PIK3CA, CCNA2, PIK3R1, CDK1, HSP90AA1, MAP2K1, BRAF, IGF1, RAF1, CDK2, CCNB1, MAPK1, RPS6KA3, MAD2L1, PLK1, MAPK14, MAPK3, MAPK9	0.000948363
hsa04916:Melanogenesis	20	1.38313	0.0135447	PRKCA, WNT5A, FZD8, HRAS, ADCY7, MAP2K2, CREB1, CAMK2G, TCF7L2, TCF7L1, CTNNB1, MAPK1, EP300, KRAS, GSK3B, CAMK2B, PRKACA, WNT9A, PLCB1, CALM1	16.466		hsa05206:MicroRNAs in cancer	28	5.99572	0.00793052	KIF23, GRB2, ERBB2, EZH2, PTEN, CCNE1, CDKN2A, SOS1, SHC1, APC, EGFR, CREBBP, SOCS1, TP53, RAF1, UBE2I, BCL2L11, STAT3, RPTOR, NOTCH1, CCND1, CDKN1B, EP300, PLCG1, CCND2, MDM4, MTOR, IKBKB	9.38243									hsa05143:African trypanosomiasis	15	1.43678	1.21968e-06	PRKCA, VCAM1, ICAM1, PLCB3, IL6, TNF, GNAQ, IL18, IFNG, IL1B, IDO1, FAS, IL12B, IL10, TLR9	0.00159038
hsa04930:Type II diabetes mellitus	12	0.829876	0.0146425	MAPK1, PIK3CB, SLC2A2, PIK3CD, HK2, PIK3R5, MTOR, PIK3R3, PRKCD, KCNJ11, CACNA1A, PIK3R2	17.6841		hsa04620:Toll-like receptor signaling pathway	14	2.99786	0.00819224	RELA, NFKBIA, MAPK10, STAT1, AKT1, FOS, MAPK14, IKBKG, RAC1, MAPK9, MAPK8, IRF3, IKBKB, CHUK	9.67779									hsa05216:Thyroid cancer	14	1.341	1.37614e-06	MAPK1, HRAS, CCND1, KRAS, MAP2K1, BRAF, NTRK1, MAPK3, PPARG, TP53, CDH1, TPR, MYC, CTNNB1	0.00179439
hsa04973:Carbohydrate digestion and absorption	11	0.760719	0.0149888	AKT1, PIK3CB, SLC2A2, PIK3CD, HK2, ATP1A3, PIK3R5, ATP1A2, PIK3R3, G6PC3, PIK3R2	18.065		hsa05145:Toxoplasmosis	15	3.21199	0.00826697	RELA, SOCS1, NFKBIA, BAD, MAPK10, STAT1, STAT3, AKT1, PDPK1, MAPK14, IKBKG, MAPK9, MAPK8, IKBKB, CHUK	9.76197									hsa04664:Fc epsilon RI signaling pathway	22	2.10728	1.54963e-06	PRKCA, CSF2, HRAS, TNF, IL5, MAP2K1, LYN, GRB2, MAP2K4, RAF1, IL13, BTK, AKT1, MAPK1, PDPK1, KRAS, MAPK14, RAC1, MAPK3, MAPK9, PIK3CA, PIK3R1	0.00202061
hsa04380:Osteoclast differentiation	24	1.65975	0.01781	GRB2, PIK3CB, CREB1, TGFBR1, PIK3CD, NFKBIA, NFKB1, JUNB, AKT1, IFNAR2, CYLD, MAPK1, MAPK13, SQSTM1, JUN, JAK1, PIK3R5, FCGR2A, PIK3R3, IFNGR2, CHUK, IL1A, SYK, PIK3R2	21.1076		hsa04152:AMPK signaling pathway	15	3.21199	0.0109786	CREB1, FOXO1, EEF2, RPS6KB1, FOXO3, RPTOR, AKT1, PDPK1, EIF4EBP1, CCND1, AKT1S1, TSC2, RHEB, MTOR, CCNA2	12.7679									hsa04150:mTOR signaling pathway	20	1.91571	1.80392e-06	PRKCA, TNF, BRAF, STK11, IGF1, RPS6KB1, IRS1, PTEN, RPTOR, AKT1, MAPK1, PDPK1, RPS6KA3, INS, MAPK3, RHEB, PIK3CA, MTOR, IKBKB, PIK3R1	0.00235218
hsa04261:Adrenergic signaling in cardiomyocytes	26	1.79806	0.0186864	PRKCA, ACTC1, ADCY7, PIK3CB, CREB1, CAMK2G, PIK3CD, ATP1A3, CACNG4, CACNB4, ATP1A2, TPM4, ATF2, RPS6KA5, AKT1, MAPK1, MAPK13, BCL2, ADRA1B, PIK3R5, CAMK2B, PRKACA, PIK3R3, PLCB1, PIK3R2, CALM1	22.0313		hsa04390:Hippo signaling pathway	17	3.64026	0.0141621	TGFBR1, SAV1, LEF1, CDH1, SMAD2, CTNNA1, TCF7L2, STK3, CTNNB1, CCND1, CCND3, CCND2, GSK3B, SERPINE1, FGF1, AXIN1, APC	16.1795									hsa05230:Central carbon metabolism in cancer	21	2.01149	2.23434e-06	EGFR, FGFR1, HRAS, MAP2K1, ERBB2, MET, TP53, RAF1, PTEN, PDHB, AKT1, PKM, MAPK1, HIF1A, KRAS, NTRK1, MAPK3, PIK3CA, MTOR, MYC, PIK3R1	0.00291341
hsa04510:Focal adhesion	34	2.35131	0.0198655	HRAS, XIAP, GRB2, PDGFA, TNC, PPP1R12C, ITGA11, ELK1, COL2A1, CTNNB1, AKT1, PAK2, PAK3, BCL2, SHC1, PIK3R5, PIK3R3, PIK3R2, PRKCA, EGFR, ROCK1, PIK3CB, FLT4, PIK3CD, ACTN2, ITGA3, BAD, FLNC, VEGFB, MAPK1, LAMA5, JUN, GSK3B, ITGA2B	23.2582		hsa04015:Rap1 signaling pathway	21	4.49679	0.0197379	FGF6, EGFR, FGF8, FGF7, RAF1, FGF10, CDH1, SRC, RALGDS, CTNNB1, AKT1, CDC42, PLCG1, MAPK14, RAC1, FGF1, EGF, FGF2, FGF3, FGF4, LCP2	21.8607									hsa04350:TGF-beta signaling pathway	24	2.29885	5.01447e-06	PPP2R1A, TNF, E2F4, SMAD7, SMAD6, CREBBP, TGFBR2, SMAD4, TGFB3, SMAD3, SMAD2, RPS6KB1, TGFB1, ACVR1B, MAPK1, EP300, SP1, ID1, PPP2CA, IFNG, MAPK3, RHOA, MYC, BMP5	0.00653838
hsa04721:Synaptic vesicle cycle	14	0.968188	0.0198739	CPLX1, AP2S1, STXBP1, ATP6V1B2, ATP6V1G1, CLTC, ATP6V0B, ATP6V0C, ATP6V1A, AP2A2, ATP6V0E2, ATP6V0D1, CACNA1A, AP2M1	23.2669		hsa04630:Jak-STAT signaling pathway	16	3.42612	0.0209936	IL22RA1, GRB2, SOCS3, STAT5A, CREBBP, SOCS1, STAT5B, STAT1, STAT3, PTPN11, AKT1, CCND1, EP300, CCND3, CCND2, SOS1	23.0901									hsa04932:Non-alcoholic fatty liver disease (NAFLD)	34	3.2567	1.11331e-05	TRAF2, TNF, CXCL8, NFKB1, TGFB1, AKT1, TNFRSF1A, CASP3, INS, XBP1, CASP8, RAC1, PIK3CA, IL1B, FAS, ITCH, PIK3R1, CEBPA, SREBF1, IL6, SOCS3, RELA, CYCS, IRS1, DDIT3, BCL2L11, LEP, JUN, GSK3B, EIF2S1, BAX, MAPK9, IKBKB, MAP3K11	0.014516
hsa05016:Huntington's disease	32	2.213	0.0212313	POLR2H, NDUFB3, UQCRC2, POLR2L, NDUFB8, AP2S1, ATP5B, NDUFB9, COX7B2, CYC1, CLTC, COX5A, COX5B, NDUFB1, NDUFS8, ATP5O, PLCB1, AP2M1, NDUFB11, NDUFA8, SLC25A5, CREB1, TAF4B, NDUFA7, ATP5F1, NDUFA10, POLR2J2, PPIF, AP2A2, EP300, ATP5C1, COX6A1	24.6571		hsa04071:Sphingolipid signaling pathway	14	2.99786	0.0216974	AKT1, TRAF2, PDPK1, GAB2, MAPK14, RELA, RAC1, TP53, RAF1, MAPK9, MAPK8, NOS3, MAPK10, PTEN	23.7716									hsa04910:Insulin signaling pathway	32	3.06513	1.14341e-05	HRAS, GRB2, FOXO1, RPS6KB1, AKT1, PRKAR2B, PRKAR2A, PDPK1, KRAS, INS, FASN, PIK3CA, PIK3R1, SREBF1, MAP2K1, BRAF, SOCS3, CBL, SOCS1, PRKCI, RAF1, IRS1, RPTOR, MAPK1, GSK3B, MAPK3, MAPK9, RHEB, PTPN1, MTOR, IKBKB, CALM1	0.0149084
hsa04666:Fc gamma R-mediated phagocytosis	17	1.17566	0.0218294	PRKCA, PLD2, WASF3, PIK3CB, LIMK1, WASF1, PIK3CD, PIP5K1C, PRKCD, AKT1, MAPK1, CFL1, PIK3R5, FCGR2A, PIK3R3, PIK3R2, SYK	25.2623		hsa04370:VEGF signaling pathway	9	1.92719	0.0240269	AKT1, CDC42, PLCG1, MAPK14, RAC1, RAF1, NOS3, BAD, SRC	25.9874									hsa05231:Choline metabolism in cancer	26	2.49042	1.38673e-05	HRAS, GRB2, RPS6KB1, AKT1, FOS, PDPK1, KRAS, RAC1, SLC22A4, PIK3CA, EGF, PIK3R1, PRKCA, EGFR, PLD1, MAP2K1, RAF1, RALGDS, MAPK1, HIF1A, SP1, JUN, MAPK3, MAPK9, RHEB, MTOR	0.0180806
hsa00562:Inositol phosphate metabolism	15	1.03734	0.0233239	IMPA2, PIK3C2G, PIK3C2A, PIK3CB, SYNJ1, PIK3CD, PIP5K1C, ITPKB, TPI1, PLCH2, PIK3C3, PLCD3, INPP4A, PLCB1, PIP4K2B	26.7548		hsa05216:Thyroid cancer	6	1.2848	0.0242691	CCND1, TP53, LEF1, CDH1, TCF7L2, CTNNB1	26.2143									hsa04370:VEGF signaling pathway	19	1.81992	1.74874e-05	PRKCA, HRAS, MAP2K1, PTGS2, SPHK1, RAF1, SRC, AKT1, MAPK1, PTK2, KRAS, CASP9, MAPK14, RAC1, VEGFA, MAPK3, PIK3CA, NFATC2, PIK3R1	0.0228001
hsa04520:Adherens junction	15	1.03734	0.0233239	EGFR, PTPRJ, FGFR1, PTPRM, WASF3, WASF1, BAIAP2, TGFBR1, ACTN2, TCF7L2, IQGAP1, TCF7L1, CTNNB1, MAPK1, EP300	26.7548		hsa04210:Apoptosis	9	1.92719	0.0262405	AKT1, TRAF2, RELA, IKBKG, TP53, NFKBIA, BAD, IKBKB, CHUK	28.038									hsa04114:Oocyte meiosis	27	2.58621	1.90406e-05	YWHAZ, CAMK2G, BTRC, AURKA, CCNE2, PGR, CCNE1, IGF1R, INS, PPP2CA, BUB1, PPP2R1A, CDK1, AR, MAP2K1, IGF1, CDC20, CDK2, MAPK1, RPS6KA3, YWHAG, MAD2L1, YWHAH, PLK1, MAPK3, YWHAQ, CALM1	0.0248251
hsa04062:Chemokine signaling pathway	31	2.14385	0.0234677	CCL3, HRAS, ADCY7, GRB2, CXCL9, NFKBIA, NFKB1, AKT1, KRAS, RASGRP2, CXCR6, PRKACA, PIK3R5, SHC1, PLCB1, PIK3R3, XCR1, CHUK, PIK3R2, ROCK1, PIK3CB, PIK3CD, PRKCD, STAT3, MAPK1, CCL13, GSK3A, GSK3B, GRK6, JAK2, GRK5	26.8969		hsa03018:RNA degradation	10	2.14133	0.0337591	EXOSC9, EXOSC4, LSM6, LSM7, EXOSC5, LSM5, CNOT2, EXOSC3, LSM3, LSM1	34.6193									hsa05120:Epithelial cell signaling in Helicobacter pylori infection	20	1.91571	1.92574e-05	EGFR, ADAM10, LYN, RELA, MET, MAP2K4, CXCL8, NFKBIA, NFKB1, CCL5, SRC, CASP3, JUN, MAPK14, RAC1, IKBKG, MAPK9, ADAM17, IKBKB, MAP3K14	0.0251077
hsa04071:Sphingolipid signaling pathway	22	1.52144	0.0236559	PRKCA, PLD2, HRAS, ROCK1, PIK3CB, MAP2K2, PIK3CD, NFKB1, CERS4, ASAH1, AKT1, MAPK1, KRAS, MAPK13, BCL2, CTSD, PIK3R5, NOS3, PLCB1, PIK3R3, SMPD2, PIK3R2	27.0826		hsa04062:Chemokine signaling pathway	18	3.85439	0.0422304	GRB2, RELA, STAT5B, RAF1, NFKBIA, FOXO3, STAT1, STAT3, SRC, AKT1, CDC42, GSK3B, SOS1, RAC1, IKBKG, SHC1, IKBKB, CHUK	41.369									hsa04152:AMPK signaling pathway	29	2.77778	1.98466e-05	CRTC2, STK11, PPARG, FOXO1, RPS6KB1, MAP3K7, AKT1, IGF1R, PDPK1, INS, PPP2CA, FASN, PIK3CA, CREB3L1, CCNA2, PIK3R1, SREBF1, PPP2R1A, CREB1, ELAVL1, IGF1, CFTR, SIRT1, IRS1, RPTOR, LEP, CCND1, RHEB, MTOR	0.0258757
hsa04152:AMPK signaling pathway	22	1.52144	0.0279504	PRKAG3, HMGCR, PIK3CB, CREB1, SCD, PIK3CD, PRKAG2, ACACA, EEF2, G6PC3, RPTOR, AKT1, TSC1, MLYCD, RAB11B, FASN, PIK3R5, MTOR, RAB10, PIK3R3, TBC1D1, PIK3R2	31.2024																hsa04141:Protein processing in endoplasmic reticulum	36	3.44828	2.09419e-05	HSP90AB1, RAD23B, TRAF2, DERL2, DERL1, SYVN1, PDIA3, DNAJC10, MAN1B1, HSPA1A, HSPA1B, STUB1, OS9, UBE2D3, UBE2D2, BAG1, XBP1, BCL2, HSPA5, HSPA8, SEC61A2, DNAJA2, HSP90AA1, NSFL1C, PARK2, DDIT3, HSPBP1, ATXN3, HSP90B1, EIF2S1, BAX, HSPA4L, MAPK9, DNAJB1, UBXN6, EIF2AK2	0.0273035
hsa04720:Long-term potentiation	14	0.968188	0.0284596	PRKCA, HRAS, MAP2K2, CAMK2G, MAPK1, EP300, KRAS, RPS6KA2, GRIN2C, ARAF, PRKACA, CAMK2B, PLCB1, CALM1	31.6763																hsa04912:GnRH signaling pathway	24	2.29885	2.11994e-05	PRKCA, EGFR, PLD1, HRAS, MAP2K1, GRB2, GNA11, CAMK2G, MAP2K4, RAF1, MMP14, MMP2, SRC, MAPK1, PLCB3, KRAS, MAP3K3, GNAQ, JUN, MAPK14, MAP3K1, MAPK3, MAPK9, CALM1	0.0276393
hsa04024:cAMP signaling pathway	32	2.213	0.0312844	PPARA, ADCY7, CAMK2G, GABBR1, NFKBIA, NFKB1, CNGB1, AKT1, GRIN2C, PRKACA, CAMK2B, PIK3R5, PIK3R3, PIK3R2, PLD2, PTGER2, ROCK1, MAP2K2, PIK3CB, CREB1, PIK3CD, ATP1A3, ATP1A2, NPY1R, BAD, MAPK1, SSTR5, EP300, JUN, CHRM1, FSHB, CALM1	34.2512																hsa04014:Ras signaling pathway	44	4.21456	2.28153e-05	FGF18, FGFR1, HRAS, FGF7, GRB2, EFNA1, KITLG, FGF10, NFKB1, ARF6, BCL2L1, FOXO4, AKT1, IGF1R, KRAS, REL, INS, PAK4, RAC1, RALB, RHOA, PIK3CA, EGF, FGF2, PIK3R1, PRKCA, EGFR, PLD1, MAP2K1, RELA, MET, RAF1, IGF1, HGF, RALGDS, MAPK1, MAPK3, VEGFA, IKBKG, MAPK9, RAP1B, IKBKB, ABL1, CALM1	0.0297457
hsa05168:Herpes simplex infection	30	2.07469	0.0316121	RNASEL, TBK1, NFKBIA, NFKB1, OAS1, HNRNPK, IFNA7, IFNGR2, CHUK, CDK1, SP100, TAF4B, HLA-A, NXF3, NXF1, HLA-G, PTPN11, DDX58, IKBKE, IFNAR2, EP300, JUN, EIF2S1, SRSF9, JAK1, JAK2, EIF2AK2, EIF2AK3, CLOCK, EIF2AK4	34.544																hsa04623:Cytosolic DNA-sensing pathway	19	1.81992	3.59445e-05	IL6, POLR2L, POLR1D, RELA, IL18, NFKBIA, NFKB1, POLR1C, CCL5, CXCL10, IFNA2, IKBKE, IFNA1, IFNB1, IKBKG, IL1B, IRF3, IFNA13, IKBKB	0.0468594
hsa05134:Legionellosis	12	0.829876	0.0335821	EEF1A1, HSPA2, VCP, EEF1A2, NFKBIA, EEF1G, RAB1B, NAIP, NFKB1, HSPD1, ITGAM, HSPA8	36.2792																hsa05131:Shigellosis	19	1.81992	3.59445e-05	U2AF1L5, BTRC, RELA, CXCL8, NFKBIA, NFKB1, ITGB1, SRC, VCL, MAPK1, CD44, MAPK14, MAPK3, IKBKG, RAC1, U2AF1, MAPK9, IKBKB, ABL1	0.0468594
hsa04015:Rap1 signaling pathway	33	2.28216	0.0404839	FGF19, FGFR2, FGFR1, FGFR4, HRAS, ADCY7, PDGFA, SIPA1, FPR1, APBB1IP, ITGAM, CTNNB1, AKT1, KRAS, RASGRP2, PIK3R5, PIK3R3, PLCB1, PIK3R2, PRKCA, EGFR, PIK3CB, MAP2K2, MAP2K3, FLT4, PIK3CD, PRKCI, VEGFB, MAPK1, MAPK13, PRKD3, CALM1, ITGA2B	42.0284																hsa05323:Rheumatoid arthritis	23	2.20307	3.8314e-05	ICAM1, CSF2, IL6, TNF, CCL2, IL18, TLR2, TGFB3, CXCL8, TLR4, ITGB2, CCL5, CXCL12, MMP1, TGFB1, FOS, IL17A, IL23A, JUN, IFNG, VEGFA, IL1B, CD28	0.0499477
hsa04070:Phosphatidylinositol signaling system	18	1.24481	0.0420819	PRKCA, IMPA2, PIK3C2G, PIK3C2A, PIK3CB, SYNJ1, PIK3CD, PIP5K1C, ITPKB, PIK3C3, PLCD3, PIK3R5, INPP4A, PLCB1, PIK3R3, CALM1, PIK3R2, PIP4K2B	43.2893																hsa04650:Natural killer cell mediated cytotoxicity	28	2.68199	5.51185e-05	CSF2, CD244, HRAS, TNF, GRB2, ITGB2, IFNA2, IFNA1, CASP3, KRAS, IFNG, RAC1, PIK3CA, FAS, NFATC2, PIK3R1, PRKCA, ICAM1, MAP2K1, BRAF, RAF1, TNFRSF10A, MAPK1, TNFSF10, ULBP3, IFNB1, MAPK3, IFNA13	0.0718475
hsa05146:Amoebiasis	19	1.31397	0.0447282	PRKCA, RAB7A, CSF2, PIK3CB, PIK3CD, ACTN2, COL2A1, NFKB1, ITGAM, LAMA5, SERPINB2, RAB5A, HSPB1, PIK3R5, PRKACA, PLCB1, PIK3R3, CTSG, PIK3R2	45.3217																hsa04310:Wnt signaling pathway	30	2.87356	8.03914e-05	CAMK2G, BTRC, MMP7, CTNNB1, MAP3K7, PLCB3, RAC1, RHOA, AXIN2, NFATC2, MYC, AXIN1, APC, PRKCA, DVL2, CREBBP, TP53, SMAD4, FZD1, FZD2, FZD7, CCND1, EP300, DKK1, CCND3, PSEN1, GSK3B, JUN, MAPK9, LRP5	0.104775
																					hsa03040:Spliceosome	29	2.77778	0.000102824	SRSF1, SNRPD3, SNRPD1, SNU13, SNRPD2, HSPA1A, HSPA1B, RNU6-1, SF3B4, XAB2, SF3B3, SMNDC1, SF3B1, TCERG1, RBM8A, U2AF1, DHX16, HNRNPC, HSPA8, U2AF1L5, MAGOH, PRPF3, DDX5, SF3A1, HNRNPA1, SRSF2, SRSF7, SNRNP200, PUF60	0.133994
																					hsa04960:Aldosterone-regulated sodium reabsorption	13	1.24521	0.000286806	PRKCA, MAPK1, PDPK1, KRAS, INS, MAPK3, NR3C2, PIK3CA, IGF1, SFN, IRS1, SLC9A3R2, PIK3R1	0.373333
																					hsa04612:Antigen processing and presentation	19	1.81992	0.000394497	HSP90AB1, CIITA, TNF, HSP90AA1, PDIA3, CD8B, CREB1, NFYB, HSPA1A, HSPA1B, CD74, TAPBP, PSME1, PSME2, TAP2, IFNG, HSPA4, CTSB, HSPA8	0.513181
																					hsa04920:Adipocytokine signaling pathway	18	1.72414	0.000415079	TRAF2, TNF, SOCS3, STK11, RELA, NFKBIA, NFKB1, IRS1, STAT3, LEP, AKT1, TNFRSF1A, IKBKG, MAPK9, JAK2, MTOR, ACSL4, IKBKB	0.539889
																					hsa04120:Ubiquitin mediated proteolysis	28	2.68199	0.000422811	SYVN1, XIAP, BTRC, PML, STUB1, UBE2D3, UBE2D2, MAP3K1, ITCH, TRAF6, SOCS3, CBL, SOCS1, SKP2, CDC20, PARK2, BIRC2, BRCA1, RFWD2, PIAS3, UBA1, UBR5, TRIM32, UBE2M, DDB2, MDM2, PIAS1, CUL4B	0.54992
																					hsa04640:Hematopoietic cell lineage	20	1.91571	0.000599044	CSF3, CSF2, IL6, TNF, CR2, IL5, CD8B, IL7, KITLG, ITGA3, ITGB3, CD9, CD37, ITGA6, TFRC, CD44, IL1B, CD24, CD5, THPO	0.778308
																					hsa04720:Long-term potentiation	17	1.62835	0.000622064	PRKCA, HRAS, BRAF, MAP2K1, CAMK2G, CREBBP, RAF1, GRM5, MAPK1, PLCB3, RPS6KA3, KRAS, EP300, GNAQ, MAPK3, RAP1B, CALM1	0.808104
																					hsa04730:Long-term depression	16	1.53257	0.000645055	PRKCA, PPP2R1A, HRAS, LYN, BRAF, MAP2K1, GNA11, IGF1, RAF1, IGF1R, MAPK1, PLCB3, KRAS, GNAQ, PPP2CA, MAPK3	0.837855
																					hsa04930:Type II diabetes mellitus	14	1.341	0.000645607	TNF, SOCS3, SOCS1, PRKCE, IRS1, PKM, MAPK1, INS, MAPK3, PIK3CA, MAPK9, MTOR, IKBKB, PIK3R1	0.838571
																					hsa04916:Melanogenesis	22	2.10728	0.000762061	PRKCA, DVL2, HRAS, MAP2K1, CREB1, CAMK2G, CREBBP, FZD1, RAF1, KITLG, FZD2, FZD7, CTNNB1, MAPK1, PLCB3, EP300, KRAS, GNAQ, GSK3B, MAPK3, CREB3L1, CALM1	0.989138
																					hsa04810:Regulation of actin cytoskeleton	37	3.54406	0.00093726	FGF18, FGFR1, HRAS, FGF7, ITGB4, FGF10, ITGB2, ITGB3, ITGB1, SRC, MYL9, VCL, PTK2, KRAS, INS, PAK4, ITGAV, RAC1, RHOA, PIK3CA, EGF, FGF2, PIK3R1, APC, FN1, EGFR, MAP2K1, BRAF, RAF1, ITGA3, MYL12A, MAPK1, ITGA6, CHRM3, CFL1, MAPK3, F2R	1.21526
																					hsa05132:Salmonella infection	19	1.81992	0.00120342	CXCL1, CSF2, IL6, RELA, IL18, CXCL8, NFKB1, TLR4, MAPK1, FOS, JUN, MAPK14, RAC1, IFNG, MAPK3, MAPK9, IL1B, NOS2, LBP	1.55788
																					hsa04024:cAMP signaling pathway	34	3.2567	0.00224453	ORAI1, ADORA2A, CAMK2G, NFKBIA, NFKB1, SOX9, GLI1, MYL9, AKT1, FOS, RAC1, RHOA, PIK3CA, CREB3L1, HCAR3, HCAR2, PIK3R1, PLD1, PTGER2, MAP2K1, BRAF, CREB1, RELA, CREBBP, RAF1, CFTR, MAPK1, EP300, JUN, MAPK3, MAPK9, RAP1B, F2R, CALM1	2.88751
																					hsa04670:Leukocyte transendothelial migration	23	2.20307	0.0029305	PRKCA, ICAM1, MMP9, ITGB2, MYL12A, MMP2, ITGB1, CXCL12, CDH5, VCL, MYL9, CTNNB1, CTNNA2, VCAM1, PTK2, CYBB, CXCR4, MAPK14, RAC1, RHOA, PIK3CA, RAP1B, PIK3R1	3.75451
																					hsa04144:Endocytosis	41	3.9272	0.00321761	CAV1, HRAS, LDLR, TSG101, CAPZA1, TGFB3, PML, HSPA1A, ARF6, HSPA1B, SRC, TGFB1, IGF1R, CXCR4, SH3GLB1, RHOA, DNAJC6, ITCH, TRAF6, EGF, HSPA8, EGFR, PARD6A, PARD6B, PLD1, TGFBR2, CBL, MET, PRKCI, SMAD3, SMAD2, TFRC, ARRB2, CCR5, ARRB1, NTRK1, SH3KBP1, MDM2, GRK3, F2R, DNM2	4.11527
																					hsa04666:Fc gamma R-mediated phagocytosis	18	1.72414	0.00354307	PRKCA, PLD1, LYN, MAP2K1, HCK, SPHK1, RAF1, RPS6KB1, ARF6, PRKCE, AKT1, MAPK1, FCGR2B, CFL1, MAPK3, RAC1, PIK3CA, PIK3R1	4.5227
																					hsa05020:Prion diseases	10	0.957854	0.00411815	NCAM1, EGR1, MAPK1, IL6, MAP2K1, BAX, MAPK3, IL1B, HSPA5, CCL5	5.23871
																					hsa04540:Gap junction	18	1.72414	0.00581763	PRKCA, EGFR, CDK1, HRAS, MAP2K1, GRB2, TUBB2A, GNA11, RAF1, GJA1, SRC, GRM5, MAPK1, PLCB3, KRAS, GNAQ, MAPK3, EGF	7.3258
																					hsa04725:Cholinergic synapse	21	2.01149	0.00660561	PRKCA, HRAS, MAP2K1, GNA11, CREB1, CAMK2G, AKT1, MAPK1, FOS, PLCB3, KRAS, GNAQ, CHRM3, BCL2, MAPK3, CREB3L1, PIK3CA, JAK2, CHRNA3, CHAT, PIK3R1	8.27903
																					hsa05014:Amyotrophic lateral sclerosis (ALS)	12	1.14943	0.00930013	TNFRSF1A, CASP3, TNF, DERL1, CASP9, MAPK14, BAX, BCL2, CYCS, RAC1, TP53, BCL2L1	11.4706
																					hsa04611:Platelet activation	23	2.20307	0.00958284	F2RL3, ORAI1, LYN, PRKCI, STIM1, ITGB3, MYL12A, ITGB1, SRC, BTK, AKT1, MAPK1, PLCB3, GNAQ, FGB, MAPK14, MAPK3, RHOA, PIK3CA, RAP1B, COL1A1, PIK3R1, F2R	11.7995
																					hsa05100:Bacterial invasion of epithelial cells	16	1.53257	0.00967426	CAV1, MET, CBL, CDH1, ITGB1, SRC, CTNNA2, CTNNB1, VCL, PTK2, RAC1, RHOA, PIK3CA, PIK3R1, DNM2, FN1	11.9056
																					hsa03013:RNA transport	28	2.68199	0.0120126	NXT1, XPO1, NUP160, XPO5, RNU6-1, NXT2, NUP214, RBM8A, RAE1, PRMT5, NUP37, RANBP2, TPR, GEMIN4, NUP58, CLNS1A, EEF1A1, NUP133, NUP153, MAGOH, SNUPN, CASC3, NUPL2, TACC3, SMN2, SMN1, EIF2S1, NUP107	14.5796
																					hsa05217:Basal cell carcinoma	12	1.14943	0.0188318	DVL2, SMO, GSK3B, TP53, FZD1, FZD2, AXIN2, FZD7, AXIN1, CTNNB1, APC, GLI1	21.956
																					hsa05416:Viral myocarditis	12	1.14943	0.0241906	ICAM1, CAV1, CASP3, CCND1, CASP9, CYCS, CASP8, RAC1, ITGB2, CD40, ABL1, CD28	27.3349
																					hsa04921:Oxytocin signaling pathway	25	2.39464	0.0248444	MEF2C, HRAS, PTGS2, CAMK2G, SRC, MYL9, FOS, PLCB3, KRAS, RHOA, PIK3CA, NFATC2, PIK3R1, PRKCA, EGFR, MAP2K1, RAF1, MAPK1, CDKN1A, CCND1, GNAQ, RGS2, JUN, MAPK3, CALM1	27.9672
																					hsa04750:Inflammatory mediator regulation of TRP channels	17	1.62835	0.0336355	PRKCA, PTGER2, CYP2J2, CAMK2G, IGF1, PRKCE, SRC, PLCB3, GNAQ, NTRK1, MAPK14, MAPK9, IL1B, PIK3CA, PIK3R1, ALOX12, CALM1	35.9901
																					hsa04140:Regulation of autophagy	9	0.862069	0.0367288	IFNA2, IFNA1, ATG12, INS, ATG14, PIK3C3, IFNG, IFNA13, PIK3R4	38.6109
																					hsa04022:cGMP-PKG signaling pathway	25	2.39464	0.0416417	MEF2C, MAP2K1, GNA11, CREB1, RAF1, PRKCE, SRF, IRS1, MYL9, VDAC1, AKT1, AGTR1, MAPK1, PLCB3, ATP2A2, RGS2, GNAQ, INS, MAPK3, RHOA, CREB3L1, PIK3CA, NFATC2, PIK3R1, CALM1	42.5706
																					hsa04320:Dorso-ventral axis formation	7	0.670498	0.0472821	EGFR, MAPK1, NOTCH1, KRAS, MAP2K1, GRB2, MAPK3	46.8251
																					hsa05340:Primary immunodeficiency	8	0.766284	0.0483503	CIITA, ORAI1, CD8B, TAP2, IKBKG, RAG1, CD40, BTK	47.5972

## Sheet: GO BP
Significant GO BP from 1463 IHFs							Significant GO BP from STRING grown genes							Significant GO BP from GeneMANIA grown genes							Significant GO BP from IPA grown genes							Pairwise analysis of significantGO BP
Term	Count	%	PValue	Genes	FDR		Term	Count	%	PValue	Genes	FDR		Term	Count	%	PValue	Genes	FDR		Term	Count	%	PValue	Genes	FDR		4 common elements in "STRING" and "IHFs":	88 common elements in "STRING", "GeneMANIA", "IPA" and "IHFs":	19 common elements in "STRING", "GeneMANIA" and "IHFs":	119 common elements in "STRING" and "IPA":	40 common elements in "STRING", "GeneMANIA" and "IPA":	57 common elements in "GeneMANIA" and "IPA":	18 common elements in "GeneMANIA", "IPA" and "IHFs":	16 common elements in "GeneMANIA" and "IHFs":	19 common elements in "STRING" and "GeneMANIA":	43 common elements in "IPA" and "IHFs":	63 elements included exclusively in "STRING":	52 elements included exclusively in "GeneMANIA":	655 elements included exclusively in "IPA":	39 elements included exclusively in "IHFs":
GO:0006468~protein phosphorylation	119	8.2296	7.66715e-31	MYOD1, RNASEL, STK31, NRBP1, STK38, APP, CLK3, PIK3C3, PRKACA, MLKL, STK39, TLK1, ANKK1, SYK, RET, ROCK1, CSNK1G2, STK24, PIK3CD, SCYL3, STK3, CDKL5, MARK2, MAP4K4, MAPK1, RIOK3, NEK8, NEK9, CAMK1, EIF2AK2, EIF2AK3, LRRK1, NEK6, EIF2AK4, FGFR1, NEK3, NEK1, AKAP13, IRAK3, EPHB6, TAOK1, TGFBR1, SMAD5, TAOK3, OXSR1, RPS6KL1, IKBKE, PLK4, PLK3, NTRK1, DYRK1B, DYRK1A, CDC42BPA, GRK6, MTOR, MERTK, CDC4…	1.44623e-27		GO:0006413~translational initiation	87	18.6296	8.75023e-100	RPL18, RPL17, RPL19, COPS5, RPL14, RPL13, RPL15, RPS2, RPS3, RPS3A, RPLP0, RPLP1, FAU, EIF1, RPL11, RPL12, RPS27A, RPL35A, RPS4X, EIF4G1, EIF4G3, RPS19, RPS16, RPS17, RPS14, EIF4A2, RPS15, EIF4A1, RPS12, RPS13, RPS10, RPS11, RPL27A, RPL35, RPS15A, RPL36, RPL38, EIF3C, RPS26, EIF3D, RPS27, RPL30, EIF3A, RPS28, EIF3B, RPS29, EIF3G, RPL7, RPL32, EIF3H, RPL31, RPL6, EIF3E, RPL9, RPL34, EIF3F, RPL8, R…	1.5557e-96		GO:0006413~translational initiation	102	10.9091	2.17112e-97	RPL18, RPL36A, RPL19, RPL14, RPL13, RPL15, EIF5, EIF5B, RPLP2, EIF3CL, RPLP0, EIF1AX, RPLP1, EIF1AY, RPL10, FAU, RPL11, RPL12, RPS27A, EIF2S3, RPS18, RPS19, RPS16, RPS17, EIF2S1, RPS14, EIF2S2, RPS15, RPS12, RPS13, RPS10, RPS11, RPS25, EIF3D, EIF3A, RPS27, EIF3B, RPS28, RPL7, EIF3G, RPS29, RPL6, EIF3H, RPL9, EIF3E, RPL8, EIF3K, RPL3, EIF3L, EIF3I, RPL5, RPL7A, EIF3J, PABPC1, RPL10A, RPL4, RPS20, …	3.99556e-94		GO:0045944~positive regulation of transcription from RNA polymerase II promoter	190	18.1992	1.65532e-48	MEF2C, HRAS, THRA, THRB, IL18, STAT5B, TLR2, TGFB3, MED25, FOXO1, TLR3, FGF10, TLR4, FOXO4, CNOT7, IL10, TGFB1, HOXD10, CXCL10, TLR9, CTNNB1, CITED2, PGR, DDX17, APP, CDKN2A, MYOCD, TARDBP, IFNG, CREB3L1, IL1B, RARA, SUPT5H, WWOX, TWIST1, EGFR, CIITA, YY1, RELA, RELB, FADD, ARNTL, CD40, BCL2L12, AHR, DDIT3, JUNB, HIF1A, MSX1, EP300, ARRB1, IFNB1, JUN, MAPK3, VEGFA, SPDEF, SMARCA4, HMGB1, CRTC2, N…	3.16842e-45		GO:0006120~mitochondrial electron transport, NADH to ubiquinone	GO:0019083~viral transcription	GO:0006413~translational initiation	GO:0051439~regulation of ubiquitin-protein ligase activity involved in mitotic cell cycle	GO:0000082~G1/S transition of mitotic cell cycle	GO:0006457~protein folding	GO:0006396~RNA processing	GO:0015991~ATP hydrolysis coupled proton transport	GO:0002181~cytoplasmic translation	GO:0042127~regulation of cell proliferation	GO:0006368~transcription elongation from RNA polymerase II promoter	GO:1904874~positive regulation of telomerase RNA localization to Cajal body	GO:0010629~negative regulation of gene expression	GO:0071236~cellular response to antibiotic
GO:0019083~viral transcription	44	3.04288	1.20869e-18	NUP98, NUP160, RPL15, RPL27A, RPL35, RPS15A, NUP93, RPLP2, RPL37, RPS2, RPS3, RPS25, NUP214, RPL32, RPS3A, RPL3, FAU, RPL5, RPL11, RPS20, RPS27A, RPS24, NUP153, NUP88, RPL26, RPS9, NUP85, RPL23A, RPS4X, RPS5, RPS8, RPS18, RPS16, RPL23, RPS17, RPL13A, RPS14, NUP205, RPS15, RPS12, RPS10, RPS11, NUP107, NUP43	2.27992e-15		GO:0019083~viral transcription	76	16.2741	6.55048e-90	RPL18, RPL17, RPL19, RPL14, RPL13, RPL15, RPS2, RPS3, RAE1, RPS3A, SEH1L, RPLP0, RPLP1, FAU, NUP37, RPL11, RPL12, RPS27A, NUP133, RPL35A, NUP85, RPS4X, RPS19, RPS16, RPS17, RPS14, RPS15, RPS12, RPS13, RPS10, NUP107, RPS11, NUP160, RPL27A, RPL35, RPS15A, NUP93, RPL36, RPL38, RPS26, RPS27, RPL30, RPS28, RPS29, RPL32, RPL7, RPL6, RPL31, RPL9, RPL34, NUP50, RPL8, RPL3, RPL5, RPS20, RPL4, RPL10A, RPS2…	1.16461e-86		GO:0019083~viral transcription	81	8.6631	4.55613e-75	RPL18, RPL36A, RPL19, RPL14, RPL13, RPL15, RPLP2, RPS2, RPS3, RPS3A, SEH1L, RPLP0, RPLP1, FAU, RPL10, RPL11, RANBP2, RPL12, TPR, RPS27A, NUP133, RPS4X, RPS18, RPS19, RPS16, RPL41, RPS17, RPS14, RPS15, RPS12, RPS4Y1, RPS13, RPS10, RPS11, NUP98, RPL27A, RPL35, RPS15A, NUP93, RPL37, RPL38, RPS25, RPS27, RPL30, RPS28, POM121, RPS29, RPL32, RPL7, RPL6, RPL31, RPL9, RPL34, RPL8, RPL3, RPL5, RPS20, RPL4…	8.38474e-72		GO:0045893~positive regulation of transcription, DNA-templated	129	12.3563	5.11269e-45	MEF2C, BTRC, TGFB3, FGF10, FOXO1, IL10, TGFB1, CITED2, CTNNB1, ZIC2, IL31RA, IFNL1, CDKN2A, MYOCD, IL1B, RARA, CCNA2, CIITA, RELA, PIM2, ARNTL, MECOM, AHR, DDIT3, MAPK1, HIF1A, JUN, MAPK3, MAPK9, COL1A1, PIAS1, SMARCA1, SMARCA4, TADA3, CHEK2, SOX9, SRC, WT1, SRY, IFNA2, NPM1, HNRNPD, EGF, TCF4, RUNX2, RUNX3, AXIN1, DVL2, NFE2, MAP2K1, CREBBP, SMAD4, ESRRG, SMAD3, SMAD2, KAT5, BRCA1, NOTCH1, PSMC5…	9.78614e-42		GO:1990416~cellular response to brain-derived neurotrophic factor stimulus	GO:0051436~negative regulation of ubiquitin-protein ligase activity involved in mitotic cell cycle	GO:0000184~nuclear-transcribed mRNA catabolic process, nonsense-mediated decay	GO:0000715~nucleotide-excision repair, DNA damage recognition	GO:0006367~transcription initiation from RNA polymerase II promoter	GO:0043044~ATP-dependent chromatin remodeling	GO:0051607~defense response to virus	GO:0033572~transferrin transport	GO:0000028~ribosomal small subunit assembly	GO:0048146~positive regulation of fibroblast proliferation	GO:0010388~cullin deneddylation	GO:1904871~positive regulation of protein localization to Cajal body	GO:0006954~inflammatory response	GO:0046034~ATP metabolic process
GO:0006413~translational initiation	48	3.3195	5.13074e-18	EIF6, RPL15, EIF5, RPL27A, RPL35, RPS15A, RPLP2, RPL37, RPS2, RPS3, RPS25, EIF3C, EIF3D, EIF3B, RPL32, EIF3G, RPS3A, EIF3H, EIF3F, DDX3Y, RPL3, FAU, RPL5, RPL11, EIF3I, RPS20, RPS27A, RPS24, RPL26, RPS9, RPL23A, RPS4X, RPS5, RPS8, EIF4G3, RPS18, RPS16, RPL23, RPS17, RPL13A, RPS14, EIF4A2, EIF2S1, RPS15, EIF2S2, RPS12, RPS10, RPS11	9.67793e-15		GO:0000184~nuclear-transcribed mRNA catabolic process, nonsense-mediated decay	76	16.2741	6.54722e-87	RPL18, RPL17, RPL19, RPL14, RPL13, RPL15, RPS2, RPS3, RPS3A, RPLP0, RPLP1, FAU, RPL11, RPL12, RPS27A, RPL35A, MAGOH, RPS4X, EIF4G1, EIF4A3, RPS19, RPS16, RPS17, RPS14, RPS15, RPS12, RPS13, RPS10, RPS11, RPL27A, RPL35, RPS15A, RPL36, RPL38, RPS26, RPS27, RPL30, RPS28, RPS29, RPL32, RPL7, RPL6, RPL31, EIF3E, RPL9, RPL34, RPL8, RPL3, RPL5, RPS20, RPL4, RPL10A, RPS21, RPS23, RPS24, RPSA, UPF2, UPF1, …	1.16403e-83		GO:0000184~nuclear-transcribed mRNA catabolic process, nonsense-mediated decay	83	8.87701	6.08734e-75	NCBP2, RPL18, RPL36A, RPL19, RPL14, RPL13, RPL15, RPLP2, RPS2, RPS3, RPS3A, RPLP0, RPLP1, FAU, RPL10, RPL11, RPL12, RPS27A, PPP2R1A, MAGOH, RPS4X, EIF4G1, RPS18, RPS19, RPS16, RPL41, RPS17, RPS14, RPS15, RPS12, RPS4Y1, RPS13, RPS10, RPS11, RPL27A, RPL35, RPS15A, RPL37, RPL38, EXOSC10, RPS25, RPS27, RPL30, RPS28, RPS29, RPL32, RPL7, RPL6, RPL31, EIF3E, RPL9, RPL34, RPL8, RPL3, RPL5, RPS20, RPL4, R…	1.12027e-71		GO:0043066~negative regulation of apoptotic process	113	10.8238	5.75375e-38	STIL, MMP9, STAT5B, FOXO1, AURKA, RPS6KB1, IL10, CITED2, IL31RA, CD44, RARA, ITCH, FAS, NQO1, TWIST1, EGFR, BRAF, SOCS3, RELA, PIM1, PIM2, PLAUR, PA2G4, MAD2L1, MSX1, VEGFA, PIAS1, EIF2AK2, GCLC, NFKBIA, BCL2L1, SOX9, CD74, SRC, WT1, PTK2, NPM1, TRAF6, ANGPTL4, FN1, CFLAR, ZNF830, SMAD6, SPHK1, SMAD3, HDAC3, CDKN1A, HDAC1, PLK1, HSPD1, IKBKB, HTATIP2, TP63, NFKB1, PDCD4, PTEN, AKT1, CASP3, BAG6, …	1.10132e-34		GO:0010944~negative regulation of transcription by competitive promoter binding	GO:0031145~anaphase-promoting complex-dependent catabolic process	GO:0006614~SRP-dependent cotranslational protein targeting to membrane	GO:0006366~transcription from RNA polymerase II promoter	GO:0008283~cell proliferation	GO:0032212~positive regulation of telomere maintenance via telomerase	GO:0060337~type I interferon signaling pathway	GO:0090383~phagosome acidification	GO:0042274~ribosomal small subunit biogenesis	GO:0070374~positive regulation of ERK1 and ERK2 cascade	GO:0050434~positive regulation of viral transcription	GO:0015986~ATP synthesis coupled proton transport	GO:0030335~positive regulation of cell migration	GO:0006661~phosphatidylinositol biosynthetic process
GO:0043488~regulation of mRNA stability	41	2.83541	5.73958e-18	XPO1, RNASEL, YWHAZ, TNFSF13, AKT1, PSMB4, NUP214, PSMB6, PSMB1, PSMB3, PSMB2, PSMD1, PSMD2, PSMD3, PSMD4, PSMD6, TNPO1, PSMD7, RPS27A, HSPA8, PSMD8, PRKCA, PRKCD, PSMB9, PSMA1, PSMC6, PSMD14, PSMD13, PSMC4, PSME1, PSMD12, PSMA5, PSMC3, PSME2, DCP2, PSMD11, PSMA4, PSMC1, KHSRP, UBC, HSPB1	1.08264e-14		GO:0006614~SRP-dependent cotranslational protein targeting to membrane	67	14.3469	4.74749e-81	RPL18, RPL17, RPL19, RPL14, RPL13, RPL15, RPS2, RPS3, RPS3A, RPLP0, RPLP1, FAU, RPL11, RPL12, RPS27A, RPL35A, RPS4X, RPS19, RPS16, RPS17, RPS14, RPS15, RPS12, RPS13, RPS10, RPS11, RPL35, RPL27A, RPS15A, RPL36, RPL38, RPS26, RPS27, RPL30, RPS28, RPS29, RPL32, RPL7, RPL6, RPL31, RPL34, RPL9, RPL8, RPL3, RPL5, RPS20, RPL10A, RPL4, RPS21, RPS23, RPS24, RPSA, RPL26, RPS9, RPL27, RPL23A, RPL24, RPS6, R…	8.44057e-78		GO:0006614~SRP-dependent cotranslational protein targeting to membrane	75	8.02139	1.18467e-74	RPL18, RPL36A, RPL19, RPL14, RPL13, RPL15, RPLP2, RPS2, RPS3, RPS3A, RPLP0, RPLP1, FAU, RPL10, RPL11, RPL12, RPS27A, RPS4X, RPS18, RPS19, RPS16, RPL41, RPS17, RPS14, RPS15, RPS12, RPS4Y1, RPS13, RPS10, RPS11, RPL27A, RPL35, RPS15A, RPL37, RPL38, SEC63, RPS25, RPS27, RPL30, RPS28, RPS29, RPL32, RPL7, RPL6, RPL31, RPL9, RPL34, RPL8, RPL3, RPL5, RPS20, RPL4, RPL7A, RPL10A, RPS21, RPS23, SEC61A1, RPS…	2.18017e-71		GO:0016032~viral process	84	8.04598	7.2934e-30	XPO1, HTATIP2, BTRC, MMP1, ISG15, RAE1, COPB1, SND1, RHOA, H2AFX, NUP37, RANBP2, TPR, CCNA2, NUP133, SATB1, SP100, LYN, RELA, TP53, FADD, RB1, NUPL2, AMBP, MAPK1, KRT19, EP300, ULBP3, IPO7, MAPK3, MDM2, NUP107, PSMB10, ZMYND11, CRTC2, NACA, NUP160, GRB2, VIM, PML, CALCOCO2, NFKBIA, SRC, PAAF1, VCAM1, RACK1, TNFRSF1A, NUP214, PSMB1, NPM1, BUB1, TNPO1, HSPA8, PIK3R1, NUP58, ERCC2, KAT2A, CEBPA, PAR…	1.39602e-26		GO:0048008~platelet-derived growth factor receptor signaling pathway	GO:0051437~positive regulation of ubiquitin-protein ligase activity involved in regulation of mitotic cell cycle transition	GO:0006364~rRNA processing	GO:0071364~cellular response to epidermal growth factor stimulus	GO:0035019~somatic stem cell population maintenance	GO:0006281~DNA repair	GO:0042026~protein refolding	GO:0016241~regulation of macroautophagy	GO:0006270~DNA replication initiation	GO:0043388~positive regulation of DNA binding	GO:0042795~snRNA transcription from RNA polymerase II promoter	GO:1904851~positive regulation of establishment of protein localization to telomere	GO:0030168~platelet activation	GO:0006970~response to osmotic stress
GO:0051436~negative regulation of ubiquitin-protein ligase activity involved in mitotic cell cycle	34	2.35131	6.77617e-18	PSMB4, PSMB6, PSMB1, PSMB3, PSMB2, PSMD1, PSMD2, PSMD3, PSMD4, PSMD6, PSMD7, RPS27A, PSMD8, BUB3, CDK1, ANAPC2, PSMB9, PSMA1, PSMC6, PSMD14, MAD2L1, PSMD13, PSME1, PSMC4, PSMD12, PSMA5, PSME2, PSMC3, PSMD11, PSMA4, PSMC1, UBC, BUB1B, UBE2E1	1.27817e-14		GO:0051436~negative regulation of ubiquitin-protein ligase activity involved in mitotic cell cycle	52	11.1349	3.14973e-64	CDC16, PSMD1, PSMD2, PSMD3, PSMD4, PSMD5, PSMD6, PSMD7, PSMD8, RPS27A, PSMD9, ANAPC1, ANAPC5, ANAPC4, CDK2, PSMA2, PSMA1, MAD2L1, PSMA6, PSMA5, PSMA4, PSMA3, UBC, BUB1B, ANAPC7, PSMB10, ANAPC10, PSMA7, PSMB5, PSMB4, PSMB7, PSMB6, PSMB1, PSMB3, PSMB2, UBE2D1, BUB3, CDC23, CDC20, CDC27, CCNB1, PSMC6, PSMD14, PSMD13, PSMC5, PSMD12, PSMC4, PSMD11, PSMC3, PSMD10, PSMC2, PSMC1	5.59991e-61		GO:0000398~mRNA splicing, via spliceosome	84	8.98396	6.42202e-48	NCBP2, CRNKL1, LSM6, SNRPD3, LSM7, SNRPD1, SNRPD2, SART3, SART1, YBX1, NONO, DDX23, PLRG1, DHX38, PCBP1, SRRM2, DNAJC8, U2AF1, SRRM1, LSM4, LSM3, LSM2, EFTUD2, MAGOH, PTBP1, HNRNPA2B1, SF1, PRPF4, HNRNPU, PRPF6, WDR83, SNRNP200, SNRPB, RBMX2, SNRPA, SNRNP40, SNRPF, SNRPE, CPSF1, SNRPG, POLR2H, POLR2G, SRSF10, SNRPB2, SF3B5, SF3B4, XAB2, SF3B3, SF3B2, PRPF19, SF3B1, HNRNPK, DDX46, CD2BP2, HNRNPF, …	1.18186e-44		GO:0000122~negative regulation of transcription from RNA polymerase II promoter	128	12.2605	5.3358e-28	MEF2C, XPO1, THRB, EFNA1, MED25, FOXO1, TGFB1, CITED2, CTNNB1, MYOCD, IFNG, H2AFY, IL1B, RARA, SUPT5H, TWIST1, CIITA, SATB1, RELA, YY1, RELB, HNRNPA2B1, DDIT3, JUNB, SUZ12, HIF1A, MSX1, EP300, TRIM33, VEGFA, SPDEF, PIAS1, SMARCA4, FGFR1, HMGB1, CAV1, SOX9, WT1, SRY, UBE2D3, TCERG1, TRAF6, TCF4, RUNX3, SREBF1, SMAD7, FOXA1, CREBBP, SMAD4, SMAD3, SMAD2, EN1, NR4A3, KAT5, DDX5, HIST2H3C, NOTCH1, HDA…	1.02132e-24			GO:0002223~stimulatory C-type lectin receptor signaling pathway	GO:0006412~translation	GO:0060070~canonical Wnt signaling pathway	GO:1901796~regulation of signal transduction by p53 class mediator	GO:0006338~chromatin remodeling	GO:0060333~interferon-gamma-mediated signaling pathway	GO:0048025~negative regulation of mRNA splicing, via spliceosome	GO:0043928~exonucleolytic nuclear-transcribed mRNA catabolic process involved in deadenylation-dependent decay	GO:0016477~cell migration	GO:0006370~7-methylguanosine mRNA capping	GO:0000244~spliceosomal tri-snRNP complex assembly	GO:0032760~positive regulation of tumor necrosis factor production	GO:0000056~ribosomal small subunit export from nucleus
GO:0002223~stimulatory C-type lectin receptor signaling pathway	41	2.83541	1.276e-17	HRAS, NFKBIA, NFKB1, PSMB4, PSMB6, KRAS, PSMB1, PAK2, PAK3, PSMB3, PSMB2, PSMD1, PSMD2, PSMD3, PRKACA, PSMD4, PSMD6, PSMD7, CHUK, RPS27A, PSMD8, SYK, MALT1, PRKCD, PSMB9, RPS6KA5, PSMA1, PSMC6, PSMD14, EP300, PSMD13, PSME1, PSMC4, PSMD12, PSMA5, PSMC3, PSME2, PSMD11, PSMA4, PSMC1, UBC	2.40687e-14		GO:0031145~anaphase-promoting complex-dependent catabolic process	53	11.349	2.95925e-62	CDC16, PSMD1, PSMD2, PSMD3, PSMD4, PSMD5, PSMD6, PSMD7, PSMD8, RPS27A, PSMD9, ANAPC1, ANAPC5, ANAPC4, SKP2, PSMA2, PSMA1, MAD2L1, PSMA6, PSMA5, PSMA4, PSMA3, UBC, BUB1B, ANAPC7, PSMB10, ANAPC10, PSMA7, PSMA8, PSMB5, PSMB4, PSMB7, PSMB6, PSMB1, PSMB3, PSMB2, UBE2D1, BUB3, CDC23, CDC20, CDC27, CCNB1, PSMC6, PSMD14, PSMD13, PSMC5, PSMD12, PSMC4, PSMD11, PSMC3, PSMD10, PSMC2, PSMC1	5.26126e-59		GO:0006364~rRNA processing	83	8.87701	9.06262e-48	RPL18, RPL36A, RPL19, RPL14, RPL13, RPL15, RPLP2, RPS2, RPS3, ISG20, CDKN2A, RPS3A, RPLP0, RPLP1, FAU, RPL10, RPL11, RPL12, RPS27A, EXOSC3, RPS4X, RPS18, RPS19, RPS16, RPL41, RPS17, RPS14, RPS15, RPS12, RPS4Y1, RPS13, RPS10, RPS11, WDR43, RPL27A, RPL35, RPS15A, RPL37, RPL38, RIOK2, BMS1, EXOSC10, RPS25, RPS27, RPL30, RPS28, RPS29, RPL32, RPL7, RPL6, RPL31, RPL9, RPL34, RPL8, RPL3, RPL5, RPS20, RP…	1.66781e-44		GO:0006915~apoptotic process	106	10.1533	1.8015e-25	MEF2C, CASR, RBM5, TLR2, FOXO1, EIF5A, RPS6KB1, SMNDC1, MAP3K7, CDKN2A, IFNG, RALB, IL1B, ITCH, FAS, PIM1, FADD, PIM2, MECOM, BCL2L12, BCL2L11, DDIT3, AHR, MAPK1, EP300, ARRB1, MAPK3, TNFAIP3, TRAF1, ADORA2A, NFKBIA, ITGB2, RFFL, IFNA2, UBE2D3, IL17A, TRAF7, TRAF3, AXIN1, CFLAR, TGFBR2, MAP2K4, NR4A1, BRCA1, VDAC1, EI24, TNFSF10, BBC3, IKBKG, PUF60, HTATIP2, GJA1, TP63, NFKB1, CXCR3, PDCD4, PTEN,…	3.44822e-22			GO:0038095~Fc-epsilon receptor signaling pathway	GO:0006446~regulation of translational initiation	GO:0032355~response to estradiol	GO:0097421~liver regeneration	GO:0045071~negative regulation of viral genome replication	GO:0000381~regulation of alternative mRNA splicing, via spliceosome	GO:0042776~mitochondrial ATP synthesis coupled proton transport	GO:0075525~viral translational termination-reinitiation	GO:0050900~leukocyte migration	GO:0070979~protein K11-linked ubiquitination	GO:0050658~RNA transport	GO:0006955~immune response	GO:0006464~cellular protein modification process
GO:0000398~mRNA splicing, via spliceosome	61	4.21853	2.84463e-17	CRNKL1, SNRPD3, U2AF2, RBM5, SYNCRIP, SNRPD2, CACTIN, SART1, NONO, GPKOW, SRRM2, RAVER1, LSM4, LSM2, PRPF31, SNRPA1, EFTUD2, PTBP1, HNRNPA2B1, SF1, HNRNPU, EIF4A3, PCF11, AQR, SNRNP200, SNRPB, SLU7, SNRPA, SNRPC, SNRPF, SNRPG, FUS, POLR2H, POLR2L, TRA2B, SF3B5, XAB2, SF3B4, SF3B3, SF3B2, SF3B1, HNRNPM, HNRNPK, PRPF8, DHX15, SNRNP70, HSPA8, PRPF40A, DHX8, RNPS1, SNW1, CASC3, SF3A2, SF3A1, UBL5, SF…	5.36573e-14		GO:0051437~positive regulation of ubiquitin-protein ligase activity involved in regulation of mitotic cell cycle transition	52	11.1349	9.66163e-62	CDC16, PSMD1, PSMD2, PSMD3, PSMD4, PSMD5, PSMD6, PSMD7, PSMD8, RPS27A, PSMD9, ANAPC1, ANAPC5, ANAPC4, PSMA2, PSMA1, MAD2L1, PSMA6, PSMA5, PSMA4, PSMA3, UBC, BUB1B, ANAPC7, PSMB10, ANAPC10, PSMA7, PSMA8, PSMB5, PSMB4, PSMB7, PSMB6, PSMB1, PSMB3, PSMB2, UBE2D1, BUB3, CDC23, CDC20, CDC27, CCNB1, PSMC6, PSMD14, PSMD13, PSMC5, PSMD12, PSMC4, PSMD11, PSMC3, PSMD10, PSMC2, PSMC1	1.71774e-58		GO:0006412~translation	85	9.09091	1.21092e-43	ABCF1, RPL18, RPL36A, RPL19, RPL14, RPL13, RPL15, RPLP2, RPS2, RPS3, RPS3A, RPLP0, RPLP1, FAU, RPL10, RPL11, RPL12, RPS27A, RPL17-C18ORF32, MRPL3, EFTUD2, SLC25A6, MRPS7, RPS4X, TARS, RPS18, RPS19, RPS16, RPL41, RPS17, RPS14, RPS4Y2, RPS15, RPS12, RPS4Y1, RPS13, RPS10, RPS11, EIF2AK2, NACA, MRPS11, RPL27A, RPL35, RPS15A, RPL37, RPL38, RPS25, RPS27, RPL30, RPS28, RPS29, RPL7, RPL32, RPL6, RPL31, R…	2.22849e-40		GO:0000165~MAPK cascade	68	6.51341	9.16274e-25	MEF2C, FGF18, HRAS, FGF7, EFNA1, IL18, FGF10, TGFB1, IL31RA, PSMD1, PSMD2, IL1B, PSMD4, PSMD5, NRG1, PSMD6, RAPGEF2, FGF2, MYC, PSMD8, PSMD9, EGFR, BRAF, IRS1, NCAM1, MAPK1, PSME1, EREG, CCR5, PSME2, MAPK3, UBC, MAP3K14, PSMB10, FGFR1, CSF2, CAV1, CCL2, TNF, GRB2, ERBB2, CAMK2G, KITLG, CCL5, PTK2, KRAS, PSMB1, MAP3K3, INS, MAP3K1, EGF, IL5, MAP2K1, RAF1, PSMB8, PSMD14, PSMC6, PSMC5, PSMC4, PSMC3,…	1.75383e-21			GO:0043161~proteasome-mediated ubiquitin-dependent protein catabolic process	GO:0001731~formation of translation preinitiation complex	GO:0031295~T cell costimulation	GO:0035666~TRIF-dependent toll-like receptor signaling pathway	GO:0030878~thyroid gland development	GO:0046777~protein autophosphorylation	GO:0015992~proton transport	GO:0031929~TOR signaling	GO:0045597~positive regulation of cell differentiation	GO:0045737~positive regulation of cyclin-dependent protein serine/threonine kinase activity	GO:0090666~scaRNA localization to Cajal body	GO:1902042~negative regulation of extrinsic apoptotic signaling pathway via death domain receptors	GO:0001952~regulation of cell-matrix adhesion
GO:0016032~viral process	77	5.32503	2.9064e-17	XPO1, COPS6, TBK1, SYNCRIP, APOBEC3G, GBF1, PAK2, ISG15, COPB1, SND1, RBCK1, SHC1, CDK13, SYK, SP100, NUP88, SLC25A5, RAN, HLA-A, UBR4, NUP85, MAPK1, EIF4G3, EP300, PSMA4, NUP205, EIF4A2, IPO5, MDM2, NUP107, NUP43, SUPT6H, FKBP8, NUP98, NACA, NUP160, GRB2, UNG, RAD23A, VIM, POLA1, NFKBIA, NUP93, CALCOCO2, C14ORF166, IVNS1ABP, KARS, SF3B2, ATP6V0C, PSMB4, SUMO1, NUP214, PSMB6, HNRNPK, PSMB1, DDX3X…	5.48225e-14		GO:0006364~rRNA processing	74	15.8458	1.69101e-59	RPL18, RPL17, RPL19, RPL14, RPL13, RPL15, RPS2, RPS3, CDKN2A, RPS3A, RPLP0, RPLP1, FAU, RPL11, RPL12, RPS27A, RPL35A, EXOSC9, EXOSC4, EXOSC5, EXOSC3, RPS4X, EIF4A3, RPS19, RPS16, RPS17, RPS14, RPS15, RPS12, RPS13, RPS10, RPS11, RPL27A, RPL35, RPS15A, RPL36, RPL38, RPS26, RPS27, RPL30, RPS28, RPS29, RPL7, RPL32, RPL6, RPL31, RPL9, RPL34, RPL8, RPL3, RPL5, RPS20, RPL4, RPL10A, RPS21, RPS23, RPS24, …	3.00644e-56		GO:0002223~stimulatory C-type lectin receptor signaling pathway	50	5.34759	3.84337e-34	NFKB1, MAP3K7, PRKACG, PAK2, PSMD1, PSMD2, PSMD3, PSMD4, PRKACB, PSMD6, PSMD7, PSMD8, CUL1, RPS27A, PSMD9, SKP1, PSMA2, UBE2N, PSMA1, PSMA6, PSMA5, PSMA4, PSMA3, PSME4, NFKBIA, PSMA7, SRC, PSMB5, PSMB4, PSMB7, PSMB6, PSMB1, PSMB3, PSMB2, TRAF6, CREBBP, RAF1, PSMC6, PSMD14, PSMD13, PSMC5, PSMD12, PSMC4, PSMD11, PSMC3, PSMD10, PSMC2, PSMC1, IKBKG, IKBKB	7.07303e-31		GO:0008284~positive regulation of cell proliferation	95	9.09962	1.07541e-24	EDN3, FGF18, STOX1, CASR, HRAS, FGF7, PRC1, OSMR, EIF5A, RNF187, CXCR3, CNOT7, CNOT6, PTEN, TGFB1, CXCL10, GLI1, IL31RA, MYOCD, WDR77, IFNG, TGFA, RARA, YAP1, NRG1, FGF2, MYC, EGFR, AR, ADAM10, LYN, CAMP, RELA, MARK4, IRS1, CDK2, SUZ12, OSM, MAPK1, EREG, CD81, VEGFA, HIPK2, ADAM17, MDM2, LAMC2, ALOX12, CSF3, CSF2, FGFR1, DERL2, CD248, CLU, BCL2L1, SOX9, ITGB1, ALDH3A1, IGF1R, PTK2, KRAS, INS, XBP…	2.05843e-21			GO:0038061~NIK/NF-kappaB signaling	GO:0051603~proteolysis involved in cellular protein catabolic process	GO:0007094~mitotic spindle assembly checkpoint	GO:0045471~response to ethanol	GO:0040008~regulation of growth	GO:0007049~cell cycle	GO:0006754~ATP biosynthetic process	GO:0000289~nuclear-transcribed mRNA poly(A) tail shortening	GO:0002576~platelet degranulation	GO:0006352~DNA-templated transcription, initiation	GO:0016973~poly(A)+ mRNA export from nucleus	GO:0006959~humoral immune response	GO:0043484~regulation of RNA splicing
GO:0038061~NIK/NF-kappaB signaling	32	2.213	4.64524e-17	NFKB1, PSMB4, PSMB6, PSMB1, PSMB3, PSMD1, PSMB2, PSMD2, PSMD3, PSMD4, PSMD6, PSMD7, PSMD8, RPS27A, CHUK, PSMB9, PSMA1, IKBKE, PSMD14, PSMC6, PSMD13, PSME1, PSMC4, PSMD12, PSMA5, PSME2, PSMC3, PSMD11, PSMA4, PSMC1, RIPK3, UBC	8.76215e-14		GO:0006412~translation	71	15.2034	2.68993e-50	RPL18, RPL17, RPL19, COPS5, RPL14, RPL13, RPL15, RPS2, RPS3, AKT1, RPS3A, RPLP0, RPLP1, FAU, RPL11, RPL12, RPS27A, EGFR, RPL35A, EFTUD2, RPS4X, RPS19, RPS16, RPS17, RPS14, RPS15, RPS12, RPS13, RPS10, RPS11, RPL27A, RPL35, RPS15A, RPL36, RPL38, RPS26, RPS27, RPL30, RPS28, RPS29, RPL32, RPL7, RPL6, RPL31, RPL9, RPL34, RPL8, RPL3, RPL5, RPS20, RPL10A, RPL4, RPS21, RPS23, RPS24, RPSA, RPL26, RPS9, RP…	4.78242e-47		GO:0038061~NIK/NF-kappaB signaling	40	4.27807	1.2251e-32	NFKB1, PSMA7, PSMB5, PSMB4, PSMB7, PSMB6, PSMB1, PSMB3, PSMB2, PSMD1, PSMD2, PSMD3, PSMD4, PSMD6, PSMD7, CUL1, PSMD8, RPS27A, PSMD9, SKP1, PSMA2, PSMA1, IKBKE, PSMC6, PSMD14, PSMC5, PSMD13, PSMA6, PSMC4, PSMD12, PSMA5, PSMC3, PSMD11, PSMA4, PSMC2, PSMD10, UBA3, PSMA3, PSMC1, PSME4	2.25458e-29		GO:0042493~response to drug	78	7.47126	1.52779e-23	XRCC5, XPO1, THRA, PTGS2, SLC6A2, SLC6A3, PPARG, SLC6A4, RPS6KB1, PTEN, IL10, TGFB1, CTNNB1, FOS, CCNE1, CASP3, MCM7, APOD, IFNG, TGFA, PMS2, FAS, MYC, CHAT, CHRNA3, ICAM1, CDK1, HSP90AA1, LYN, SOCS3, RELA, SOCS1, MMP13, JUNB, DDIT3, CDK2, CCND1, JUN, ADAM17, MAPK9, MDM2, COL1A1, CAV1, CDH1, CCL5, TIMP2, GCLM, ITGB1, SRC, ALDH3A1, MTHFR, BCL2, NFATC2, GAD1, APC, SREBF1, COL18A1, IL6, CREB1, TGFBR…	2.92432e-20			GO:0006521~regulation of cellular amino acid metabolic process	GO:0000375~RNA splicing, via transesterification reactions	GO:0043065~positive regulation of apoptotic process	GO:0007265~Ras protein signal transduction	GO:0007569~cell aging	GO:0070498~interleukin-1-mediated signaling pathway	GO:0048026~positive regulation of mRNA splicing, via spliceosome	GO:0042273~ribosomal large subunit biogenesis	GO:0097193~intrinsic apoptotic signaling pathway	GO:0070987~error-free translesion synthesis	GO:0006310~DNA recombination	GO:0045087~innate immune response	GO:0016310~phosphorylation
GO:0051437~positive regulation of ubiquitin-protein ligase activity involved in regulation of mitotic cell cycle transition	34	2.35131	8.57188e-17	PSMB4, PSMB6, PSMB1, PSMB3, PSMB2, PSMD1, PSMD2, PSMD3, PSMD4, PSMD6, PSMD7, RPS27A, PSMD8, BUB3, CDK1, ANAPC2, PSMB9, PSMA1, PSMC6, PSMD14, MAD2L1, PSMD13, PSME1, PSMC4, PSMD12, PSMA5, PSME2, PSMC3, PSMD11, PSMA4, PSMC1, UBC, BUB1B, UBE2E1	2.10942e-13		GO:0002223~stimulatory C-type lectin receptor signaling pathway	49	10.4925	7.65027e-47	PSMB10, NFKBIA, PSMA7, PSMA8, SRC, PSMB5, PSMB4, PSMB7, PDPK1, PSMB6, PSMB1, PSMB3, PSMB2, PSMD1, PSMD2, PSMD3, PSMD4, PSMD5, UBE2D1, PSMD6, PSMD7, RPS27A, CHUK, PSMD8, PSMD9, RELA, CREBBP, RAF1, PSMA2, PSMA1, PSMD14, PSMC6, EP300, PSMC5, PSMD13, PSMA6, PSMC4, PSMD12, PSMA5, PSMC3, PSMD11, PSMA4, PSMC2, PSMD10, PSMA3, PSMC1, IKBKG, UBC, IKBKB	1.36014e-43		GO:0043488~regulation of mRNA stability	47	5.02674	4.6436e-31	HSPA1A, PSMA7, PSMB5, PSMB4, PSMB7, PSMB6, PSMB1, PSMB3, PSMB2, PSMD1, HNRNPD, PSMD2, PSMD3, PSMD4, PABPC1, PSMD6, PSMD7, APEX1, RPS27A, HSPA8, PSMD8, PSMD9, ELAVL1, EXOSC3, PSMA2, EIF4G1, PSMA1, PSMC6, PSMD14, PSMC5, PSMD13, PSMA6, PSMC4, PSMD12, PSMA5, PSMC3, PSMD11, SERBP1, PSMA4, PSMC2, DCP1A, PSMD10, PSMA3, PSMC1, KHSRP, HSPB1, PSME4	8.54573e-28		GO:0002223~stimulatory C-type lectin receptor signaling pathway	42	4.02299	3.47245e-23	PSMB10, HRAS, BTRC, NFKBIA, NFKB1, SRC, MAP3K7, PDPK1, UBE2D2, KRAS, PSMB1, PSMD1, PSMD2, PSMD4, PSMD5, TRAF6, PSMD6, PSMD8, PSMD9, LYN, RELA, CREBBP, RELB, RAF1, TAB3, PSMB8, RPS6KA5, PSMC6, PSMD14, EP300, PSMC5, PSMC4, PSME1, PSMC3, PSME2, PSMD10, CD209, PSMC2, PSMC1, IKBKG, UBC, IKBKB	6.64658e-20			GO:0090090~negative regulation of canonical Wnt signaling pathway	GO:0006891~intra-Golgi vesicle-mediated transport	GO:0032481~positive regulation of type I interferon production	GO:0030433~ER-associated ubiquitin-dependent protein catabolic process	GO:0070555~response to interleukin-1	GO:0006928~movement of cell or subcellular component	GO:0006418~tRNA aminoacylation for protein translation	GO:0006271~DNA strand elongation involved in DNA replication	GO:0007623~circadian rhythm	GO:0001759~organ induction	GO:0035457~cellular response to interferon-alpha	GO:0032722~positive regulation of chemokine production	GO:0007059~chromosome segregation
GO:0000165~MAPK cascade	66	4.56432	1.16489e-16	FGF19, HRAS, PDGFA, BTC, ITPKB, IL31RA, GRIN2C, PAK3, PSMD1, PSMD2, PSMD3, SHC1, PSMD4, PSMD6, MYC, PSMD7, RPS27A, PSMD8, EGFR, RET, ARTN, ACTN2, MARK3, PSMA1, MAPK1, PSME1, PSMA5, PSME2, PSMA4, UBC, FGFR2, FGFR1, CSF2, CCL3, FGFR4, ERBB4, GRB2, CAMK2G, PSMB4, PSMB6, KRAS, PSMB1, PSMB3, PSMB2, CAMK2B, MAP2K2, MAP2K3, TAOK3, PTPRA, PSMB9, DUSP5, PSMC6, PSMD14, PSMD13, PSMC4, PSMD12, PSMC3, MAPK13,…	2.10942e-13		GO:0038095~Fc-epsilon receptor signaling pathway	56	11.9914	9.67374e-46	FOS, PDPK1, GAB2, PSMD1, PSMD2, PSMD3, PSMD4, SHC1, PSMD5, PSMD6, PSMD7, PSMD8, CHUK, RPS27A, PSMD9, RELA, PSMA2, PSMA1, PSMA6, PSMA5, PSMA4, PSMA3, UBC, MAPK9, MAPK8, LCP2, PSMB10, GRB2, NFKBIA, PSMA7, PSMA8, PSMB5, PSMB4, PSMB7, PSMB6, PSMB1, SOS1, PSMB3, RAC1, PSMB2, UBE2D1, MAPK10, PSMC6, PSMD14, PSMC5, PSMD13, PSMD12, PSMC4, PLCG1, PSMD11, PSMC3, PSMD10, PSMC2, IKBKG, PSMC1, IKBKB	1.7199e-42		GO:0006521~regulation of cellular amino acid metabolic process	34	3.63636	1.09402e-29	PSMA7, PSMB5, PSMB4, PSMB7, PSMB6, PSMB1, PSMB3, PSMB2, PSMD1, PSMD2, PSMD3, PSMD4, PSMD6, PSMD7, PSMD8, PSMD9, PSMA2, PSMA1, PSMD14, PSMC6, PSMC5, PSMD13, PSMA6, PSMC4, PSMD12, PSMA5, PSMC3, PSMD11, PSMA4, PSMC2, PSMD10, PSMA3, PSMC1, PSME4	2.01334e-26		GO:0008285~negative regulation of cell proliferation	83	7.95019	2.10949e-22	RARRES3, HRAS, PTGS2, TSG101, E2F7, RBM5, TGFB3, TLR2, FGF10, ZEB1, FOXO4, CNOT7, PTEN, IL10, TGFB1, CTNNB1, AZGP1, IFNL1, CDKN2A, SERPINE2, HSF1, MYOCD, PTGES, BRD7, IL1B, RARA, RAPGEF2, FGF2, AR, LYN, TP53, CDK6, RB1, PIM2, SLC9A3R1, OSM, MSX1, EREG, JUN, MDM4, EIF2AK2, CXCL1, KMT2A, STK11, PML, CXCL8, ZBTB16, TIMP2, SRF, ITGB1, CDH5, WT1, CD9, SMARCB1, NPM1, NDRG1, TFF1, AXIN2, APC, CEBPA, COL…	4.03774e-19			GO:0043488~regulation of mRNA stability	GO:0000027~ribosomal large subunit assembly	GO:0051146~striated muscle cell differentiation	GO:0070911~global genome nucleotide-excision repair	GO:0000086~G2/M transition of mitotic cell cycle	GO:0032091~negative regulation of protein binding	GO:0006610~ribosomal protein import into nucleus	GO:0032008~positive regulation of TOR signaling	GO:0038083~peptidyl-tyrosine autophosphorylation	GO:0051123~RNA polymerase II transcriptional preinitiation complex assembly	GO:0006620~posttranslational protein targeting to membrane	GO:0042346~positive regulation of NF-kappaB import into nucleus	GO:0090166~Golgi disassembly
GO:0031145~anaphase-promoting complex-dependent catabolic process	34	2.35131	3.47706e-16	PSMB4, PSMB6, PSMB1, PSMB3, PSMB2, PSMD1, PSMD2, PSMD3, PSMD4, PSMD6, PSMD7, RPS27A, PSMD8, BUB3, CDK1, ANAPC2, PSMB9, PSMA1, PSMC6, PSMD14, MAD2L1, PSMD13, PSME1, PSMC4, PSMD12, PSMA5, PSME2, PSMC3, PSMD11, PSMA4, PSMC1, UBC, BUB1B, UBE2E1	6.32827e-13		GO:0043161~proteasome-mediated ubiquitin-dependent protein catabolic process	61	13.0621	2.29299e-45	CDC16, CTNNB1, PSMD1, PSMD2, PSMD3, PSMD4, PSMD5, PSMD6, PSMD7, PSMD8, RPS27A, PSMD9, ANAPC1, ANAPC5, ANAPC4, TP53, PSMA2, PSMA1, MAD2L1, PSMA6, PSMA5, PSMA4, PSMA3, UBC, BUB1B, ANAPC7, PSMB10, RAD23A, ANAPC10, PSMA7, PSMA8, PSMB5, PSMB4, PSMB7, PSMB6, PSMB1, PSMB3, PSMB2, NEDD4L, UBE2D1, BUB3, AXIN1, APC, UBE4B, NSFL1C, CDC23, CDC20, CDC27, ATXN3, PSMC6, PSMD14, PSMC5, PSMD13, PSMC4, PSMD12, PSM…	4.07672e-42		GO:0002479~antigen processing and presentation of exogenous peptide antigen via MHC class I, TAP-dependent	35	3.74332	8.64462e-27	PSMA7, B2M, PSMB5, PSMB4, PSMB7, PSMB6, PSMB1, PSMB3, PSMB2, PSMD1, PSMD2, PSMD3, PSMD4, PSMD6, PSMD7, PSMD8, PSMD9, PSMA2, PSMA1, PSMC6, PSMD14, PSMC5, PSMD13, PSMA6, PSMC4, PSMD12, PSMA5, PSMC3, PSMD11, PSMA4, PSMC2, PSMD10, PSMA3, PSMC1, PSME4	1.59089e-23		GO:0038095~Fc-epsilon receptor signaling pathway	50	4.78927	2.65157e-22	HRAS, BTRC, NFKB1, BTK, MAP3K7, FOS, PDPK1, PSMD1, PSMD2, PIK3CA, PSMD4, PSMD5, PSMD6, PSMD8, PSMD9, LYN, RELA, MAPK1, PSME1, PSME2, JUN, MAPK3, IGHE, UBC, MAPK9, PSMB10, GRB2, NFKBIA, KRAS, UBE2D2, PSMB1, MAP3K1, RAC1, NFATC2, TRAF6, PIK3R1, MAP2K4, PSMB8, TAB3, PSMC6, PSMD14, PSMC5, PSMC4, PSMC3, PSMC2, PSMD10, IKBKG, PSMC1, IKBKB, CALM1	5.07533e-19			GO:0050852~T cell receptor signaling pathway	GO:0008334~histone mRNA metabolic process	GO:1901215~negative regulation of neuron death	GO:0007249~I-kappaB kinase/NF-kappaB signaling	GO:0046718~viral entry into host cell	GO:0043154~negative regulation of cysteine-type endopeptidase activity involved in apoptotic process	GO:0000059~protein import into nucleus, docking	GO:0006268~DNA unwinding involved in DNA replication	GO:0008637~apoptotic mitochondrial changes	GO:0003009~skeletal muscle contraction	GO:0031297~replication fork processing	GO:0022617~extracellular matrix disassembly	GO:0030049~muscle filament sliding
GO:0043161~proteasome-mediated ubiquitin-dependent protein catabolic process	56	3.87275	4.42334e-16	MAEA, CTNNB1, WWP2, PSMD1, PSMD2, PSMD3, RBCK1, PSMD4, PSMD6, PSMD7, PSMD8, RPS27A, ANAPC2, TBL1XR1, CDK1, UBE2A, PSMA1, MAD2L1, PSME1, PSMA5, PSME2, PSMA4, UBC, BUB1B, RNF24, FBXO15, SIAH2, CLOCK, RAD23A, RFFL, PSMB4, PSMB6, PSMB1, KBTBD4, PSMB3, PSMB2, HECTD3, BUB3, AXIN1, CSNK1A1, KCTD5, PSMB9, RNF44, PSMC6, PSMD14, PSMD13, PSMD12, VCP, PSMC4, PSMD11, PSMC3, GSK3A, GSK3B, PSMC1, KCTD17, UBE2E1	8.32667e-13		GO:0038061~NIK/NF-kappaB signaling	40	8.56531	4.47557e-44	PSMB10, PSMA7, PSMA8, PSMB5, PSMB4, PSMB7, PSMB6, PSMB1, PSMB3, PSMB2, PSMD1, PSMD2, PSMD3, PSMD4, PSMD5, PSMD6, PSMD7, CHUK, PSMD8, RPS27A, PSMD9, PSMA2, PSMA1, PSMC6, PSMD14, PSMC5, PSMD13, PSMA6, PSMC4, PSMD12, PSMA5, PSMC3, PSMD11, PSMA4, PSMC2, PSMD10, UBA3, PSMA3, PSMC1, UBC	7.95711e-41		GO:0051437~positive regulation of ubiquitin-protein ligase activity involved in regulation of mitotic cell cycle transition	37	3.95722	1.07687e-25	PSMA7, PSMB5, PSMB4, PSMB7, PSMB6, PSMB1, PSMB3, PSMB2, PSMD1, PSMD2, PSMD3, PSMD4, PSMD6, PSMD7, CUL1, PSMD8, RPS27A, PSMD9, SKP1, PSMA2, PSMA1, PSMC6, PSMD14, PSMC5, PSMD13, PSMA6, PSMC4, PSMD12, PSMA5, PSMC3, PSMD11, PSMA4, PSMC2, PSMD10, PSMA3, PSMC1, PSME4	1.98179e-22		GO:0010628~positive regulation of gene expression	64	6.13027	3.31436e-22	E2F1, MEF2C, STOX1, CASR, HRAS, LDLR, IL18, SLC6A4, TLR2, GJA1, TLR3, TLR4, TGFB1, TLR9, CITED2, CD46, IFNG, IL1B, TWIST1, CDK1, AR, BRAF, TP53, CDK6, HMGA2, MYCN, SMO, SERPINB9, HIF1A, NCOA3, PIAS3, VEGFA, MAPK9, MDM2, ALOX12, MED1, CSF2, CAV1, TNF, TADA3, VIM, HCFC1, HSPA1A, PF4, HSPA1B, KRAS, INS, HNRNPD, CNN2, TERF2, FN1, CD28, IL6, MAP2K1, SMAD3, ITGA3, PARK2, PTGFR, STAT3, BRCA1, PLSCR1, ID…	6.34397e-19			GO:0002479~antigen processing and presentation of exogenous peptide antigen via MHC class I, TAP-dependent	GO:0000389~mRNA 3'-splice site recognition	GO:1904886~beta-catenin destruction complex disassembly	GO:0043248~proteasome assembly	GO:1901838~positive regulation of transcription of nuclear large rRNA transcript from RNA polymerase I promoter	GO:0048010~vascular endothelial growth factor receptor signaling pathway	GO:0021762~substantia nigra development	GO:0019827~stem cell population maintenance	GO:0046330~positive regulation of JNK cascade	GO:0048011~neurotrophin TRK receptor signaling pathway	GO:0051534~negative regulation of NFAT protein import into nucleus	GO:0045766~positive regulation of angiogenesis	GO:0007010~cytoskeleton organization
GO:0050852~T cell receptor signaling pathway	46	3.18119	3.87607e-15	HRAS, NFKBIA, NFKB1, CACNB4, PSMB4, PSMB6, PSMB1, PAK2, PAK3, PSMB3, PSMB2, PSMD1, PSMD2, RBCK1, PSMD3, PSMD4, CSK, PSMD6, PSMD7, CHUK, RPS27A, PSMD8, PIK3R2, PTPRJ, PIK3CB, PIK3CD, MALT1, RFTN1, DENND1B, PSMB9, PSMA1, MAPK1, PSMC6, PSMD14, PSMD13, PSMC4, PSME1, PSMD12, PSMA5, PSMC3, PSME2, PSMD11, PSMA4, PSMC1, UBC, TXK	7.32747e-12		GO:0006521~regulation of cellular amino acid metabolic process	36	7.70878	4.0479e-43	PSMB10, PSMA7, PSMA8, PSMB5, PSMB4, PSMB7, PSMB6, PSMB1, PSMB3, PSMB2, PSMD1, PSMD2, PSMD3, PSMD4, PSMD5, PSMD6, PSMD7, PSMD8, PSMD9, PSMA2, PSMA1, PSMC6, PSMD14, PSMC5, PSMD13, PSMA6, PSMC4, PSMD12, PSMA5, PSMC3, PSMD11, PSMA4, PSMC2, PSMD10, PSMA3, PSMC1	7.19677e-40		GO:0038095~Fc-epsilon receptor signaling pathway	51	5.45455	2.3073e-25	NFKB1, MAP3K7, FOS, PAK2, PSMD1, PSMD2, PSMD3, PSMD4, PSMD6, PSMD7, PSMD8, CUL1, RPS27A, PSMD9, SKP1, PSMA2, UBE2N, PSMA1, MAPK1, PSMA6, PSMA5, PSMA4, MAPK3, PSMA3, PSME4, NFKBIA, PSMA7, PSMB5, PSMB4, PSMB7, PSMB6, PSMB1, MAP3K1, PSMB3, PSMB2, TRAF6, TEC, ITK, PSMC6, PSMD14, PSMD13, PSMC5, PSMD12, PSMC4, PSMD11, PSMC3, PSMD10, PSMC2, IKBKG, PSMC1, IKBKB	4.24618e-22		GO:0001934~positive regulation of protein phosphorylation	45	4.31034	2.89081e-21	HRAS, TNF, MOB2, MMP9, ATG14, ERBB2, CHEK2, ITGB3, SOX9, TGFB1, RACK1, AKT1, PTK2, KRAS, XBP1, RB1CC1, RAC1, RALB, IL1B, AXIN2, AXIN1, THPO, CYR61, DVL2, EGFR, TNIK, CAMP, FZD1, CD40, SIRT1, ANXA2, PLAUR, CCND1, HDAC3, EP300, CCND3, ARRB1, NTRK1, MAPK3, VEGFA, ADAM17, MAPK9, CLIP3, MTOR, ABL1	5.53327e-18			GO:0060071~Wnt signaling pathway, planar cell polarity pathway	GO:0075522~IRES-dependent viral translational initiation	GO:0051781~positive regulation of cell division	GO:0000186~activation of MAPKK activity	GO:0033197~response to vitamin E	GO:0046827~positive regulation of protein export from nucleus	GO:0051292~nuclear pore complex assembly	GO:0006888~ER to Golgi vesicle-mediated transport	GO:0016049~cell growth	GO:0031333~negative regulation of protein complex assembly	GO:0006999~nuclear pore organization	GO:2000773~negative regulation of cellular senescence	GO:0060716~labyrinthine layer blood vessel development
GO:0046777~protein autophosphorylation	50	3.45781	8.23219e-15	CAD, CLK1, AKT1, ACVR1B, PAK2, CLK3, STK39, PRKACA, CSK, SYK, EGFR, IRAK1, CSNK1G2, STK24, MINK1, DAPK2, DAPK3, CDKL5, MARK2, NME2, EIF2S1, RIPK3, TXK, EIF2AK2, EIF2AK3, EIF2AK4, MAP3K12, NEK6, MAP3K11, FGFR2, FGFR1, FGFR4, ERBB4, CAMK2G, EPHB4, IRAK3, CAMK2B, FLT3, FLT4, TRIM28, TAOK3, SMG1, EPHA4, NTRK1, GSK3B, NTRK2, DYRK1A, JAK2, MTOR, GRK5	1.54987e-11		GO:0090090~negative regulation of canonical Wnt signaling pathway	53	11.349	4.97598e-41	FOXO1, FOXO3, PSMD1, PSMD2, PSMD3, PSMD4, PSMD5, PSMD6, PSMD7, PSMD8, RPS27A, PSMD9, LEF1, STK3, PSMA2, PSMA1, PSMA6, PSMA5, PSMA4, PFDN5, PSMA3, UBC, MAD2L2, PSMB10, CAV1, CDH2, PSMA7, TCF7L2, PSMA8, PSMB5, PSMB4, PSMB7, PSMB6, PSMB1, PSMB3, PSMB2, AXIN1, APC, PSMC6, PSMD14, NOTCH1, PSMC5, PSMD13, PSMD12, PSMC4, PSMD11, PSMC3, PSMD10, PSMC2, MAPK14, GSK3B, PSMC1, LRP6	8.8468e-38		GO:0051436~negative regulation of ubiquitin-protein ligase activity involved in mitotic cell cycle	35	3.74332	1.54728e-24	PSMA7, PSMB5, PSMB4, PSMB7, PSMB6, PSMB1, PSMB3, PSMB2, PSMD1, PSMD2, PSMD3, PSMD4, PSMD6, PSMD7, PSMD8, RPS27A, PSMD9, CDK2, PSMA2, PSMA1, PSMD14, PSMC6, PSMC5, PSMD13, PSMA6, PSMC4, PSMD12, PSMA5, PSMC3, PSMD11, PSMA4, PSMC2, PSMD10, PSMA3, PSMC1	2.8475e-21		GO:1900034~regulation of cellular response to heat	34	3.2567	7.22049e-21	HSP90AB1, NUP160, CAMK2G, HSPA1A, HSPA1B, RPA2, NUP214, HSF1, BAG1, RAE1, DNAJC7, NUP37, RANBP2, TPR, HSPA8, NUP58, NUP133, NUP153, HSP90AA1, CREBBP, ATR, NUPL2, SIRT1, RPTOR, ATM, MAPK1, EP300, HSPB8, GSK3B, MAPK3, DNAJB1, MTOR, NUP107, DNAJB6	1.38206e-17			GO:0090263~positive regulation of canonical Wnt signaling pathway	GO:0000462~maturation of SSU-rRNA from tricistronic rRNA transcript (SSU-rRNA, 5.8S rRNA, LSU-rRNA)	GO:0032570~response to progesterone	GO:0006260~DNA replication	GO:0035690~cellular response to drug	GO:0042981~regulation of apoptotic process	GO:0030240~skeletal muscle thin filament assembly	GO:0030490~maturation of SSU-rRNA	GO:0030183~B cell differentiation	GO:0034475~U4 snRNA 3'-end processing	GO:0007035~vacuolar acidification	GO:0042517~positive regulation of tyrosine phosphorylation of Stat3 protein	GO:0060048~cardiac muscle contraction
GO:0002479~antigen processing and presentation of exogenous peptide antigen via MHC class I, TAP-dependent	29	2.00553	9.84848e-15	B2M, PSMB4, PSMB6, PSMB1, PSMB3, PSMD1, PSMB2, PSMD2, PSMD3, PSMD4, PSMD6, PSMD7, PSMD8, HLA-A, HLA-G, PSMB9, PSMA1, PSMC6, PSMD14, PSMD13, PSME1, PSMC4, PSMD12, PSMA5, PSME2, PSMC3, PSMD11, PSMA4, PSMC1	1.86406e-11		GO:0043488~regulation of mRNA stability	44	9.42184	6.42402e-40	PSMB10, PSMA7, PSMA8, PSMB5, AKT1, PSMB4, PSMB7, PSMB6, PSMB1, PSMB3, PSMB2, PSMD1, PSMD2, PSMD3, PSMD4, PSMD5, PSMD6, PSMD7, RPS27A, PSMD8, PSMD9, EXOSC9, EXOSC4, EXOSC5, EXOSC3, PSMA2, EIF4G1, PSMA1, PSMC6, PSMD14, PSMC5, PSMD13, PSMA6, PSMC4, PSMD12, PSMA5, PSMC3, PSMD11, PSMA4, PSMC2, PSMD10, PSMA3, PSMC1, UBC	1.14213e-36		GO:0090263~positive regulation of canonical Wnt signaling pathway	44	4.70588	1.94281e-24	FGF10, NFKB1, PSMA7, SRC, PSMB5, PSMB4, PSMB7, PSMB6, PSMB1, PSMB3, PSMB2, ILK, PSMD1, PSMD2, PSMD3, PSMD4, PSMD6, PSMD7, FGF2, RPS27A, PSMD8, AXIN1, PSMD9, DIXDC1, PSMA2, JUP, PSMA1, PSMC6, PSMD14, PSMC5, PSMD13, PSMA6, PSMC4, PSMD12, CSNK1E, PSMA5, PSMC3, PSMD11, PSMA4, PSMC2, PSMD10, PSMA3, PSMC1, PSME4	3.57539e-21		GO:0008283~cell proliferation	74	7.08812	7.37331e-20	XRCC5, STIL, HRAS, NBN, ZAK, ELF5, E2F8, CLK1, ZEB1, PTEN, CITED2, AKT1, MCM7, PAK4, PRMT5, INSIG1, TGFA, YAP1, NRG1, PRL, CYR61, KHDRBS1, EGFR, CDK1, AR, BST2, TP53, SKP2, PIM1, PIM2, CDK7, TACC3, MRM2, OSM, IGSF8, PA2G4, UHRF2, CHRM3, UBR5, CD81, TXN, BUB1B, FBXL7, MDM4, MAP3K11, BCAT1, CXCL1, ZMYND11, ERBB2, ELN, PRKDC, KITLG, BCL2L1, CD74, SRC, BCL2, RAC1, BUB1, AXIN2, CD5, ERCC1, THPO, ERCC2…	1.41132e-16			GO:0016032~viral process	GO:0019985~translesion synthesis	GO:0030307~positive regulation of cell growth	GO:0006974~cellular response to DNA damage stimulus	GO:0016569~covalent chromatin modification	GO:0043524~negative regulation of neuron apoptotic process	GO:0023014~signal transduction by protein phosphorylation	GO:0001824~blastocyst development	GO:0042993~positive regulation of transcription factor import into nucleus	GO:0045792~negative regulation of cell size	GO:0031573~intra-S DNA damage checkpoint	GO:0043627~response to estrogen	GO:0055003~cardiac myofibril assembly
GO:0060071~Wnt signaling pathway, planar cell polarity pathway	35	2.42047	1.14593e-14	WNT5A, AP2S1, CLTC, DAAM1, PSMB4, PSMB6, PSMB1, PSMB3, PSMB2, PSMD1, PSMD2, PSMD3, PSMD4, PSMD6, PSMD7, RPS27A, PSMD8, AP2M1, PSMB9, PSMA1, PSMC6, PSMD14, AP2A2, PSMD13, PSME1, PSMC4, PSMD12, PSMA5, PSME2, PSMC3, PSMD11, PSMA4, PSMC1, UBC, ROR2	2.15716e-11		GO:0050852~T cell receptor signaling pathway	50	10.7066	2.01233e-39	PSMB10, NFKBIA, PSMA7, PTEN, PSMA8, PSMB5, PSMB4, PSMB7, PDPK1, PSMB6, PSMB1, PSMB3, PSMB2, PSMD1, PSMD2, PSMD3, PSMD4, PSMD5, UBE2D1, PSMD6, PSMD7, RPS27A, CHUK, PSMD8, RNF31, PSMD9, RELA, PSMA2, PSMA1, PSMD14, PSMC6, PSMC5, PSMD13, PSMA6, PSEN1, PLCG1, PSMC4, PSMD12, PSMA5, PSMC3, PSMD11, PSMA4, PSMC2, PSMD10, PSMA3, PSMC1, IKBKG, UBC, IKBKB, LCP2	3.57772e-36		GO:0050852~T cell receptor signaling pathway	48	5.13369	7.54928e-24	NFKBIA, NFKB1, PSMA7, MAP3K7, PSMB5, PSMB4, PSMB7, PSMB6, PSMB1, PAK2, PSMB3, PSMB2, PSMD1, IFNG, PSMD2, PSMD3, PSMD4, TRAF6, PSMD6, PSMD7, RPS27A, CUL1, PSMD8, PSMD9, ITK, SKP1, PSMA2, UBE2N, PSMA1, MAPK1, PSMC6, PSMD14, PSMD13, PSMC5, PSMA6, PSMD12, PSMC4, PSMA5, PSMD11, PSMC3, PSMA4, PSMC2, PSMD10, PSMA3, PSMC1, IKBKG, PSME4, IKBKB	1.38931e-20		GO:0043161~proteasome-mediated ubiquitin-dependent protein catabolic process	53	5.07663	1.16555e-19	BTRC, RNF187, CTNNB1, FBXL19, SHARPIN, PSMD1, PSMD2, PSMD4, PSMD5, PSMD6, PSMD8, PSMD9, CDK1, TP53, ARNTL, DDIT3, MAD2L1, PSME1, ARRB2, PSME2, ARRB1, UBC, BUB1B, PSMB10, RAD23B, PML, TRIM13, RFFL, STUB1, UBE2D3, PSMB1, FBXW5, BUB3, AXIN1, APC, NSFL1C, CDC20, PARK2, KAT5, SIRT1, BIRC2, PSMB8, ATXN3, PSMC6, PSMD14, PSMC5, PSMC4, PSMC3, PSMC2, PSMD10, GSK3B, PSMC1, FAF1	2.23097e-16			GO:0033209~tumor necrosis factor-mediated signaling pathway	GO:0017148~negative regulation of translation	GO:0006469~negative regulation of protein kinase activity	GO:0034644~cellular response to UV	GO:0031397~negative regulation of protein ubiquitination	GO:0014823~response to activity		GO:0006414~translational elongation	GO:0035556~intracellular signal transduction	GO:0034427~nuclear-transcribed mRNA catabolic process, exonucleolytic, 3'-5'	GO:0000492~box C/D snoRNP assembly	GO:0071347~cellular response to interleukin-1	GO:0007176~regulation of epidermal growth factor-activated receptor activity
GO:0006521~regulation of cellular amino acid metabolic process	26	1.79806	1.56195e-14	PSMB4, PSMB6, PSMB1, PSMB3, PSMD1, PSMB2, PSMD2, PSMD3, PSMD4, PSMD6, PSMD7, PSMD8, PSMB9, PSMA1, PSMC6, PSMD14, PSMD13, PSMD12, PSME1, PSMC4, PSMC3, PSME2, PSMA5, PSMD11, PSMA4, PSMC1	2.95319e-11		GO:0002479~antigen processing and presentation of exogenous peptide antigen via MHC class I, TAP-dependent	36	7.70878	2.59779e-38	PSMB10, PSMA7, PSMA8, PSMB5, PSMB4, PSMB7, PSMB6, PSMB1, PSMB3, PSMB2, PSMD1, PSMD2, PSMD3, PSMD4, PSMD5, PSMD6, PSMD7, PSMD8, PSMD9, PSMA2, PSMA1, PSMC6, PSMD14, PSMC5, PSMD13, PSMA6, PSMC4, PSMD12, PSMA5, PSMC3, PSMD11, PSMA4, PSMC2, PSMD10, PSMA3, PSMC1	4.61862e-35		GO:0016032~viral process	71	7.59358	1.44448e-23	WASF2, BNIP3, DAXX, CUL2, PAK2, ISG15, SEH1L, COPB1, RANBP2, TPR, CUL1, ABCE1, NUP133, DDB1, TP53, ATP6V1H, EIF4G1, MAPK1, PSMA4, EIF4A2, PSMA3, IPO5, MAPK3, EIF4A1, CARM1, USP7, NUP98, NACA, PML, RSAD2, NFKBIA, NUP93, SP110, PSMA7, KARS, SRC, PAAF1, SF3B2, PSMB5, ATP6V0C, PSMB4, PSMB7, PSMB6, HNRNPK, POM121, PSMB1, PSMB3, PSMB2, NPM1, HSPA8, PARD6A, CAMLG, BECN1, CREBBP, SNAPIN, SNW1, TRIM25, ST…	2.6583e-20		GO:0071260~cellular response to mechanical stimulus	34	3.2567	7.76355e-19	CAV1, GCLC, PTGS2, MMP7, TLR3, GJA1, IL13, NFKB1, TLR4, SOX9, ITGB1, TGFB1, CTNNB1, AKT1, TNFRSF1A, MAP3K1, CASP8, RAC1, IL1B, CNN2, FAS, CASP2, IL13RA2, EGFR, MAP2K4, FADD, CD40, TNFRSF10A, HIF1A, GSK3B, MAPK3, COL1A1, CTSB, MAP3K14	1.48601e-15			GO:0000165~MAPK cascade	GO:0071353~cellular response to interleukin-4	GO:0043923~positive regulation by host of viral transcription	GO:0043536~positive regulation of blood vessel endothelial cell migration	GO:0046825~regulation of protein export from nucleus	GO:0045793~positive regulation of cell size		GO:0042769~DNA damage response, detection of DNA damage	GO:0043330~response to exogenous dsRNA	GO:0042276~error-prone translesion synthesis	GO:0070527~platelet aggregation	GO:0006351~transcription, DNA-templated	GO:0072583~clathrin-mediated endocytosis
GO:0000184~nuclear-transcribed mRNA catabolic process, nonsense-mediated decay	40	2.76625	2.45294e-14	RPL15, RPL27A, RPL35, RPS15A, RPLP2, RPL37, RPS2, RPS3, RPS25, EXOSC10, RPL32, RPS3A, RPL3, FAU, RPL5, RPL11, RPS20, RPS27A, RPS24, RPL26, SMG1, RPS9, RPL23A, RNPS1, CASC3, RPS4X, RPS5, RPS8, EIF4A3, RPS18, RPS16, RPL23, RPS17, RPL13A, DCP2, RPS14, RPS15, RPS12, RPS10, RPS11	4.62852e-11		GO:0060071~Wnt signaling pathway, planar cell polarity pathway	41	8.77944	4.61753e-38	PSMB10, PSMA7, PSMA8, PSMB5, PSMB4, CDC42, PSMB7, PSMB6, PSMB1, PSMB3, PSMB2, RAC1, PSMD1, PSMD2, PSMD3, PSMD4, PSMD5, PSMD6, PSMD7, RPS27A, PSMD8, PSMD9, MED12, PSMA2, PSMA1, PSMC6, PSMD14, PSMC5, PSMD13, PSMA6, PSMC4, PSMD12, PSMA5, PSMC3, PSMD11, PSMA4, PSMC2, PSMD10, PSMA3, PSMC1, UBC	8.20951e-35		GO:0060071~Wnt signaling pathway, planar cell polarity pathway	38	4.06417	2.88564e-23	AP2S1, CLTC, PSMA7, PSMB5, PSMB4, PSMB7, PSMB6, PSMB1, PSMB3, PSMB2, PSMD1, PSMD2, PSMD3, PSMD4, PSMD6, PSMD7, PSMD8, RPS27A, PSMD9, PARD6A, PSMA2, PSMA1, PSMC6, PSMD14, PSMC5, PSMD13, PSMA6, PSMC4, PSMD12, PSMA5, PSMC3, PSMD11, PSMA4, PSMC2, PSMD10, PSMA3, PSMC1, PSME4	5.3105e-20		GO:0001666~response to hypoxia	51	4.88506	8.89402e-19	SLC6A4, STAT5B, TLR2, TGFB3, CXCL12, MMP2, TGFB1, CITED2, PKM, CASP3, MYOCD, CXCR4, HMOX1, IL1B, NOS2, CHAT, EGR1, SOCS3, MMP14, MMP13, EP300, HIF1A, VEGFA, ADAM17, CAV1, CCL2, AHCY, PML, SRF, ALDH3A1, VCAM1, MTHFR, CD24, ANGPTL4, ERCC2, MUC1, CREB1, CREBBP, TGFBR2, SMAD4, SMAD3, IGF1, RAF1, BIRC2, ATM, SOD2, LEP, HSP90B1, TFRC, HSPD1, PLAU	1.70239e-15			GO:0000209~protein polyubiquitination	GO:0006886~intracellular protein transport	GO:0033683~nucleotide-excision repair, DNA incision	GO:0070301~cellular response to hydrogen peroxide	GO:0033598~mammary gland epithelial cell proliferation			GO:1901998~toxin transport	GO:0061136~regulation of proteasomal protein catabolic process	GO:2000544~regulation of endothelial cell chemotaxis to fibroblast growth factor	GO:0000722~telomere maintenance via recombination	GO:0097191~extrinsic apoptotic signaling pathway	GO:0048762~mesenchymal cell differentiation
GO:0006614~SRP-dependent cotranslational protein targeting to membrane	35	2.42047	4.93261e-14	RPL15, RPL27A, RPL35, RPS15A, RPLP2, RPL37, RPS2, RPS3, RPS25, RPL32, RPS3A, RPL3, FAU, RPL5, RPL11, RPS20, RPS27A, RPS24, SRP54, RPL26, RPS9, RPL23A, RPS4X, RPS5, RPS8, RPS18, RPS16, RPL23, RPS17, RPL13A, RPS14, RPS15, RPS12, RPS10, RPS11	9.29812e-11		GO:0090263~positive regulation of canonical Wnt signaling pathway	45	9.63597	7.31246e-38	PSMB10, CAV1, FGF10, PSMA7, PSMA8, SRC, PSMB5, PSMB4, PSMB7, PSMB6, PSMB1, PSMB3, PSMB2, ILK, PSMD1, PSMD2, PSMD3, PSMD4, PSMD5, PSMD6, PSMD7, FGF2, RPS27A, PSMD8, AXIN1, PSMD9, PSMA2, PSMA1, PSMC6, PSMD14, PSMC5, PSMD13, PSMA6, PSMC4, PSMD12, PSMA5, PSMC3, PSMD11, PSMA4, PSMC2, PSMD10, PSMA3, PSMC1, LRP6, UBC	1.30008e-34		GO:0031145~anaphase-promoting complex-dependent catabolic process	35	3.74332	1.21611e-22	PSMA7, PSMB5, PSMB4, PSMB7, PSMB6, PSMB1, PSMB3, PSMB2, PSMD1, PSMD2, PSMD3, PSMD4, PSMD6, PSMD7, PSMD8, RPS27A, PSMD9, PSMA2, PSMA1, PSMD14, PSMC6, PSMC5, PSMD13, PSMA6, PSMC4, PSMD12, PSMA5, PSMC3, PSMD11, PSMA4, PSMC2, PSMD10, PSMA3, PSMC1, PSME4	2.23803e-19		GO:0038061~NIK/NF-kappaB signaling	30	2.87356	1.74862e-18	PSMB10, BTRC, NFKB1, NFKB2, PSMB1, REL, PSMD1, PSMD2, PSMD4, PSMD5, PSMD6, PSMD8, PSMD9, RELB, BIRC2, PSMB8, IKBKE, PSMC6, PSMD14, PSMC5, PSMC4, PSME1, PSMC3, PSME2, PSMC2, PSMD10, PSMC1, UBE2M, UBC, MAP3K14	3.34702e-15			GO:0000398~mRNA splicing, via spliceosome		GO:0007568~aging	GO:0051403~stress-activated MAPK cascade	GO:0002755~MyD88-dependent toll-like receptor signaling pathway				GO:0045907~positive regulation of vasoconstriction	GO:0007175~negative regulation of epidermal growth factor-activated receptor activity	GO:0006479~protein methylation	GO:2001240~negative regulation of extrinsic apoptotic signaling pathway in absence of ligand	GO:0007017~microtubule-based process
GO:0090263~positive regulation of canonical Wnt signaling pathway	39	2.6971	9.94509e-14	FGFR2, XIAP, NFKB1, PIN1, PSMB4, PSMB6, PSMB1, PSMB3, PSMB2, PSMD1, PSMD2, PSMD3, BIRC8, PSMD4, PSMD6, PSMD7, RPS27A, PSMD8, AXIN1, DAPK3, PSMB9, PSMA1, PSMC6, PSMD14, PSMD13, SULF2, PSMC4, PSME1, PSMD12, PSMA5, PSMC3, PSME2, PSMD11, PSMA4, UBR5, PSMC1, UBC, ROR2, LRRK1	1.87639e-10		GO:0016032~viral process	64	13.7045	5.11456e-35	COPS6, CCNT1, RAE1, SEH1L, COPB1, NUP37, RANBP1, SHC1, CCNA2, NUP133, RAN, RELA, TP53, NUP85, UBE2I, RB1, EIF4G1, EIF4G3, EP300, PSMA4, EIF4A2, PSMA3, EIF4A1, NUP107, PSMB10, USP7, MAVS, POLR2E, NUP160, GRB2, RAD23A, NFKBIA, NUP93, PSMA7, SRC, SF3B2, PSMB5, PSMB4, PSMB7, FBXW7, SUMO1, PSMB6, PSMB1, PSMB3, NUP50, PSMB2, BUB1, ERCC3, TAF1, TAF4, BECN1, TAF5, CREB1, CREBBP, TRIM25, STAT1, STAT3, EIF…	9.09318e-32		GO:0033209~tumor necrosis factor-mediated signaling pathway	40	4.27807	7.86037e-21	PSMA7, TNFSF18, PSMB5, PSMB4, PSMB7, PSMB6, PSMB1, PSMB3, PSMB2, PSMD1, PSMD2, PSMD3, PSMD4, PSMD6, PSMD7, RPS27A, PSMD8, TRAF3, PSMD9, STAT1, PSMA2, PSMA1, TNFRSF9, PSMC6, PSMD14, PSMC5, PSMD13, PSMA6, PSMC4, PSMD12, PSMA5, PSMC3, PSMD11, PSMA4, PSMC2, PSMD10, PSMA3, PSMC1, PSME4, IKBKB	1.44656e-17		GO:0051092~positive regulation of NF-kappaB transcription factor activity	41	3.9272	8.43903e-18	TRAF1, TRAF2, TNF, CLU, TLR2, NFKBIA, TLR3, TRIM13, NFKB1, TLR4, HSPA1A, ITGB2, HSPA1B, NFKB2, TGFB1, TLR9, BTK, MAP3K7, KRAS, INS, NPM1, LTF, IL1B, TRAF6, ICAM1, CFLAR, AR, IL6, RELA, SPHK1, PRKCI, TRIM25, CD40, TAB3, RPS6KA5, NTRK1, IKBKG, TRIM32, UBC, IKBKB, EIF2AK2	1.6153e-14			GO:0006283~transcription-coupled nucleotide-excision repair		GO:0045742~positive regulation of epidermal growth factor receptor signaling pathway	GO:0071157~negative regulation of cell cycle arrest	GO:0051591~response to cAMP				GO:0001764~neuron migration	GO:0034332~adherens junction organization	GO:0006987~activation of signaling protein activity involved in unfolded protein response	GO:0097296~activation of cysteine-type endopeptidase activity involved in apoptotic signaling pathway	GO:0007389~pattern specification process
GO:0038095~Fc-epsilon receptor signaling pathway	43	2.97372	3.6858e-12	HRAS, GRB2, NFKBIA, NFKB1, PSMB4, PSMB6, KRAS, PSMB1, PAK2, PSMB3, PSMB2, PSMD1, PSMD2, PSMD3, SHC1, PSMD4, PSMD6, PSMD7, CHUK, RPS27A, PSMD8, PIK3R2, SYK, PIK3CB, MALT1, PSMB9, PSMA1, MAPK1, PSMC6, PSMD14, PSMD13, PSME1, PSMC4, PSMD12, PSMA5, PSME2, PSMC3, PSMD11, PSMA4, JUN, PSMC1, UBC, CALM1	6.95245e-09		GO:0033209~tumor necrosis factor-mediated signaling pathway	42	8.99358	3.15164e-34	PSMB10, TRAF2, FOXO3, PSMA7, PSMA8, PSMB5, PSMB4, PSMB7, PSMB6, PSMB1, PSMB3, PSMB2, PSMD1, PSMD2, PSMD3, PSMD4, PSMD5, PSMD6, PSMD7, RPS27A, PSMD8, PSMD9, STAT1, PSMA2, PSMA1, PSMC6, PSMD14, PSMC5, PSMD13, PSMA6, PSMC4, PSMD12, PSMA5, PSMC3, PSMD11, PSMA4, PSMC2, PSMD10, PSMA3, PSMC1, UBC, IKBKB	5.6033e-31		GO:0098609~cell-cell adhesion	59	6.31016	8.99226e-20	HSP90AB1, ABCF3, RPL14, VAPA, STK38, CHMP4B, VAPB, WASF2, RPL15, EIF5, RPS2, PAK2, PCBP1, BSG, STK24, EIF2S3, EEF2, EIF4G1, CRKL, SERBP1, RARS, USO1, EEF1G, MAPRE1, RUVBL1, EEF1D, ERC1, EPS8L2, EPS8L1, ADD1, HSPA1A, CAPZB, PSMB6, HNRNPK, RPL6, RPL34, EIF3E, RAB11B, FASN, RPL7A, HSPA5, HSPA8, ENO1, CKAP5, CREBBP, CBL, RPL23A, RPL24, TRIM25, STAT1, YWHAE, PARK7, EPHA2, RPL29, CORO1B, EIF4H, CCT8, N…	1.65486e-16		GO:0043065~positive regulation of apoptotic process	64	6.13027	1.42811e-17	ZAK, PTGS2, RBM5, TGFB3, FOXO1, TLR3, TGFB1, CTNNB1, AKT1, CDKN2A, HMOX1, IL1B, FAS, TOP2A, CASP2, TP53, FADD, ESR2, HMGA2, ECT2, BCL2L11, HIF1A, PSEN1, UBC, SPDEF, CLIP3, EIF2AK2, HMGB1, BCLAF1, TNF, CLU, AKAP13, PRKDC, ZBTB16, ITGB1, SRC, WT1, RACK1, RAC1, TGM2, TRAF6, APC, IL6, DNM1L, PTPA, CREB1, NR4A1, TRIO, ANXA5, SIRT1, TP73, ATM, NOTCH1, TNFSF10, ITGA6, DUSP1, NUPR1, BAX, FAF1, HSPD1, ABL…	2.73353e-14			GO:0008543~fibroblast growth factor receptor signaling pathway		GO:0071456~cellular response to hypoxia	GO:0006461~protein complex assembly	GO:0000189~MAPK import into nucleus				GO:0071316~cellular response to nicotine	GO:0031016~pancreas development	GO:0016192~vesicle-mediated transport	GO:0032868~response to insulin	GO:0098779~mitophagy in response to mitochondrial depolarization
GO:0090090~negative regulation of canonical Wnt signaling pathway	43	2.97372	1.11667e-11	WNT5A, LZTS2, APC2, IGFBP6, NOTUM, TCF7L2, PSMB4, CYLD, PSMB6, PSMB1, PSMB3, SOSTDC1, PSMB2, PSMD1, PSMD2, PSMD3, PSMD4, PSMD6, PSMD7, RPS27A, PSMD8, AXIN1, CSNK1A1, STK3, PSMB9, PSMA1, PSMC6, PSMD14, PSMD13, PSME1, PSMC4, PSMD12, PSMA5, PSMC3, PSME2, GSK3A, PSMD11, PSMA4, GSK3B, PSMC1, UBC, ROR2, SIAH2	2.10634e-08		GO:0000165~MAPK cascade	56	11.9914	6.99651e-33	FGF6, FGF8, FGF7, FGF10, PSMD1, PSMD2, PSMD3, PSMD4, SHC1, PSMD5, PSMD6, FGF1, FRS2, PSMD7, FGF2, PSMD8, FGF3, RPS27A, PSMD9, FGF4, EGFR, PSMA2, PSMA1, PSMA6, PSMA5, PSMA4, PSMA3, UBC, PPP5C, PSMB10, CAV1, GRB2, ERBB2, PSMA7, PSMA8, PSMB5, PSMB4, PSMB7, PSMB6, PSMB1, SOS1, PSMB3, PSMB2, EGF, RAF1, PSMC6, PSMD14, PSMD13, PSMC5, PSMD12, PSMC4, PSMD11, PSMC3, PSMD10, PSMC2, PSMC1	1.24391e-29		GO:0090090~negative regulation of canonical Wnt signaling pathway	44	4.70588	1.2597e-18	PSMA7, GLI1, PSMB5, PSMB4, CYLD, PSMB7, PSMB6, PSMB1, PSMB3, PSMB2, PSMD1, PSMD2, PSMD3, PSMD4, PSMD6, PSMD7, RPS27A, PSMD8, AXIN1, PSMD9, CSNK1A1, STK3, PSMA2, PSMA1, PSMC6, PSMD14, PSMC5, PSMD13, PSMA6, PSMC4, HDAC1, PSMD12, PSMA5, PSMC3, PSMD11, PSMA4, PFDN5, PSMC2, MAPK14, GSK3B, PSMD10, PSMA3, PSMC1, PSME4	2.31825e-15		GO:0045892~negative regulation of transcription, DNA-templated	84	8.04598	2.02152e-17	XRCC5, E2F1, THRA, TSG101, BTRC, EZH2, PPARG, SPI1, TP63, CBX3, FOXO1, ZEB1, PDCD4, TGFB1, CITED2, ZIC2, CTNNB1, IFNL1, CDKN2A, AES, BRD7, RARA, NRG1, MYB, KMT5A, TWIST1, KHDRBS1, CIITA, SP100, RELA, TP53, RUNX1T1, RB1, ARNTL, MECOM, HMGA2, AHR, DDIT3, PA2G4, TRIM33, EREG, JUN, MDM2, SMARCA4, BCLAF1, TNF, GCLC, PML, ZBTB16, SOX9, SRC, WT1, ZNF706, MINA, IFNA2, BCL3, TRAF6, RUNX2, HSPA8, CEBPA, CE…	3.86936e-14			GO:0006511~ubiquitin-dependent protein catabolic process		GO:0030521~androgen receptor signaling pathway	GO:1904885~beta-catenin destruction complex assembly	GO:0042307~positive regulation of protein import into nucleus				GO:0008625~extrinsic apoptotic signaling pathway via death domain receptors	GO:0051149~positive regulation of muscle cell differentiation	GO:0045604~regulation of epidermal cell differentiation	GO:0097192~extrinsic apoptotic signaling pathway in absence of ligand	GO:0010998~regulation of translational initiation by eIF2 alpha phosphorylation
GO:0018105~peptidyl-serine phosphorylation	36	2.48963	4.73497e-11	STK38, TBK1, CLK1, AKT1, PKN3, PAK2, BCL2, DCLK2, PKD1, STK39, PRKACA, DCLK1, SYK, CSNK1A1, PRKCA, CDK1, SGK1, SGK3, CSNK1G2, TGFBR1, PDK3, PRKCI, SMG1, PRKCD, MAPK1, RPS6KA2, MAPK13, HIPK3, GSK3B, DYRK1A, HIPK2, MTOR, EIF2AK3, PRKD3, MAP3K12, NEK6	8.9314e-08		GO:0000209~protein polyubiquitination	48	10.2784	2.43739e-32	PSMB10, PSMA7, PSMA8, CBFB, PSMB5, PSMB4, PSMB7, FBXW7, PSMB6, CDKN2A, PSMB1, PSMB3, PSMB2, PSMD1, PSMD2, PSMD3, PSMD4, PSMD5, NEDD4L, UBE2D1, PSMD6, PSMD7, RPS27A, PSMD8, RNF31, PSMD9, TAF1, UBE4B, SKP2, PSMA2, PSMA1, PSMC6, CBLB, PSMD14, PSMD13, PSMC5, PSMA6, PSMD12, PSMC4, PSMA5, PSMC3, PSMD11, PSMA4, PSMC2, PSMD10, PSMA3, PSMC1, UBC	4.33344e-29		GO:0000209~protein polyubiquitination	46	4.91979	3.86655e-18	PSMA7, STUB1, CBFB, PRPF19, PSMB5, PSMB4, PSMB7, PSMB6, CDKN2A, PSMB1, PSMB3, PSMB2, PSMD1, PSMD2, PSMD3, PSMD4, TRAF6, PSMD6, PSMD7, RPS27A, CUL1, PSMD8, PSMD9, SKP1, TRIM21, PSMA2, PSMA1, PSMC6, PSMD14, PSMD13, PSMC5, PSMA6, PSMC4, PSMD12, PSMA5, PSMC3, PSMD11, PSMA4, PSMC2, PSMD10, PSMA3, PSMC1, PSME4, RNF41, HDAC6, RNF111	7.11569e-15		GO:0010629~negative regulation of gene expression	41	3.9272	3.50183e-17	MEF2C, STOX1, HRAS, TNF, LDLR, GJA1, NFKB1, CNOT7, TGFB1, NOCT, CITED2, RACK1, AKT1, PGR, IFNA2, MAX, ACVR1B, AES, REL, CD46, TARDBP, IFNG, POU3F2, NOS2, TERF2, TERT, CD28, HAVCR2, MAP2K1, CREB1, YY1, ESR1, SMAD2, RB1, PARK2, SIRT1, MYCN, CCNB1, SMO, CDKN1A, HDAC1	6.70281e-14			GO:0045893~positive regulation of transcription, DNA-templated		GO:0006289~nucleotide-excision repair	GO:0042176~regulation of protein catabolic process	GO:0071222~cellular response to lipopolysaccharide				GO:0048013~ephrin receptor signaling pathway	GO:0007091~metaphase/anaphase transition of mitotic cell cycle	GO:0097332~response to antipsychotic drug	GO:0050729~positive regulation of inflammatory response	GO:0032079~positive regulation of endodeoxyribonuclease activity
GO:0018107~peptidyl-threonine phosphorylation	19	1.31397	9.10949e-11	CDK1, TGFBR1, CAD, OXSR1, CLK1, PRKCD, MARK2, AKT1, ACVR1B, MAPK1, HIPK3, GSK3B, BCL2, DYRK1A, HIPK2, STK39, PRKACA, MTOR, MAP3K12	1.71829e-07		GO:0000398~mRNA splicing, via spliceosome	43	9.20771	2.31734e-23	POLR2H, POLR2G, POLR2E, POLR2L, POLR2K, LSM6, SNRPD3, LSM7, SNRPB2, SNRPD1, SNRPD2, SF3B5, POLR2C, SF3B3, POLR2B, SF3B2, POLR2A, SF3B1, PLRG1, PRPF8, U2AF1, LSM5, LSM3, MAGOH, EFTUD2, ALYREF, SF1, CASC3, SF3A2, SF3A1, PRPF4, SF3A3, PRPF6, EIF4A3, UPF3B, SNRNP200, SNRPB, SNRNP40, PHF5A, SNRPC, SNRPF, SNRPE, SNRPG	4.12e-20		GO:0006446~regulation of translational initiation	22	2.35294	1.17565e-17	NCBP2, EIF5, EIF5B, EIF1B, EIF4B, EIF4G1, EIF3CL, EIF3D, EIF3A, EIF3B, EIF3G, EIF3H, EIF4H, EIF3E, EIF4A2, EIF4A1, EIF3K, EIF3L, HSPB1, EIF3I, EIF3J, EIF3M	2.16358e-14		GO:0006954~inflammatory response	70	6.70498	2.84288e-16	PTGS2, IL18, TLR2, IL13, TLR3, TLR4, NFKB1, CXCR3, NFKB2, CXCL11, IL10, TGFB1, MMP25, CXCL10, TLR9, AKT1, FOS, CXCR4, LTB4R, IL1B, FAS, ITCH, TNIP1, CIITA, PTGER2, SP100, LYN, IL27, RELA, RELB, CD40, TNFRSF10A, CCR5, TNFAIP3, CXCL1, C3AR1, HMGB1, CCL2, TNF, ADORA2A, CXCL9, CCL8, CXCL8, PF4, ITGB2, PXK, CCL5, TNFRSF1A, IFNA2, IL17A, IL23A, REL, RAC1, PTX3, SPP1, HAVCR2, IL6, CEBPB, IL5, AIMP1, HCK…	6.32827e-13			GO:1900034~regulation of cellular response to heat		GO:0046627~negative regulation of insulin receptor signaling pathway	GO:0031398~positive regulation of protein ubiquitination	GO:0030968~endoplasmic reticulum unfolded protein response				GO:0097194~execution phase of apoptosis	GO:0007258~JUN phosphorylation	GO:0060548~negative regulation of cell death	GO:0030308~negative regulation of cell growth	GO:0010664~negative regulation of striated muscle cell apoptotic process
GO:0033209~tumor necrosis factor-mediated signaling pathway	33	2.28216	7.76938e-10	TNFSF13, TNFSF12, PSMB4, PSMB6, PSMB1, PSMB3, PSMB2, PSMD1, TNFRSF18, PSMD2, PSMD3, PSMD4, PSMD6, PSMD7, PSMD8, RPS27A, PSMB9, PSMA1, PSMC6, PSMD14, PSMD13, PSME1, PSMC4, PSMD12, TNFRSF10D, PSMA5, PSMC3, PSME2, PSMD11, PSMA4, PSMC1, UBC, JAK2	1.46551e-06		GO:0006283~transcription-coupled nucleotide-excision repair	25	5.35332	1.06763e-19	POLR2H, USP7, COPS2, POLR2G, POLR2E, COPS5, POLR2L, POLR2K, COPS6, COPS3, COPS4, COPS7A, COPS8, POLR2C, POLR2B, POLR2A, RPA2, ERCC3, RPS27A, ERCC1, GPS1, GTF2H1, EP300, PCNA, UBC	1.89815e-16		GO:0043161~proteasome-mediated ubiquitin-dependent protein catabolic process	47	5.02674	3.33656e-17	RAD23B, PML, PSMA7, STUB1, PSMB5, PSMB4, PSMB7, PSMB6, PSMB1, PSMB3, PSMB2, PSMD1, PSMD2, PSMD3, PSMD4, PSMD6, PSMD7, RPS27A, CUL1, PSMD8, AXIN1, PSMD9, CSNK1A1, DDB1, TP53, SKP1, KCTD2, PSMA2, PSMA1, PSMC6, PSMD14, PSMD13, PSMC5, PSMA6, PSMD12, PSMC4, PSMA5, PSMC3, PSMD11, PSMA4, PSMC2, GSK3B, PSMD10, PSMA3, PSMC1, PSME4, RNF111	6.14034e-14		GO:0043123~positive regulation of I-kappaB kinase/NF-kappaB signaling	43	4.11877	3.88201e-16	TNF, SLC20A1, GJA1, TRIM13, AKAP13, TLR9, CTNNB1, MAP3K7, TNFRSF1A, MAP3K3, REL, SHARPIN, HMOX1, CASP8, TGM2, RHOA, LTF, TRAF6, CFLAR, BST2, RELA, FADD, TRIM25, PIM2, CD40, PARK2, PRKCE, BIRC2, ECT2, TRAF3IP2, IKBKE, CASP10, APOL3, TNFSF10, TRIM32, IKBKG, UBC, IRF3, EEF1D, MAP3K14, ABL1, IKBKB, F2R	6.32827e-13			GO:0006406~mRNA export from nucleus		GO:0006362~transcription elongation from RNA polymerase I promoter	GO:0006337~nucleosome disassembly	GO:0036500~ATF6-mediated unfolded protein response				GO:0034405~response to fluid shear stress	GO:0045006~DNA deamination	GO:0007029~endoplasmic reticulum organization	GO:0035066~positive regulation of histone acetylation	GO:0014042~positive regulation of neuron maturation
GO:0006364~rRNA processing	47	3.25035	1.41137e-09	RNASEL, RPL15, RPL27A, RPL35, RPS15A, RPLP2, RPL37, RPS2, RPS3, EXOSC10, RPS25, WDR18, RRP1B, RPL32, RPS3A, RPL3, FAU, RPL5, DDX21, RPL11, RPS20, MDN1, RPS27A, GEMIN4, RPS24, TBL3, NOC4L, BYSL, RPL26, RPS9, RPL23A, RPS4X, RPS5, RPS8, EIF4A3, RPS18, RPS16, RPL23, RPS17, RIOK3, RPL13A, RPS14, RPS15, RPS12, RPS10, RPS11, XRN2	2.66222e-06		GO:0006446~regulation of translational initiation	18	3.85439	2.30857e-17	EIF3C, EIF4G1, EIF3D, EIF4G3, EIF3A, EIF3B, EIF3G, EIF3H, EIF3E, EIF4A2, EIF4A1, EIF3F, EIF3K, EIF3L, EIF1, EIF3I, EIF3J, EIF3M	4.10441e-14		GO:0008380~RNA splicing	41	4.38503	8.5212e-16	NCBP2, LSM6, SNRPD3, SNRPD1, SNRPD2, SF3B4, SF3B3, SF3B2, NONO, DDX23, TARDBP, PRPF8, U2AF1, DHX15, LSM4, SRRM1, SNRNP70, ACIN1, RBM10, RBM25, BCAS2, PPP2R1A, EFTUD2, PTBP1, SAP18, SF3A2, PRPF4, SF3A3, PRPF6, SRSF2, SON, SRSF4, ZRANB2, KHSRP, SNRPB, SNRNP40, RBM39, THOC2, SNRPF, THOC1, SNRPG	1.63203e-12		GO:0071222~cellular response to lipopolysaccharide	38	3.63985	5.65557e-16	CSF3, MEF2C, CSF2, CCL2, TNF, CXCL8, NFKB1, TLR4, IL10, SRC, CXCL10, HSF1, HAMP, XBP1, IFNG, RARA, LBP, NOS2, TRAF6, FN1, HAVCR2, ICAM1, IL6, CEBPB, RELA, CAMP, AXL, CD40, NCL, HIF1A, CCR5, MAPK14, MAPK9, IL12B, TNFAIP3, ABL1, PLAU, GSTP1	1.06581e-12			GO:0042493~response to drug		GO:0007595~lactation	GO:0071479~cellular response to ionizing radiation	GO:0045070~positive regulation of viral genome replication				GO:0030182~neuron differentiation	GO:0032925~regulation of activin receptor signaling pathway	GO:0006909~phagocytosis	GO:0007267~cell-cell signaling	GO:0010918~positive regulation of mitochondrial membrane potential
GO:0018108~peptidyl-tyrosine phosphorylation	38	2.62794	1.57017e-09	FGFR2, FGFR1, CSF2, FGFR4, ERBB4, NEK1, BTC, CLK1, TTN, EPHB4, EPHB2, CLK3, MAP2K5, EGFR, RET, LTK, HSP90AA1, FLT3, MAP2K2, MAP2K3, FLT4, TRIM27, AXL, ERLIN2, PRKCD, EPHA4, EPHA7, EPHA6, DYRK1B, NTRK1, DYRK1A, NTRK2, ROR2, JAK2, MST1R, IL5RA, MERTK, EIF2AK2	2.96175e-06		GO:0048015~phosphatidylinositol-mediated signaling	25	5.35332	1.37256e-15	FGF6, FGF8, FGF7, GRB2, ERBB2, FGF10, RPS6KB1, PTEN, AKT1, PDPK1, GAB2, MAPKAP1, GAB1, PIK3C3, MLST8, FGF1, EGF, FGF2, FRS2, FGF3, FGF4, EGFR, RICTOR, PTPN11, MTOR	2.36478e-12		GO:0006406~mRNA export from nucleus	31	3.31551	5.37774e-15	NXT1, NCBP2, NUP98, SRSF10, NUP93, POM121, DHX38, SEH1L, U2AF1, SRRM1, RANBP2, TPR, NUP133, MAGOH, ALYREF, NXF5, HNRNPA2B1, NXF2, NXF2B, SRSF2, SRSF5, SRSF4, EIF4E, UPF3B, NUP62, SRSF9, POLDIP3, RBMX2, THOC2, CPSF1, THOC1	9.80327e-12		GO:0031145~anaphase-promoting complex-dependent catabolic process	30	2.87356	6.98105e-16	PSMB10, AURKA, PSMB1, PSMD1, PSMD2, PSMD4, PSMD5, PSMD6, PSMD8, BUB3, PSMD9, CDK1, SKP2, CDC20, PSMB8, CCNB1, PSMC6, PSMD14, PSMC5, MAD2L1, PSMC4, PSME1, PLK1, PSMC3, PSME2, PSMD10, PSMC2, PSMC1, UBC, BUB1B	1.27676e-12			GO:0075733~intracellular transport of virus		GO:0043552~positive regulation of phosphatidylinositol 3-kinase activity	GO:0033138~positive regulation of peptidyl-serine phosphorylation	GO:0032922~circadian regulation of gene expression				GO:0042593~glucose homeostasis	GO:0000956~nuclear-transcribed mRNA catabolic process	GO:0034199~activation of protein kinase A activity	GO:0051384~response to glucocorticoid	GO:0007178~transmembrane receptor protein serine/threonine kinase signaling pathway
GO:0043066~negative regulation of apoptotic process	78	5.39419	1.67083e-09	BTC, NFKB1, PRDX3, ZNF16, IL31RA, AKT1, ATAD3A, PAK2, RPS3A, BAG3, TPT1, ITCH, MYC, RPS27A, CYR61, EGFR, CDK1, IRAK1, SGK1, PRKCI, HMGA2, NTSR1, VEGFB, MAP4K4, DHRS2, NME2, MAD2L1, TNFRSF10D, TXNDC5, HIPK3, CFL1, UBC, THOC6, SERPINB2, TFAP2A, HSPB1, MDM2, NAIP, SIAH2, EIF2AK2, WNT5A, YWHAZ, FKBP8, GCLC, XIAP, ERBB4, UNG, NFKBIA, WT1, HNRNPK, DDX3X, XBP1, SQSTM1, BCL2, LHX3, TNFRSF18, BCL3, HSPA5,…	3.15163e-06		GO:0008543~fibroblast growth factor receptor signaling pathway	22	4.71092	4.79267e-15	FGF6, POLR2H, POLR2G, FGF8, FGF7, POLR2E, POLR2L, POLR2K, GRB2, CBL, FGF10, POLR2C, POLR2B, POLR2A, PTPN11, UBC, FGF1, FGF2, FRS2, FGF3, RPS27A, FGF4	8.4821e-12		GO:0000165~MAPK cascade	50	5.34759	1.66928e-14	FGF10, PSMD1, PSMD2, PSMD3, PSMD4, PSMD6, PSMD7, FGF2, MAP2K6, PSMD8, RPS27A, PSMD9, FGF4, BRAF, PSMA2, WDR83, PSMA1, MAPK1, PSMA6, DOK5, PSMA5, PSMA4, MAPK3, PSMA3, MAPK7, PSME4, AKAP9, KIT, PSMA7, PSMB5, PSMB4, PSMB7, PSMB6, PSMB1, MAP3K1, PSMB3, PSMB2, SPTBN4, RAF1, PSMC6, PSMD14, PSMD13, PSMC5, PSMD12, PSMC4, PSMD11, PSMC3, PSMD10, PSMC2, PSMC1	3.06422e-11		GO:0006468~protein phosphorylation	77	7.37548	6.99462e-16	ZAK, AURKA, RPS6KB1, TGFB1, BTK, AKT1, ACVR1B, CCNE1, PDPK1, APP, HSF1, COQ8A, PIK3C3, PIK3CA, RARA, SIK2, PRKCA, ADAM10, TNIK, LYN, SGK3, BRAF, PIM1, CDK8, PRKCI, MINK1, CDK6, PIM2, CDK7, PRKCE, MARK4, MAPK1, CCND1, MAPK3, HIPK2, MAPK9, BUB1B, EIF2AK2, CTSG, MAP3K11, FGFR1, CCL2, STK11, ERBB2, CCL8, AKAP13, CHEK2, PXK, MAP3K1, BUB1, PIK3R4, RUNX3, PIK3R1, ERCC2, ERG, CREB1, HCK, TGFBR2, TRIO, RA…	1.27676e-12			GO:0031047~gene silencing by RNA		GO:0006363~termination of RNA polymerase I transcription	GO:0071902~positive regulation of protein serine/threonine kinase activity	GO:0008630~intrinsic apoptotic signaling pathway in response to DNA damage				GO:0001657~ureteric bud development	GO:0060019~radial glial cell differentiation	GO:0001881~receptor recycling	GO:0001892~embryonic placenta development	GO:0061036~positive regulation of cartilage development
GO:0000209~protein polyubiquitination	41	2.83541	6.58986e-09	PSMB4, PSMB6, PSMB1, BCL2, PSMB3, PSMB2, PSMD1, PSMD2, RBCK1, PSMD3, PSMD4, PSMD6, FBXO22, PSMD7, RPS27A, PSMD8, UBE2A, RNF19A, HERC6, UBR2, RBBP6, TRIM21, PSMB9, PSMA1, PSMC6, PSMD14, PSMD13, PSMC4, PSME1, PSMD12, PSMA5, PSMC3, PSME2, PSMD11, PSMA4, UBR5, PSMC1, UBC, RNF24, SIAH2, UBE2E1	1.24302e-05		GO:0000082~G1/S transition of mitotic cell cycle	23	4.92505	5.11371e-14	CDC7, SKP2, RPS6KB1, POLA2, RB1, MCM2, RPS6, CDK4, MCM3, MCM4, CDK2, MCM6, PRIM1, CCNE1, RPA2, CCND1, EIF4EBP1, MCM7, CDKN1B, EIF4E, CDKN2A, PCNA, RANBP1	9.09939e-11		GO:0001731~formation of translation preinitiation complex	16	1.71123	3.08964e-14	EIF5, EIF2S3, EIF4B, EIF3CL, EIF3D, EIF3A, EIF3B, EIF3G, EIF3H, EIF3E, EIF4H, EIF3K, EIF3L, EIF3I, EIF3J, EIF3M	5.6799e-11		GO:0043488~regulation of mRNA stability	34	3.2567	7.23855e-16	PSMB10, XPO1, YWHAZ, HSPA1A, HSPA1B, AKT1, NUP214, PSMB1, PSMD1, ANP32A, HNRNPD, PSMD2, PSMD4, PSMD5, PSMD6, TNPO1, HSPA8, PSMD8, PSMD9, PRKCA, ELAVL1, PSMB8, PSMC6, PSMD14, PSMC5, PSMC4, PSME1, PSMC3, PSME2, PSMC2, DCP1A, PSMD10, PSMC1, UBC	1.4877e-12			GO:0045944~positive regulation of transcription from RNA polymerase II promoter		GO:0036120~cellular response to platelet-derived growth factor stimulus	GO:0042542~response to hydrogen peroxide	GO:0002224~toll-like receptor signaling pathway				GO:0008542~visual learning	GO:0071051~polyadenylation-dependent snoRNA 3'-end processing	GO:1902902~negative regulation of autophagosome assembly	GO:0097190~apoptotic signaling pathway	GO:0071346~cellular response to interferon-gamma
GO:0035556~intracellular signal transduction	69	4.77178	1.04862e-08	PRKAG3, NRBP1, ADCY7, STK38, TUFT1, PRKAG2, STAC3, MCF2L, AKT1, NOD1, PKN3, SHC1, STK39, TLK1, DLG5, PLCB1, DEDD2, S100A1, SYK, PRKCA, SRPK2, SGK1, NUDT4, SGK3, PRKCI, MINK1, DAPK2, DAPK3, PRKCD, STK3, MARK2, MAP4K4, HUNK, KSR2, HSPB1, PRKD3, MAP3K12, FKBP8, SIPA1, AKAP13, AKAP11, ARFGEF2, RAB40B, DDX3X, SQSTM1, PLCH2, PLCD3, DCLK2, DCLK1, SMAD7, TGFBR1, OXSR1, RACGAP1, YWHAE, CISH, RPS6KA5, RPS6…	1.97797e-05		GO:0006367~transcription initiation from RNA polymerase II promoter	27	5.78158	8.73274e-14	POLR2H, POLR2G, POLR2E, POLR2L, POLR2K, POLR2C, POLR2B, POLR2A, TAF9, ERCC3, TCF4, TAF1, TAF4, AR, TAF6, TAF5, TAF7, CREBBP, CDK8, MED12, CDK9, MED10, GTF2H1, TAF11, TAF10, NOTCH1, MED1	1.55342e-10		GO:0002181~cytoplasmic translation	17	1.81818	3.75409e-14	RPL36A, RPL15, RPL26, RPLP2, RPL29, EIF4B, RPL7, RPL22, RPL31, RPL6, RPL9, EIF4H, RPLP0, RPLP1, RPL8, EIF3J, FTSJ1	6.90559e-11		GO:0007568~aging	48	4.5977	1.10317e-15	CCL2, GCLC, GRB2, SLC6A3, CLU, ELN, MMP7, TGFB3, RPS6KB1, ITGB2, NFKB2, CCL5, TIMP2, FOXO4, PTEN, GCLM, IL10, TGFB1, ALDH3A1, VCAM1, AKT1, FOS, CASP9, APOD, HAMP, IL1B, FAS, NQO1, CASP2, FGF2, ERCC2, CIITA, SREBF1, IL6, SOCS3, CREB1, RELA, TGFBR2, IGF1, STAT3, DDIT3, TFRC, JUN, NTRK1, BAX, GSK3B, EIF2S1, ALOX12	2.12053e-12			GO:0050821~protein stabilization		GO:0050679~positive regulation of epithelial cell proliferation	GO:0006357~regulation of transcription from RNA polymerase II promoter	GO:0032088~negative regulation of NF-kappaB transcription factor activity				GO:0032465~regulation of cytokinesis	GO:0001937~negative regulation of endothelial cell proliferation	GO:0014047~glutamate secretion	GO:0014068~positive regulation of phosphatidylinositol 3-kinase signaling	GO:0043647~inositol phosphate metabolic process
GO:0006412~translation	50	3.45781	1.12419e-08	MRPL42, RPL15, RPLP2, RPS2, RPS3, AKT1, SLC25A25, RPS3A, FAU, RPL11, RPS27A, EGFR, DARS, SLC25A5, SARS, EFTUD2, GTF2H3, RPS4X, RPS18, MRPS18B, RPS16, RPS17, RPS14, RPS15, RPS12, MRPL49, RPS10, RPS11, EIF2AK2, NACA, RPL35, RPL27A, RPS15A, RPL37, RPS25, MRPL12, RPL32, RPL3, RPL5, RPS20, RPS24, MRPS23, RRBP1, RPL26, RPS9, RPL23A, RPS5, RPS8, RPL23, RPL13A	2.12053e-05		GO:0006511~ubiquitin-dependent protein catabolic process	29	6.20985	1.5035e-13	USP7, COPS3, PSMA7, PSMA8, PSMD3, RANBP1, PSMD4, UBE2D1, USP14, PSMD9, NPLOC4, UFD1L, UBE4B, SKP2, CDC23, UBE2I, PSMA2, PSMA1, PSMD14, ATXN3, PSMC6, PSMD13, PSMA6, PSMD11, PSMA5, PSMA4, PSMC2, PSMA3, UCHL5	2.67264e-10		GO:0006405~RNA export from nucleus	21	2.24599	3.37431e-12	NCBP2, NXT1, NUP98, MAGOH, ALYREF, HNRNPA1, SRSF2, SRSF5, SRSF4, POM121, UPF3B, EIF4E, NUP62, DHX38, POLDIP3, SRSF9, U2AF1, SRRM1, TPR, THOC2, THOC1	6.2098e-09		GO:0051437~positive regulation of ubiquitin-protein ligase activity involved in regulation of mitotic cell cycle transition	29	2.77778	1.89415e-15	PSMB10, BTRC, PSMB1, PSMD1, PSMD2, PSMD4, PSMD5, PSMD6, PSMD8, BUB3, PSMD9, CDK1, CDC20, PSMB8, CCNB1, PSMC6, PSMD14, PSMC5, MAD2L1, PSMC4, PSME1, PLK1, PSMC3, PSME2, PSMC2, PSMD10, PSMC1, UBC, BUB1B	3.60822e-12			GO:0006369~termination of RNA polymerase II transcription		GO:0030324~lung development	GO:0071375~cellular response to peptide hormone stimulus	GO:0006983~ER overload response				GO:1990418~response to insulin-like growth factor stimulus	GO:0031116~positive regulation of microtubule polymerization	GO:0051973~positive regulation of telomerase activity	GO:0006935~chemotaxis	GO:2000036~regulation of stem cell population maintenance
GO:1900034~regulation of cellular response to heat	23	1.59059	7.3739e-08	HSP90AB1, NUP153, NUP98, HSP90AA1, NUP160, NUP88, CAMK2G, NUP93, NUP85, YWHAE, RPTOR, RPA1, MAPK1, NUP214, EP300, GSK3B, BAG3, NUP205, CAMK2B, MTOR, NUP107, NUP43, HSPA8	0.000139091		GO:0001731~formation of translation preinitiation complex	13	2.78373	1.81839e-13	EIF3C, EIF3D, EIF3A, EIF3B, EIF3G, EIF3H, EIF3E, EIF3F, EIF3K, EIF3L, EIF3I, EIF3J, EIF3M	3.23319e-10		GO:0000375~RNA splicing, via transesterification reactions	15	1.60428	4.50335e-12	BCAS2, SRSF10, SF3B4, PRPF4, SF3B3, SF3A3, PRPF6, WDR83, SF3B1, SRSF4, DDX23, PRPF8, KHSRP, SRRM1, SNRNP40	8.2877e-09		GO:0051436~negative regulation of ubiquitin-protein ligase activity involved in mitotic cell cycle	28	2.68199	2.34099e-15	PSMB10, PSMB1, PSMD1, PSMD2, PSMD4, PSMD5, PSMD6, PSMD8, BUB3, PSMD9, CDK1, CDC20, PSMB8, CDK2, CCNB1, PSMC6, PSMD14, PSMC5, MAD2L1, PSMC4, PSME1, PSMC3, PSME2, PSMC2, PSMD10, PSMC1, UBC, BUB1B	4.4631e-12			GO:0006606~protein import into nucleus		GO:0006361~transcription initiation from RNA polymerase I promoter	GO:0051412~response to corticosterone	GO:0032720~negative regulation of tumor necrosis factor production				GO:0010976~positive regulation of neuron projection development	GO:0003222~ventricular trabecula myocardium morphogenesis	GO:0042254~ribosome biogenesis	GO:0006953~acute-phase response	GO:0033673~negative regulation of kinase activity
GO:0017148~negative regulation of translation	20	1.38313	8.04505e-08	CNOT3, IGF2BP1, EPRS, SYNCRIP, IGF2BP2, CNOT1, ILF3, FXR2, DAPK3, CAPRIN1, WT1, RPS3, EIF4A3, DDX3X, TSC1, RPL13A, CIRBP, EIF2AK2, GIGYF2, EIF2AK3	0.000151751		GO:0045893~positive regulation of transcription, DNA-templated	48	10.2784	6.67937e-13	SUPT3H, FGF7, FOXO1, FGF10, CDH1, FOXO3, ZBTB17, SRC, CTNNB1, CCNE1, FOS, CDKN2A, ILK, BCL3, EGF, TCF4, FGF2, CCNA2, AXIN1, PSMD9, AR, TAF4, RAN, CREB1, RELA, TGFBR1, TAF8, CREBBP, TP53, MED12, LEF1, NUP85, SMAD2, RB1, STAT1, STAT3, CDK2, NOTCH1, PSMC5, PSEN1, SMARCC1, LRP6, MAPK9, PHF5A, MAD2L2, IKBKB, SMARCA4, MED1	1.18748e-09		GO:0015991~ATP hydrolysis coupled proton transport	16	1.71123	2.24433e-11	ATP6V0E1, ATP5B, ATP6V1H, ATP5G2, ATP5G1, ATP6V1B1, ATP5G3, ATP6V0B, ATP6V1F, ATP6V1C1, ATP6V0C, ATP6V1A, ATP6V1E1, ATP6V0A1, ATP5A1, ATP6V0D2	4.1303e-08		GO:0050852~T cell receptor signaling pathway	40	3.83142	3.38665e-15	PSMB10, HRAS, STK11, BTRC, NFKBIA, NFKB1, PTEN, MAP3K7, PDPK1, UBE2D2, PSMB1, PSMD1, IFNG, PSMD2, PIK3CA, PSMD4, PSMD5, TRAF6, PSMD6, PSMD8, PIK3R1, PSMD9, CD28, RELA, PSMB8, MAPK1, PSMC6, PSMD14, PSMC5, PSMC4, PSME1, PSEN1, PSMC3, PSME2, PSMD10, PSMC2, PSMC1, IKBKG, UBC, IKBKB	6.58362e-12			GO:0008380~RNA splicing		GO:0007259~JAK-STAT cascade	GO:2000134~negative regulation of G1/S transition of mitotic cell cycle	GO:0000723~telomere maintenance				GO:0007169~transmembrane receptor protein tyrosine kinase signaling pathway	GO:0031641~regulation of myelination	GO:0045214~sarcomere organization	GO:0009408~response to heat	GO:0048024~regulation of mRNA splicing, via spliceosome
GO:0008380~RNA splicing	35	2.42047	5.25774e-07	SNRPD3, RBM5, SNRPD2, SYNCRIP, IVNS1ABP, SF3B4, WT1, SF3B3, SF3B2, NONO, PRPF8, DHX15, LSM4, SNRNP70, MBNL3, RBM10, DHX8, SNRPA1, SRPK2, LGALS3, EFTUD2, PTBP1, RNPS1, AFF2, SF3A2, SF3A3, EIF4A3, SON, KHSRP, SNRPB, THOC6, THOC2, SNRPF, SUPT6H, SNRPG	0.000991745		GO:0006368~transcription elongation from RNA polymerase II promoter	20	4.28266	1.39703e-12	POLR2H, TAF1, POLR2G, TAF4, POLR2E, POLR2L, TAF6, POLR2K, TAF5, CCNT1, CDK9, POLR2C, POLR2B, GTF2H1, POLR2A, TAF11, TAF10, SUPT16H, TAF9, ERCC3	2.48371e-09		GO:1900034~regulation of cellular response to heat	23	2.45989	3.80763e-11	PTGES3, HSP90AB1, NUP133, NUP98, HSP90AA1, CREBBP, NUP93, HSPA1A, YWHAE, RPTOR, MAPK1, AKT1S1, POM121, NUP62, SEH1L, GSK3B, MAPK3, RANBP2, MTOR, MLST8, TPR, DNAJB6, HSPA8	7.00727e-08		GO:0006974~cellular response to DNA damage stimulus	48	4.5977	3.63872e-15	XIAP, STK11, KIAA0101, TP63, FOXO1, CHEK2, AKT1, CASP3, MCM7, CASP9, BCL2, BCL3, H2AFX, YAP1, TRAF6, NFATC2, TOP2A, MYC, APC, ALKBH8, LYN, DTL, YY1, CBL, TP53, RAD9A, TOPBP1, ATR, RAD52, SIRT1, TP73, TANK, BRCA1, ATM, DDIT3, MAPK1, CCND1, CDKN1A, PSEN1, OTUB1, BBC3, UBA1, UBR5, MAPK3, IKBKG, IRF3, PARP1, ABL1	7.01661e-12			GO:0045899~positive regulation of RNA polymerase II transcriptional preinitiation complex assembly		GO:0070682~proteasome regulatory particle assembly	GO:0050731~positive regulation of peptidyl-tyrosine phosphorylation	GO:0010941~regulation of cell death				GO:1902187~negative regulation of viral release from host cell	GO:0060430~lung saccule development	GO:0035518~histone H2A monoubiquitination	GO:0071230~cellular response to amino acid stimulus	GO:0048935~peripheral nervous system neuron development
GO:0000387~spliceosomal snRNP assembly	13	0.899032	7.36365e-07	CLNS1A, SNUPN, SNRPD3, SNRPD2, SART1, WDR77, SNRPB, LSM4, SNRPC, SNRPF, TGS1, GEMIN4, SNRPG	0.00138897		GO:1900034~regulation of cellular response to heat	19	4.06852	1.4845e-12	PTGES3, NUP133, HSP90AA1, NUP160, CREBBP, NUP93, NUP85, RPTOR, RPA2, AKT1S1, EP300, SEH1L, RAE1, GSK3B, NUP50, NUP37, MTOR, NUP107, MLST8	2.63926e-09		GO:0006369~termination of RNA polymerase II transcription	21	2.24599	8.22139e-11	NCBP2, MAGOH, SNRPD3, ALYREF, SRSF2, SRSF5, SRSF4, UPF3B, MAZ, DHX38, POLDIP3, SRSF9, U2AF1, SNRPB, SRRM1, SNRPF, THOC2, SNRPE, CPSF1, THOC1, SNRPG	1.513e-07		GO:0008630~intrinsic apoptotic signaling pathway in response to DNA damage	23	2.20307	4.90282e-15	E2F1, TNF, PML, PRKDC, BCL2L1, SFN, CHEK2, SIRT1, BCL2L11, ATM, BRCA1, TP73, SOD2, XPA, IKBKE, TNFRSF1A, CASP9, BAX, HMOX1, BCL2, ABL1, CASP2, PIK3R1	9.34808e-12			GO:0043066~negative regulation of apoptotic process		GO:0070141~response to UV-A	GO:0032869~cellular response to insulin stimulus	GO:0008219~cell death				GO:0034333~adherens junction assembly	GO:0006356~regulation of transcription from RNA polymerase I promoter	GO:0046813~receptor-mediated virion attachment to host cell	GO:0002053~positive regulation of mesenchymal cell proliferation	GO:0002021~response to dietary excess
GO:0007077~mitotic nuclear envelope disassembly	16	1.1065	1.04555e-06	PRKCA, CDK1, NUP98, NUP153, NUP160, NUP88, LMNA, NUP93, NUP85, LPIN1, NUP214, NUP205, NEK9, NUP107, NUP43, NEK6	0.00197218		GO:0002181~cytoplasmic translation	13	2.78373	2.11415e-12	RPL35A, RPL15, RPL26, RPL36, RPL29, RPL7, RPL31, RPL6, RPLP0, RPL9, RPLP1, RPL8, EIF3J	3.75884e-09		GO:0009615~response to virus	27	2.8877	1.09468e-10	IFITM1, RSAD2, RPS15A, OAS2, CCL4, SRC, ISG20, IRAK3, IFNG, TPT1, MX1, ENO1, IFI44, TRIM22, PSMA2, IFIT3, CCT5, OASL, IFIT1, HNRNPUL1, IRF7, IKBKG, CFL1, HSPB1, EEF1G, EIF2AK2, IKBKB	2.01457e-07		GO:0050731~positive regulation of peptidyl-tyrosine phosphorylation	30	2.87356	8.77209e-15	CSF3, FGF7, STK11, EFNA1, KITLG, FGF10, ITGB3, ITGB1, CD74, TGFB1, SRC, CD44, INS, CD24, YES1, NRG1, ICAM1, IL6, IL5, TP53, IGF1, HGF, OSM, GH1, ARRB2, VEGFA, CD81, JAK2, MTOR, ABL1	1.67866e-11			GO:0016925~protein sumoylation		GO:0010718~positive regulation of epithelial to mesenchymal transition	GO:0031669~cellular response to nutrient levels	GO:0034976~response to endoplasmic reticulum stress				GO:0016572~histone phosphorylation	GO:0042325~regulation of phosphorylation	GO:0070934~CRD-mediated mRNA stabilization	GO:0032735~positive regulation of interleukin-12 production	GO:0060484~lung-associated mesenchyme development
GO:0009615~response to virus	26	1.79806	1.72425e-06	TBK1, TBX21, CLU, RPS15A, OAS1, IVNS1ABP, HMGA2, TRIM22, DDX58, IFNAR2, IFIT2, IRAK3, IFNA7, DDX3X, CFL1, TPT1, BCL3, EEF1G, HSPB1, DDX21, MST1R, EIF2AK2, MX2, IFNGR2, CHUK, DCLK1	0.00325235		GO:0006406~mRNA export from nucleus	21	4.49679	3.26893e-12	NXT1, NUP133, UPF2, UPF1, NUP160, MAGOH, ALYREF, NUP93, NUP85, CASC3, EIF4A3, UPF3B, EIF4E, SEH1L, RAE1, NUP50, U2AF1, NUP37, NUP107, THOC5, THOC3	5.81185e-09		GO:0033572~transferrin transport	16	1.71123	1.10477e-10	ATP6V0E1, ATP6V1H, ATP6V1G2, ATP6V1G1, CLTC, ATP6V1B1, ATP6V1D, ATP6V0B, ATP6V1F, ATP6V1C1, ATP6V0C, ATP6V1A, ATP6V1E1, RAB11B, ATP6V0A1, ATP6V0D2	2.03313e-07		GO:0032496~response to lipopolysaccharide	44	4.21456	1.32265e-14	CXCL1, PTGS2, STAT5B, CXCL9, IL13, FGF10, TLR4, RPS6KB1, PF4, NFKB2, CXCL11, NOCT, CXCL10, VCAM1, FOS, TNFRSF1A, CASP3, CASP9, HSF1, PTGES, CASP8, FAS, LBP, PTGER2, SOCS3, SOCS1, IGF1, CD40, IDO1, PTGFR, JUNB, SOD2, TNFRSF10A, NOTCH1, RPS6KA3, HDAC1, JUN, ADAM17, JAK2, HSPD1, IKBKB, EIF2AK2, CTSG, F2R	2.52909e-11			GO:0006409~tRNA export from nucleus		GO:0043491~protein kinase B signaling	GO:0001701~in utero embryonic development	GO:0090399~replicative senescence				GO:0014065~phosphatidylinositol 3-kinase signaling	GO:0048854~brain morphogenesis	GO:0019243~methylglyoxal catabolic process to D-lactate via S-lactoyl-glutathione	GO:0048536~spleen development	GO:0035265~organ growth
GO:0060333~interferon-gamma-mediated signaling pathway	20	1.38313	2.63875e-06	ICAM1, SP100, CAMK2G, HLA-A, TRIM26, OAS1, TRIM22, PRKCD, TRIM21, HLA-G, B2M, IRF6, IRF8, IRF1, IRF2, JAK1, CAMK2B, JAK2, IFNGR2, PTAFR	0.00497727		GO:0051439~regulation of ubiquitin-protein ligase activity involved in mitotic cell cycle	12	2.56959	6.56326e-12	CCNB1, ANAPC1, ANAPC5, ANAPC4, CDC23, CDC20, ANAPC10, CDC16, ANAPC7, UBE2D1, CDC27, CDK2	1.16689e-08		GO:0090383~phagosome acidification	14	1.49733	3.25357e-10	ATP6V1C1, ATP6V0C, ATP6V1A, ATP6V0E1, ATP6V1E1, ATP6V0A1, ATP6V1H, ATP6V1G2, ATP6V1G1, ATP6V1B1, ATP6V0D2, ATP6V1D, ATP6V0B, ATP6V1F	5.98761e-07		GO:0090263~positive regulation of canonical Wnt signaling pathway	35	3.35249	1.58731e-14	PSMB10, CAV1, XIAP, FGF10, NFKB1, SRC, PSMB1, PSMD1, PSMD2, PSMD4, YAP1, PSMD5, AXIN2, PSMD6, FGF2, PSMD8, AXIN1, PSMD9, DVL2, ARNTL, PSMB8, JUP, PSMC6, PSMD14, PSMC5, PSMC4, PSME1, PSMC3, PSME2, UBR5, PSMC2, PSMD10, PSMC1, UBC, COL1A1	3.03868e-11			GO:0016236~macroautophagy		GO:0007254~JNK cascade	GO:0042752~regulation of circadian rhythm	GO:1990440~positive regulation of transcription from RNA polymerase II promoter in response to endoplasmic reticulum stress				GO:0043407~negative regulation of MAP kinase activity	GO:0030178~negative regulation of Wnt signaling pathway	GO:0089711~L-glutamate transmembrane transport	GO:0044344~cellular response to fibroblast growth factor stimulus	GO:0042147~retrograde transport, endosome to Golgi
GO:0050821~protein stabilization	29	2.00553	3.54337e-06	HSP90AB1, SAV1, HPS4, CLU, CPN2, PIN1, SUMO1, APOA1, PEX19, BAG3, TESC, HSP90AA1, SMAD7, HIST1H1B, CREB1, PHB, STXBP1, CCT6A, STXBP4, PRKCD, STK3, CDKN1A, EP300, PPIB, TSC1, PHB2, CCT8, DSC3, HSPD1	0.00668352		GO:0051603~proteolysis involved in cellular protein catabolic process	15	3.21199	2.62835e-11	PSMB10, PSMA7, PSMA8, PSMA2, PSMB5, PSMA1, PSMB4, PSMB7, PSMB6, PSMB1, PSMA6, PSMA4, PSMB3, PSMB2, PSMA3	4.67295e-08		GO:0016241~regulation of macroautophagy	17	1.81818	5.00785e-10	ATP6V0E1, ATP6V1H, ATP6V1G2, ATP6V1G1, ATP6V1B1, ATP6V1D, CDK5, ATP6V0B, ATP6V1C1, ATP6V0C, ATP6V1A, ATP6V1E1, ERN1, ATP6V0A1, GAPDH, ATP6V0D2, EXOC1	9.21605e-07		GO:0045429~positive regulation of nitric oxide biosynthetic process	22	2.10728	2.22523e-14	EGFR, HSP90AB1, ICAM1, IL6, TNF, HSP90AA1, PTGS2, CLU, ESR1, SMAD3, TLR4, ITGB2, SOD2, AKT1, INS, IFNG, MAPK9, IL1B, JAK2, MTOR, PTX3, DNM2	4.24993e-11			GO:0008284~positive regulation of cell proliferation		GO:0032495~response to muramyl dipeptide	GO:0045739~positive regulation of DNA repair	GO:0007252~I-kappaB phosphorylation				GO:0007346~regulation of mitotic cell cycle	GO:0003344~pericardium morphogenesis	GO:0042994~cytoplasmic sequestering of transcription factor	GO:0030890~positive regulation of B cell proliferation
GO:0098609~cell-cell adhesion	46	3.18119	3.91305e-06	ALDOA, HSP90AB1, SNX9, YWHAZ, USP8, STK38, RPL15, EIF5, CAPZA1, RPS2, CAPZB, IQGAP1, CHMP2B, PSMB6, HNRNPK, PAK2, DDX3X, SND1, BAG3, LRRC59, FASN, RAB11B, PCMT1, HSPA5, GOLGA3, AHNAK, HSPA8, PLEC, STX5, ZC3H15, RAN, STK24, BAIAP2, FSCN1, OLA1, RPL23A, EEF2, YWHAE, MARK2, LASP1, IST1, CCT8, EEF1G, RAB10, PAICS, GIGYF2	0.00738079		GO:0038128~ERBB2 signaling pathway	13	2.78373	2.49576e-10	AKT1, EGFR, HSP90AA1, GRB2, SOS1, ERBB2, GAB1, UBC, SHC1, EGF, RPS27A, SRC, CDC37	4.43721e-07		GO:0000387~spliceosomal snRNP assembly	14	1.49733	5.77203e-10	CLNS1A, SNRPD3, SNRPD1, SNRPD2, SART3, SART1, PRMT5, SNRPB, LSM4, GEMIN6, SNRPF, TGS1, SNRPE, SNRPG	1.06224e-06		GO:0006521~regulation of cellular amino acid metabolic process	23	2.20307	4.08099e-14	PSMB10, ODC1, PSMB8, PSMD14, PSMC6, PSMC5, PSMB1, PSME1, PSMC4, PSME2, INS, PSMC3, PSMD10, PSMC2, PSMC1, PSMD1, PSMD2, PSMD4, PSMD5, NQO1, PSMD6, PSMD8, PSMD9	7.82041e-11			GO:0098609~cell-cell adhesion		GO:0031571~mitotic G1 DNA damage checkpoint		GO:0032211~negative regulation of telomere maintenance via telomerase				GO:0001756~somitogenesis	GO:1902065~response to L-glutamate	GO:0051297~centrosome organization	GO:0032757~positive regulation of interleukin-8 production
GO:0036092~phosphatidylinositol-3-phosphate biosynthetic process	16	1.1065	4.85202e-06	FGFR2, FGF19, FGFR1, FGFR4, PIK3C2G, PIK3C2A, GRB2, PIK3CB, SYNJ1, PIK3CD, PTPN11, PIK3C3, INPP4A, PIK3R3, PIK3R4, PIK3R2	0.0091518		GO:0042493~response to drug	35	7.49465	2.54171e-10	FGF8, CAV1, RPS6KB1, CDH1, UQCRFS1, PTEN, SRC, CTNNB1, CCNE1, FOS, MCM7, TGFA, RPN2, FOSL1, CHUK, APC, HSP90AA1, BECN1, SOCS3, CREB1, RELA, SOCS1, CDK9, BAD, CDK4, CPS1, STAT1, CDK2, STAT3, CCNB1, CCND1, CDKN1B, GSK3B, MAPK9, IKBKB	4.5189e-07		GO:0006457~protein folding	34	3.63636	7.39866e-10	HSP90AB1, GNAI3, CCT2, PDIA4, CCT3, CALR, CSNK2A1, RANBP2, DNAJA4, DNAJC1, HSPA8, HSPA9, DNAJA2, TXNL1, TCP1, HSP90AA1, SPHK1, TBCE, CCT6A, ATF6, HSPBP1, PPIE, HSP90B1, CCT5, CCT4, GNB1, PFDN5, PPID, MLEC, TBCD, PFDN4, CCT8, RUVBL2, DNAJB6	1.36159e-06		GO:0006977~DNA damage response, signal transduction by p53 class mediator resulting in cell cycle arrest	25	2.39464	5.29331e-14	E2F1, E2F4, E2F7, PML, AURKA, SFN, CHEK2, CNOT7, CNOT6, PRMT1, CNOT6L, NPM1, CASP2, MUC1, CDK1, TP53, ATM, CDK2, CCNB1, CDKN1A, EP300, BAX, UBC, MDM2, MDM4	1.01363e-10			GO:0006405~RNA export from nucleus		GO:0045945~positive regulation of transcription from RNA polymerase III promoter		GO:0006986~response to unfolded protein				GO:0007229~integrin-mediated signaling pathway	GO:0030916~otic vesicle formation	GO:0006607~NLS-bearing protein import into nucleus	GO:0046677~response to antibiotic
GO:0023014~signal transduction by protein phosphorylation	15	1.03734	6.04693e-06	AMHR2, ACVR1B, ACVR2A, MAP4K4, PAK2, TAOK1, STK24, TGFBR1, NEK1, BMPR2, STK39, OXSR1, BMPR1B, STK3, ACVR1C	0.0114055		GO:0010388~cullin deneddylation	8	1.71306	4.10684e-10	GPS1, COPS2, COPS5, COPS6, COPS3, COPS4, COPS7A, COPS8	7.30155e-07		GO:0000245~spliceosomal complex assembly	13	1.39037	2.93088e-09	CRNKL1, SNRPD3, SF1, SNRPD1, SNRPD2, SART3, PRPF6, PRPF19, SF3B1, LSM4, GEMIN6, SNRPE, SNRPG	5.39375e-06		GO:0033209~tumor necrosis factor-mediated signaling pathway	34	3.2567	5.8422e-14	PSMB10, TRAF2, TNF, TNFRSF1A, PSMB1, PSMD1, PSMD2, PSMD4, FAS, PSMD5, PSMD6, PSMD8, TRAF3, PSMD9, CD40, STAT1, BIRC2, PSMB8, TNFRSF10A, PSMC6, PSMD14, PSMC5, PSMC4, PSME1, PSMC3, PSME2, PSMC2, PSMD10, PSMC1, UBC, ADAM17, JAK2, MAP3K14, IKBKB	1.11777e-10			GO:0045727~positive regulation of translation		GO:0043200~response to amino acid		GO:0048511~rhythmic process				GO:0061024~membrane organization	GO:0008104~protein localization	GO:0051604~protein maturation	GO:2001244~positive regulation of intrinsic apoptotic signaling pathway
GO:0045893~positive regulation of transcription, DNA-templated	72	4.97925	8.78253e-06	E2F1, PPARA, TBX21, NFKB1, ZIC1, CTNNB1, IL31RA, BRPF1, MYOCD, SMARCD3, CDK5RAP2, PLCB1, USP16, MYC, TBL1XR1, IRAK1, RET, SP100, RAN, EOMES, NUP85, MED14, HMGA2, TRERF1, BTBD8, MAPK1, TAF15, BPTF, JUN, MLLT11, HIPK2, TFAP2A, ROR2, NFE2L1, USP22, CLOCK, WNT5A, SUPT3H, CKS1B, ERBB4, TFE3, ELK1, TRIM16, WT1, TASP1, MRPL12, HAND2, LHX3, BCL3, WAC, RUNX1, TCF3, AXIN1, KLF6, TESC, MAP2K2, PHB, TGFBR1, …	0.0165649		GO:0036092~phosphatidylinositol-3-phosphate biosynthetic process	14	2.99786	5.06316e-10	FGF6, FGF8, FGF7, GRB2, FGF10, PTPN11, GAB1, PIK3C3, FGF1, PIK3R4, FRS2, FGF2, FGF3, FGF4	9.00181e-07		GO:0043066~negative regulation of apoptotic process	58	6.20321	7.36248e-09	CBX4, BNIP3, NFKB1, TNFSF18, PAK2, RPS3A, TPT1, ITCH, DDAH2, RPS27A, TWIST1, FGF4, BRAF, DDB1, TP53, NCL, BNIP2, CFL1, VEGFA, SERPINB2, HSPB1, MAPK7, MDM4, EIF2AK2, PRKDC, NFKBIA, NAA38, SRC, HNRNPK, NPM1, LHX4, PRKAA1, HSPA5, TRAF6, THBS1, HSPA9, SPHK2, GNRH1, BECN1, SPHK1, CBL, RAF1, SMAD3, RPS6, CAPN3, GAS6, PARK7, IFIT3, HSP90B1, RPS6KA3, SON, RPS6KA1, NUP62, HDAC1, PSMD10, GSK3B, HSPD1, IKBKB	1.35493e-05		GO:0048661~positive regulation of smooth muscle cell proliferation	26	2.49042	6.38934e-14	C3AR1, TNF, PTGS2, IL18, STAT5B, IL13, RPS6KB1, CCL5, AKT1, HMOX1, TGM2, TRAF6, FGF2, EGFR, IL6, TGFBR2, SKP2, IGF1, NR4A3, STAT1, HIF1A, EREG, JUN, GSK3B, MTOR, ALOX12	1.22402e-10			GO:0010827~regulation of glucose transport		GO:0006979~response to oxidative stress		GO:0070849~response to epidermal growth factor					GO:0007080~mitotic metaphase plate congression	GO:1903507~negative regulation of nucleic acid-templated transcription	GO:0042102~positive regulation of T cell proliferation
GO:0006409~tRNA export from nucleus	12	0.829876	2.65536e-05	XPOT, NUP214, NUP153, NUP98, NUP160, NUP88, RAN, NUP205, NUP93, NUP85, NUP107, NUP43	0.0500753		GO:0051301~cell division	34	7.28051	6.57471e-10	MAD1L1, CCNT1, ANAPC10, CDC16, CDC37, RPS3, CCNE1, CDC42, SEH1L, BUB1, NUP37, CCNA2, BUB3, CDC7, ANAPC1, ANAPC5, RAN, ANAPC4, CDC23, UBE2I, CDC20, RB1, CDK4, CDC27, CDK2, CCNB1, CCND1, MAD2L1, CCND3, CCND2, MCMBP, BUB1B, ANAPC7, MAD2L2	1.16892e-06		GO:0000028~ribosomal small subunit assembly	11	1.17647	1.25859e-08	RPSA, RPS27, RPS28, RPS19, RPS17, RPS14, MRPS11, RPS15, RPS10, MRPS7, RPS5	2.31622e-05		GO:0090090~negative regulation of canonical Wnt signaling pathway	40	3.83142	8.30102e-14	PSMB10, CAV1, FOXO1, SOX9, GLI1, AES, PSMB1, PSMD1, PSMD2, PSMD4, PSMD5, AXIN2, PSMD6, PSMD8, AXIN1, PSMD9, APC, DVL2, EGR1, FZD1, PARK2, SNAI2, DDIT3, PSMB8, NOTCH1, PSMD14, PSMC6, DKK1, PSMC5, PSMC4, PSME1, HDAC1, PSMC3, PSME2, PSMD10, MAPK14, PSMC2, GSK3B, PSMC1, UBC	1.58951e-10			GO:0007077~mitotic nuclear envelope disassembly		GO:0000079~regulation of cyclin-dependent protein serine/threonine kinase activity		GO:2000379~positive regulation of reactive oxygen species metabolic process					GO:0046784~viral mRNA export from host cell nucleus	GO:0060363~cranial suture morphogenesis	GO:0046427~positive regulation of JAK-STAT cascade
GO:0075733~intracellular transport of virus	15	1.03734	3.9539e-05	XPO1, NUP153, NUP98, NUP160, NUP88, RAN, NUP93, NUP85, NUP214, NUP205, UBC, NUP107, NUP43, KPNB1, RPS27A	0.0745548		GO:0075733~intracellular transport of virus	14	2.99786	8.73042e-10	NUP133, NUP160, RAN, NUP93, NUP85, RAE1, SEH1L, NUP50, UBC, NUP37, NUP107, KPNB1, RPS27A, KPNA1	1.55218e-06		GO:1904874~positive regulation of telomerase RNA localization to Cajal body	10	1.06952	1.47608e-08	CCT5, TCP1, CCT4, CCT8, RUVBL2, CCT2, CCT3, RUVBL1, CCT6A, NOP10	2.71646e-05		GO:0042127~regulation of cell proliferation	43	4.11877	9.46411e-14	TNF, E2F4, XIAP, EZH2, CXCL9, TGFB3, NFKBIA, PF4, SOX9, CXCL11, SRC, CXCL10, BTK, STAT6, AGTR1, TNFRSF1A, PTK2, BAG6, CNN2, NDRG1, FAS, NOS2, RAPGEF2, YES1, PTGER2, BRAF, SGK3, TGFBR2, CD40, SIRT1, BIRC2, JUNB, BRCA1, TNFRSF10A, JUP, TFRC, JUN, CD81, JAK1, JAK2, PIAS1, ABL1, PLAU	1.81055e-10			GO:1901800~positive regulation of proteasomal protein catabolic process		GO:0042475~odontogenesis of dentin-containing tooth		GO:0034975~protein folding in endoplasmic reticulum					GO:1904948~midbrain dopaminergic neuron differentiation	GO:0031442~positive regulation of mRNA 3'-end processing	GO:2000811~negative regulation of anoikis
GO:0006406~mRNA export from nucleus	22	1.52144	4.68195e-05	NUP153, NUP98, NUP160, NUP88, U2AF2, HNRNPA2B1, SMG1, NXF3, NUP93, NUP85, RNPS1, CASC3, NXF1, EIF4A3, NUP214, SRSF9, NUP205, THOC6, SLU7, NUP107, THOC2, NUP43	0.088277		GO:0031047~gene silencing by RNA	19	4.06852	1.47397e-09	POLR2H, NUP133, POLR2G, POLR2E, POLR2L, NUP160, POLR2K, RAN, CNOT2, NUP93, NUP85, POLR2C, POLR2B, POLR2A, SEH1L, RAE1, NUP50, NUP37, NUP107	2.62058e-06		GO:0097421~liver regeneration	14	1.49733	1.59448e-08	RPL19, CEBPB, EZH2, NFKBIA, NCL, GLI1, SRSF5, CCND1, RPS16, RPL32, PRMT5, PCNA, RAPGEF3, RPS24	2.93436e-05		GO:0071407~cellular response to organic cyclic compound	25	2.39464	1.21526e-13	HSP90AB1, CEBPA, CCL2, CEBPB, TNF, IL18, BTRC, NFKBIA, HCFC1, RPS6KB1, CCL5, STAT1, TGFB1, STAT3, AKT1, CCNB1, CASP3, HIF1A, ITGA6, RAE1, PAK4, CASP8, IL1B, AXIN2, AXIN1	2.32692e-10			GO:0000245~spliceosomal complex assembly		GO:0031069~hair follicle morphogenesis		GO:0003151~outflow tract morphogenesis					GO:0097150~neuronal stem cell population maintenance	GO:0000710~meiotic mismatch repair	GO:1902041~regulation of extrinsic apoptotic signaling pathway via death domain receptors
GO:0008286~insulin receptor signaling pathway	19	1.31397	5.19525e-05	PDK2, PIK3C2A, GRB2, ATP6AP1, BAIAP2, PTPRA, STXBP4, ATP6V1G1, ATP6V1B2, ATP6V0B, AKT1, ATP6V0C, ATP6V1A, ATP6V0E2, GSK3A, SHC1, PIK3R3, ATP6V0D1, PIK3R2	0.0979507		GO:0042787~protein ubiquitination involved in ubiquitin-dependent protein catabolic process	22	4.71092	1.50121e-09	ANAPC1, TAF1, SYVN1, ANAPC5, ANAPC4, UBE4B, CBL, CDC23, ANAPC10, CDC20, TRIM25, CDC16, CDC27, CCNB1, MAD2L1, UBC, BUB1B, NEDD4L, ANAPC7, UBE2D1, BUB3, RPS27A	2.66901e-06		GO:0051603~proteolysis involved in cellular protein catabolic process	16	1.71123	1.911e-08	CAPN2, PSMA7, PSMA2, PSMB5, PSMA1, PSMB4, PSMB7, PSMB6, PSMB1, PSMA6, PSMA4, PSMB3, PSMB2, PSMA3, HSPA5, CTSB	3.51686e-05		GO:0001525~angiogenesis	47	4.50192	2.42513e-13	FGFR1, FGF18, CAV1, HTATIP2, CCL2, PTGS2, EFNA1, IL18, CXCL8, FGF10, CXCR3, EPHB3, MMP2, PTEN, NRCAM, PTK2, APOD, XBP1, HMOX1, ITGAV, TGFA, PIK3CA, ERAP1, EGF, ANGPTL4, FN1, PRKCA, COL18A1, NOX5, AIMP1, NRXN1, MMP14, MYH9, SIRT1, ADGRG1, NCL, ANXA2, LEP, HIF1A, PKNOX1, EREG, ID1, JUN, MAPK14, VEGFA, PLAU, MED1	4.64118e-10			GO:0051170~nuclear import		GO:0045740~positive regulation of DNA replication		GO:0010165~response to X-ray					GO:0032886~regulation of microtubule-based process	GO:0007339~binding of sperm to zona pellucida	GO:0030224~monocyte differentiation
GO:0046854~phosphatidylinositol phosphorylation	21	1.45228	5.79032e-05	EGFR, FGF19, FGFR2, FGFR1, IMPA2, FGFR4, PIK3C2G, ERBB4, PIK3C2A, GRB2, PDGFA, PIK3CB, PIK3CD, BTC, SMG1, PIP5K1C, PTPN11, PIK3C3, PIK3R5, PIK3R2, PIP4K2B	0.109164		GO:0050434~positive regulation of viral transcription	11	2.35546	3.01742e-09	POLR2H, POLR2G, NOTCH1, POLR2E, POLR2L, POLR2K, CCNT1, CDK9, POLR2C, POLR2B, POLR2A	5.36467e-06		GO:0006397~mRNA processing	31	3.31551	3.72938e-08	SF3B4, SF3B3, SF3B2, NONO, TARDBP, PRPF8, U2AF1, DHX15, SRRM1, LSM3, SNRNP70, ACIN1, RBM10, RBM25, BCAS2, EFTUD2, PTBP1, HNRNPA2B1, SAP18, SF3A2, SF3A1, HNRNPA1, SF3A3, SRSF2, SRSF5, SON, SRSF4, SRSF9, ZRANB2, KHSRP, RBM39	6.86325e-05		GO:0051726~regulation of cell cycle	34	3.2567	2.75052e-13	E2F2, COPS5, KIAA0101, PTEN, ITGB1, SRC, RACK1, CCNE2, CCNE1, NUP214, TARDBP, FGF2, HSPA8, LIN52, DTL, L3MBTL1, CDK8, SKP2, RB1, ARNTL, MECOM, BIRC2, JUNB, ATM, WEE1, STAT3, CCNB1, LEP, EP300, UHRF2, PLK1, JUN, HIPK2, MED1	5.26379e-10			GO:0000387~spliceosomal snRNP assembly		GO:1904837~beta-catenin-TCF complex assembly		GO:0032147~activation of protein kinase activity					GO:0030071~regulation of mitotic metaphase/anaphase transition	GO:0036498~IRE1-mediated unfolded protein response	GO:0019221~cytokine-mediated signaling pathway
GO:0051092~positive regulation of NF-kappaB transcription factor activity	26	1.79806	7.50894e-05	WNT5A, CLU, TRIM14, NFKBIA, NFKB1, PRDX3, IRAK3, NOD1, KRAS, RBCK1, RPS27A, CHUK, IRAK1, CFLAR, ICAM1, PRKCI, MALT1, TRIM22, LGALS9, RPS6KA5, RPS6KA4, NTRK1, UBC, RIPK3, EIF2AK2, CLOCK	0.141544		GO:0007173~epidermal growth factor receptor signaling pathway	14	2.99786	3.05349e-09	EGFR, GRB2, CBL, SRC, PTPN11, EPS15, CBLB, PDPK1, PLCG1, SOS1, GAB1, TGFA, SHC1, EGF	5.4288e-06		GO:0006396~RNA processing	22	2.35294	6.15179e-08	DHX9, CHERP, CRNKL1, SNRPD3, U2SURP, LSM7, SNRPD1, NUFIP1, SART3, PRPF4, SF3A1, HNRNPU, EXOSC10, HNRNPK, HNRNPUL1, HNRNPF, HNRNPD, LSM4, SNRNP40, RBM39, HNRNPH1, THOC1	0.000113213		GO:0032355~response to estradiol	34	3.2567	2.75052e-13	PTGS2, EZH2, SLC6A4, STAT5B, FGF10, AURKA, PTEN, TGFB1, CTNNB1, CCNE1, CASP3, CASP9, CASP8, IL1B, RARA, NQO1, IHH, SOCS3, FOXA1, SOCS1, ESR1, PTGFR, BRCA1, AHR, CDK2, STAT3, LEP, GH1, CCND1, HIF1A, DUSP1, GSK3B, COL1A1, GSTP1	5.26379e-10			GO:0030163~protein catabolic process		GO:0001933~negative regulation of protein phosphorylation		GO:0010332~response to gamma radiation					GO:0009629~response to gravity	GO:0006301~postreplication repair	GO:0043518~negative regulation of DNA damage response, signal transduction by p53 class mediator
GO:0045944~positive regulation of transcription from RNA polymerase II promoter	115	7.95297	8.59205e-05	MYOD1, HRAS, RNASEL, TBK1, ZIC1, CTNNB1, DDX17, APP, MYOCD, WWP2, RBCK1, RPS27A, IL1A, MAP2K5, EGFR, YY2, TAF4B, BARHL2, EOMES, MED14, PTPRN, JUNB, NME2, EP300, JUN, TFAP2A, CAMK1, NFE2L1, TFAP2C, WNT5A, FGFR2, TFE3, ONECUT2, BMPR2, ELK1, NFKBIA, C14ORF166, IL33, MYBL2, WT1, ATF1, PIN1, ATF2, TCF20, HNRNPK, DDX3X, LHX3, MAML3, RUNX1, SLC30A9, TCF3, KLF6, SMAD7, NR4A1, SNW1, TEAD3, DDX58, DLX2, RF…	0.161945		GO:0014066~regulation of phosphatidylinositol 3-kinase signaling	16	3.42612	3.05631e-09	FGF6, EGFR, FGF8, FGF7, GRB2, ERBB2, FGF10, PTPN11, AKT1, GAB1, FGF1, EGF, FGF2, FRS2, FGF3, FGF4	5.43382e-06		GO:1901998~toxin transport	13	1.39037	2.29179e-07	TCP1, COPZ1, BNIP3, ARID1A, CCT2, CCT3, COPB2, SCFD1, CCT5, CCT4, CCT8, ATP6V0A1, HSPA5	0.000421763		GO:0051091~positive regulation of sequence-specific DNA binding transcription factor activity	31	2.96935	4.39496e-13	TRAF2, TNF, PPARG, SRF, PTEN, IL10, ZIC2, CTNNB1, AKT1, MYOCD, SMARCB1, IL1B, TRAF6, DVL2, IL6, SP100, IL5, FOXA1, FZD1, ESR1, TRIM25, ESR2, FZD2, HMGA2, JUP, EP300, HIPK2, TRIM32, JAK2, LRP5, SMARCA4	8.41316e-10			GO:0006468~protein phosphorylation		GO:0016337~single organismal cell-cell adhesion		GO:0043620~regulation of DNA-templated transcription in response to stress					GO:0034629~cellular protein complex localization	GO:0070534~protein K63-linked ubiquitination	GO:0032733~positive regulation of interleukin-10 production
GO:0045727~positive regulation of translation	15	1.03734	9.77604e-05	EIF6, RBM3, BARHL2, SYNCRIP, EEF2, RPS4X, CDK4, EIF4A3, MAPK1, EP300, DDX3X, BCL3, CIRBP, MTOR, PTAFR	0.184241		GO:0045944~positive regulation of transcription from RNA polymerase II promoter	62	13.2762	3.06674e-09	COPS5, STAT5B, CCNT1, FOXO1, FGF10, FOXO3, MED21, CBFB, CTNNB1, AKT1, FOS, CDKN2A, SERPINE1, FGF1, FOSL1, FGF2, RPS27A, CHUK, FGF4, EGFR, AR, EXOSC9, RELA, TP53, CDK8, MED12, LEF1, CDK9, RB1, MED10, PRPF6, GTF2H1, SENP1, EP300, UBC, SMARCA4, MED1, MAVS, NFKBIA, TCF7L2, BCL3, TAF9, ERCC3, TCF4, TAF1, TAF4, SMAD7, CREB1, CREBBP, TAF7, RAF1, SMAD2, STAT1, STAT3, NOTCH1, ATF3, SMARCC1, MAPK14, GSK3B,…	5.45235e-06		GO:0018105~peptidyl-serine phosphorylation	24	2.56684	2.32043e-07	CSNK1A1, CDC7, STK38, TGFBR2, PRKDC, PKN1, RICTOR, CHEK2, CDK5, SRC, CDK2, GAS6, MAPK1, MAST2, PAK2, CSNK1E, GSK3B, MAPK14, MAPK3, ILK, MTOR, TLK2, MAPK7, EIF2AK3	0.000427032		GO:0031663~lipopolysaccharide-mediated signaling pathway	18	1.72414	4.44645e-13	TNF, CCL2, LYN, HCK, IL18, TLR2, NFKBIA, TLR4, PRKCE, CCL5, TGFB1, AKT1, MAPK1, MAPK14, MAPK3, IL1B, IRF3, LBP	8.51086e-10			GO:0018108~peptidyl-tyrosine phosphorylation		GO:0061418~regulation of transcription from RNA polymerase II promoter in response to hypoxia		GO:0051259~protein oligomerization					GO:0071028~nuclear mRNA surveillance	GO:0006904~vesicle docking involved in exocytosis	GO:0040018~positive regulation of multicellular organism growth
GO:0006446~regulation of translational initiation	12	0.829876	0.000120277	EIF3C, EIF3D, EIF4G3, EIF3B, EIF3G, EIF3H, EIF4A2, EIF5, EIF3F, HSPB1, EIF3I, EIF2AK4	0.22663		GO:0000715~nucleotide-excision repair, DNA damage recognition	10	2.14133	5.14485e-09	GPS1, COPS2, COPS5, COPS6, COPS3, COPS4, UBC, COPS7A, COPS8, RPS27A	9.14703e-06		GO:0050821~protein stabilization	25	2.6738	2.48927e-07	USP7, HSP90AB1, PML, CCT2, HSPA1A, CCT3, CHEK2, CALR, ZNF207, CDKN2A, GAPDH, USP33, TCP1, HSP90AA1, PHB, CRTAP, SMAD3, CCT6A, STK3, PARK7, CCT5, CCT4, CCT8, HSPD1, MDM4	0.000458105		GO:0060071~Wnt signaling pathway, planar cell polarity pathway	29	2.77778	4.69836e-13	PSMB10, PSMB1, RAC1, PSMD1, PSMD2, RHOA, PSMD4, PSMD5, PSMD6, PSMD8, PSMD9, DVL2, PARD6A, FZD1, FZD2, PSMB8, FZD7, PSMC6, PSMD14, PSMC5, ARRB2, PSMC4, PSME1, PSMC3, PSME2, PSMC2, PSMD10, PSMC1, UBC	8.99325e-10			GO:0000187~activation of MAPK activity		GO:0071681~cellular response to indole-3-methanol		GO:0001541~ovarian follicle development					GO:0039694~viral RNA genome replication		GO:0051281~positive regulation of release of sequestered calcium ion into cytosol
GO:0000245~spliceosomal complex assembly	10	0.691563	0.000136143	SRPK2, SF3B1, CRNKL1, SNRPD3, SF1, RBM5, LSM4, SNRPD2, TXNL4A, SNRPG	0.256489		GO:0050821~protein stabilization	20	4.28266	5.96484e-09	USP7, SYVN1, HSP90AA1, SMAD7, SAV1, CREB1, CCT2, CCT3, PTEN, STK3, CDC37, COG3, SUMO1, FBXW7, EP300, CDKN2A, COG7, TELO2, TAF9, MDM4	1.06049e-05		GO:0031124~mRNA 3'-end processing	15	1.60428	2.64619e-07	NCBP2, MAGOH, ALYREF, SRSF2, SRSF5, SRSF4, UPF3B, DHX38, SRSF9, POLDIP3, U2AF1, SRRM1, THOC2, CPSF1, THOC1	0.000486983		GO:0030335~positive regulation of cell migration	42	4.02299	5.27378e-13	HRAS, CCL5, ITGB1, TGFB1, GLI1, RACK1, IGF1R, PTK2, XBP1, INS, ITGAV, HSPA5, PIK3R1, CYR61, APC, PRKCA, COL18A1, EGFR, ADAM10, MYO1C, LYN, SPHK1, IGF1, SMAD3, HGF, MMP14, SNAI2, SNAI1, MAPK1, NOTCH1, ITGA6, CARMIL1, CD274, VEGFA, TRIM32, ADAM17, JAK2, LAMC2, COL1A1, PLAU, F2R, ALOX12	1.0094e-09			GO:0018105~peptidyl-serine phosphorylation		GO:0030512~negative regulation of transforming growth factor beta receptor signaling pathway		GO:0048255~mRNA stabilization					GO:0006297~nucleotide-excision repair, DNA gap filling		GO:0030225~macrophage differentiation
GO:0048025~negative regulation of mRNA splicing, via spliceosome	9	0.622407	0.000149309	HNRNPK, SRSF9, U2AF2, TRA2B, DYRK1A, PTBP1, HNRNPA2B1, RNPS1, RBM10	0.281261		GO:0042795~snRNA transcription from RNA polymerase II promoter	15	3.21199	6.0308e-09	POLR2H, POLR2G, POLR2E, POLR2L, TAF6, POLR2K, TAF5, TAF8, CCNT1, CDK9, POLR2C, POLR2B, POLR2A, TAF11, TAF9	1.07222e-05		GO:0001649~osteoblast differentiation	22	2.35294	4.06618e-07	DHX9, ERH, PHB, ATP5B, ALYREF, CLTC, RBMX, JUNB, FBL, CBFB, EPHA2, HNRNPU, GLI1, IARS, PSMC2, RPS15, SNRNP200, FASN, H3F3A, RPS11, ASF1A, TWIST1	0.000748304		GO:0007179~transforming growth factor beta receptor signaling pathway	29	2.77778	6.33847e-13	CCL2, TGFB3, PML, ITGB1, CDH5, TGFB1, SRC, CITED2, MAP3K7, FOS, PTK2, RHOA, PARD6A, SMAD7, SMAD6, CREB1, CBL, TGFBR2, SMAD4, SMAD3, SMAD2, ARRB2, ID1, JUN, HIPK2, UBE2M, UBC, PARP1, HPGD	1.2132e-09			GO:0006977~DNA damage response, signal transduction by p53 class mediator resulting in cell cycle arrest		GO:0060397~JAK-STAT cascade involved in growth hormone signaling pathway		GO:1901224~positive regulation of NIK/NF-kappaB signaling					GO:0071548~response to dexamethasone		GO:0043434~response to peptide hormone
GO:0060337~type I interferon signaling pathway	16	1.1065	0.000153274	RNASEL, SP100, HLA-A, SAMHD1, OAS1, HLA-G, IFIT2, IFNAR2, IFNA7, ISG15, IRF6, IRF8, IRF1, JAK1, IRF2, MX2	0.288721		GO:0006366~transcription from RNA polymerase II promoter	40	8.56531	1.49734e-08	POLR2H, COPS2, POLR2G, SUPT3H, POLR2E, POLR2L, COPS5, POLR2K, CCNT1, STAT5B, FOXO3, POLR2C, POLR2B, CBFB, POLR2A, FOS, MAX, TAF9, ERCC3, FOSL1, TAF1, TAF4, TAF6, TAF5, CREB1, RELA, TAF7, TP53, CDK9, LEF1, SMAD2, STAT3, GTF2H1, TAF11, TAF10, EP300, PSMC5, ATF3, SUPT16H, IRF3	2.66212e-05		GO:0048025~negative regulation of mRNA splicing, via spliceosome	10	1.06952	6.4433e-07	SRSF4, HNRNPK, SRSF10, SRSF9, PTBP1, HNRNPA2B1, SAP18, ACIN1, RBM10, RBMX	0.00118577		GO:0042981~regulation of apoptotic process	45	4.31034	6.56264e-13	TRAF2, RBM5, TGFB3, TP63, BCL2L1, SOX9, TGFB1, TNFRSF1A, CASP9, CASP8, ANP32A, BCL3, NDRG1, FAS, ZNF420, CASP2, TRAF3, EGR1, CFLAR, SGK3, CREBBP, TP53, SKP2, ESR1, RAF1, BIRC5, FADD, STAT1, BIRC2, TP73, BRCA1, ATM, TNFRSF10A, RSL1D1, CASP10, DUSP1, BBC3, SDF2L1, BAX, JAK2, CTSB, EIF2AK2, IGFBP3, BMP5, LRP5	1.25613e-09			GO:0051090~regulation of sequence-specific DNA binding transcription factor activity		GO:0071732~cellular response to nitric oxide		GO:0032496~response to lipopolysaccharide					GO:0048853~forebrain morphogenesis		GO:0001836~release of cytochrome c from mitochondria
GO:0038128~ERBB2 signaling pathway	12	0.829876	0.0001569	AKT1, EGFR, HRAS, HSP90AA1, KRAS, USP8, ERBB4, GRB2, BTC, UBC, SHC1, RPS27A	0.295541		GO:0006369~termination of RNA polymerase II transcription	14	2.99786	1.73446e-08	SNRPD3, MAGOH, ALYREF, CASC3, EIF4A3, UPF3B, MED18, U2AF1, SNRPB, THOC5, SNRPF, SNRPE, THOC3, SNRPG	3.08369e-05		GO:1904871~positive regulation of protein localization to Cajal body	7	0.748663	6.44739e-07	CCT5, TCP1, CCT4, CCT8, CCT2, CCT3, CCT6A	0.00118652		GO:0000187~activation of MAPK activity	30	2.87356	3.59244e-12	TNF, EFNA1, TGFB3, FGF10, TLR4, CD74, MAP3K7, CXCR4, SAA1, TGFA, IL1B, NRG1, EGF, TRAF6, FGF2, CDK1, MAP2K1, IGF1, HGF, TAB3, TP73, MAPK1, ARRB1, MAPK14, CD81, IKBKG, MAPK3, UBC, DUSP6, MAP3K11	6.87628e-09			GO:0007179~transforming growth factor beta receptor signaling pathway		GO:2000060~positive regulation of protein ubiquitination involved in ubiquitin-dependent protein catabolic process		GO:0042220~response to cocaine					GO:0032981~mitochondrial respiratory chain complex I assembly		GO:0045599~negative regulation of fat cell differentiation
GO:0001649~osteoblast differentiation	22	1.52144	0.000196629	CCL3, RRBP1, PHB, TNC, ATP5B, GABBR1, ITGA11, SYNCRIP, CLTC, JUNB, TPM4, HNRNPU, IARS, AKT1, SND1, RPS15, SNRNP200, FASN, GDF10, DDX21, RPS11, CYR61	0.370245		GO:0000028~ribosomal small subunit assembly	9	1.92719	1.88696e-08	RPSA, RPS27, RPS28, RPS19, RPS17, RPS14, RPS15, RPS10, RPS5	3.35483e-05		GO:0051092~positive regulation of NF-kappaB transcription factor activity	24	2.56684	8.40364e-07	IRAK2, ICAM1, AR, SPHK1, NFKBIA, NFKB1, TRIM25, HSPA1A, TRIM22, TNFSF18, CAPN3, MAP3K7, UBE2N, IRAK3, PSMA6, MTPN, IKBKG, NPM1, EIF2AK2, ERC1, IKBKB, TRAF6, RPS27A, RHEBL1	0.00154653		GO:0043524~negative regulation of neuron apoptotic process	34	3.2567	4.49819e-12	HSP90AB1, MEF2C, HRAS, CCL2, GCLC, TGFB3, BCL2L1, GCLM, PDPK1, KRAS, BCL2, HMOX1, PIK3CA, TERT, CEBPB, BRAF, AXL, PRKCI, EN1, BIRC5, NR4A3, EN2, PARK2, TP73, SOD2, PSEN1, HDAC1, JUN, BAX, NTRK1, HIPK2, JAK2, HSPD1, F2R	8.60991e-09			GO:0035994~response to muscle stretch		GO:0030330~DNA damage response, signal transduction by p53 class mediator							GO:0001833~inner cell mass cell proliferation		GO:0042771~intrinsic apoptotic signaling pathway in response to DNA damage by p53 class mediator
GO:0007169~transmembrane receptor protein tyrosine kinase signaling pathway	20	1.38313	0.000240165	EGFR, MTSS1, FRK, RET, MPZL1, LTK, ERBB4, FLT3, PIK3CB, FLT4, IL31RA, CD3EAP, NTRK1, NTRK2, ROR2, JAK1, TXK, TNK2, CSK, SYK	0.452045		GO:0007062~sister chromatid cohesion	17	3.64026	1.97679e-08	NUP133, MAD1L1, NUP160, NUP85, CDC20, RANGAP1, FBXW7, RPS27, MAD2L1, SEH1L, MCMBP, BUB1, SEC13, BUB1B, NUP37, NUP107, BUB3	3.51454e-05		GO:0015986~ATP synthesis coupled proton transport	10	1.06952	1.03789e-06	ATP5D, ATP5B, ATP5F1, ATP6V0A1, ATP5O, ATP5G2, ATP5A1, ATP5G1, ATP5G3, ATP5H	0.00191004		GO:0048146~positive regulation of fibroblast proliferation	22	2.10728	6.22658e-12	E2F1, BMI1, EGFR, S100A6, SPHK1, PML, ESR1, IGF1, FGF10, PRKDC, CDK6, CD74, TGFB1, ANXA2, CCNB1, CDKN1A, EREG, JUN, ABL1, MYC, CCNA2, FN1	1.19182e-08			GO:0000060~protein import into nucleus, translocation		GO:0043433~negative regulation of sequence-specific DNA binding transcription factor activity							GO:0032786~positive regulation of DNA-templated transcription, elongation		GO:0043410~positive regulation of MAPK cascade
GO:0051091~positive regulation of sequence-specific DNA binding transcription factor activity	21	1.45228	0.000285243	SP100, CEBPG, SAV1, TRIM27, TRIM14, TRIM26, HMGA2, TRIM22, STK3, TRIM21, CTNNB1, ATF2, DDX58, AKT1, TAF12, EP300, MYOCD, PHB2, HIPK2, JAK2, TCF3	0.536675		GO:0006606~protein import into nucleus	13	2.78373	3.27318e-08	NUP133, RAN, RAE1, TSC2, NUP50, NUP93, NUP85, NUTF2, RANBP1, NUP107, KPNB1, KPNA1, STAT3	5.81938e-05		GO:0010467~gene expression	14	1.49733	1.07794e-06	POLR2H, NCBP2, POLR2G, HNRNPA2B1, PTBP1, IGF2BP2, RBMX, HNRNPA1, HNRNPU, HNRNPK, PCBP1, HNRNPF, HNRNPD, HNRNPH1	0.00198374		GO:0030168~platelet activation	31	2.96935	7.39137e-12	F2RL3, YWHAZ, GNA11, PF4, ITGB3, SRF, SRC, AKT1, CD9, PDPK1, FGB, SAA1, RAC1, RHOA, PIK3CA, PIK3R1, PRKCA, IL6, LYN, AXL, RAF1, CD40, PRKCE, PLSCR1, MAPK1, ARRB2, GNAQ, ARRB1, MAPK3, COL1A1, F2R	1.41478e-08			GO:0051091~positive regulation of sequence-specific DNA binding transcription factor activity		GO:0035116~embryonic hindlimb morphogenesis							GO:0005978~glycogen biosynthetic process		GO:0006978~DNA damage response, signal transduction by p53 class mediator resulting in transcription of p21 class mediator
GO:0048015~phosphatidylinositol-mediated signaling	21	1.45228	0.00036972	EGFR, FGF19, FGFR2, FGFR1, FGFR4, PIK3C2G, ERBB4, PIK3C2A, GRB2, PIK3CB, PDGFA, PIK3CD, BTC, PTPN11, AKT1, NTRK1, PIK3C3, MTOR, TNRC6A, PTAFR, PIK3R2	0.695092		GO:0008283~cell proliferation	32	6.85225	3.82365e-08	FGF6, PTGES3, COPS2, ERBB2, CDC16, TCF7L2, PTEN, SRC, AKT1, RPS27, MCM7, GAB1, RAC1, ILK, BUB1, TGFA, FGF1, ERCC1, EGFR, AR, CREBBP, TP53, SKP2, RAF1, CDK9, RPL23A, CDC27, STAT3, EPS15, PCNA, BUB1B, MDM4	6.79806e-05		GO:0043044~ATP-dependent chromatin remodeling	10	1.06952	1.62304e-06	ACTB, SMARCD2, HDAC1, SMARCB1, SMARCC1, SMARCC2, ARID1A, ACTL6A, MBD3, SMARCA4	0.00298687		GO:0006366~transcription from RNA polymerase II promoter	74	7.08812	1.13241e-11	MEF2C, THRA, E2F4, COPS5, ELF4, ELF5, STAT5B, SPI1, TP63, NFKB1, NFKB2, FOXO4, NOCT, MAX, FOS, MYOCD, TARDBP, CREB3L1, KDM5A, SUPT5H, MYB, MYC, EGR1, RELA, TP53, ESR1, ZNF143, CDK7, HMGA2, POLR2J2, JUNB, POLR2J3, AHR, HIF1A, EP300, MSX1, ARRB2, ARRB1, JUN, KMT2A, POLR2L, HCFC1, NR3C1, SOX9, SRF, WT1, TCERG1, REL, XBP1, NFAT5, BTF3, POU3F2, NFATC2, RUNX2, RUNX3, ERCC2, KAT2A, CEBPA, DVL2, CEBPB, T…	2.16754e-08			GO:0000122~negative regulation of transcription from RNA polymerase II promoter		GO:0006294~nucleotide-excision repair, preincision complex assembly							GO:0033327~Leydig cell differentiation		GO:0034446~substrate adhesion-dependent cell spreading
GO:0006511~ubiquitin-dependent protein catabolic process	30	2.07469	0.000374394	USP6, USP8, USP9X, RFFL, CYLD, SQSTM1, XBP1, USP37, PSMD3, PSMD4, ITCH, USP16, USP15, FBXO22, UBE2A, PSMA1, PSMD14, PSMC6, PSMD13, VCP, PSMA5, PSMD11, PSMA4, UBR5, USP47, USP46, USP22, SIAH2, USP42, UBE2E1	0.703849		GO:0008380~RNA splicing	21	4.49679	3.93489e-08	LSM6, EFTUD2, SNRPD3, SNRPD1, SNRPD2, SF3A2, PRPF4, SF3B3, SF3A3, PRPF6, SF3B2, EIF4A3, PRPF8, U2AF1, SNRPB, SNRNP40, THOC5, LSM1, SNRPF, THOC3, SNRPG	6.99584e-05		GO:1904851~positive regulation of establishment of protein localization to telomere	7	0.748663	1.84488e-06	CCT5, TCP1, CCT4, WRAP53, CCT8, CCT2, CCT6A	0.00339512		GO:0070374~positive regulation of ERK1 and ERK2 cascade	39	3.73563	1.51932e-11	FGF18, HMGB1, HRAS, CCL2, TNF, CCL8, FGF10, TLR4, CCL5, PTEN, CD74, SRC, TGFB1, HCRTR1, CD44, FGB, IL1B, RAPGEF2, FGF2, THPO, HAVCR2, PRKCA, EGFR, ICAM1, IL6, MAP2K1, BRAF, ESR1, ESR2, SLAMF1, ARRB2, ARRB1, JUN, NTRK1, MAPK3, VEGFA, RAP1B, ABL1, F2R	2.90811e-08			GO:0006890~retrograde vesicle-mediated transport, Golgi to ER		GO:0046686~response to cadmium ion							GO:0007494~midgut development		GO:0009611~response to wounding
GO:0051726~regulation of cell cycle	23	1.59059	0.000413975	CTBP1, SGK1, MADD, LIN9, MYBL2, JUNB, CDKL5, STAT3, CDK3, NUP214, SON, EP300, TSC1, JUN, HIPK2, IRF1, LIN37, GRK5, PLCB1, USP16, CDK20, MX2, HSPA8	0.777987		GO:0046854~phosphatidylinositol phosphorylation	16	3.42612	4.33367e-08	FGF6, EGFR, FGF8, FGF7, GRB2, ERBB2, FGF10, PTPN11, GAB1, PIK3C3, FGF1, EGF, FGF2, FRS2, FGF3, FGF4	7.70483e-05		GO:0006468~protein phosphorylation	51	5.45455	1.87441e-06	CDK17, STK38, PRKACG, CSNK2A1, PAK2, CLK2, COL4A3BP, ILK, PRKACB, TLK2, IRAK2, IKBKAP, ADAM10, BRAF, STK25, STK24, PHKG2, WNK1, PKN1, CDK9, CDK4, STK3, MAPK1, CCND1, MAST2, MAPK3, ERN1, EIF2AK2, EIF2AK3, CHEK2, RIOK2, IRAK3, MAP3K1, PRKAA1, PIK3R4, TEC, CSNK1A1, TGFBR2, RAF1, ILF3, OXSR1, GAS6, IKBKE, RPS6KA3, RPS6KA1, CSNK1E, PRKAR1B, GSK3B, MTOR, IKBKB, BMPR1A	0.00344946		GO:0000209~protein polyubiquitination	39	3.73563	1.80772e-11	PSMB10, BTRC, STUB1, UBE2D3, UBE2D2, CDKN2A, PSMB1, BCL2, PSMD1, PSMD2, PSMD4, PSMD5, TRAF6, PSMD6, PSMD8, PSMD9, RNF19A, DTL, SKP2, HERC5, PARK2, BIRC2, PSMB8, PSMC6, PSMD14, PSMC5, PSMC4, PSME1, PSMC3, PSME2, FBXL8, UBR5, PSMD10, PSMC2, TRIM32, PSMC1, UBC, DDB2, HDAC6	3.46014e-08			GO:0010467~gene expression		GO:0071549~cellular response to dexamethasone stimulus							GO:0060412~ventricular septum morphogenesis		GO:0017015~regulation of transforming growth factor beta receptor signaling pathway
GO:0016925~protein sumoylation	22	1.52144	0.000419195	NUP153, NUP98, SP100, NUP160, NUP88, TRIM28, RING1, NUP93, SAE1, NUP85, CBX2, SUMO4, RPA1, SUMO2, SUMO1, NUP214, HNRNPK, NUP205, TDG, MDM2, NUP107, NUP43	0.787759		GO:0045899~positive regulation of RNA polymerase II transcriptional preinitiation complex assembly	7	1.49893	8.36059e-08	PSMC6, PSMC5, PSMC4, PSMC3, PSMC2, CREB1, PSMC1	0.000148643		GO:0006511~ubiquitin-dependent protein catabolic process	28	2.99465	1.90067e-06	USP7, USP9Y, PSMA7, STUB1, CUL2, CYLD, PSMD3, PSMD4, ITCH, USP33, CUL1, USP14, PSMD9, SKP1, PSMA2, UBE2N, PSMA1, PSMD14, PSMC6, PSMD13, PSMA6, PSMD11, PSMA5, PSMA4, PSMC2, PSMA3, UCHL5, USP46	0.00349779		GO:0007249~I-kappaB kinase/NF-kappaB signaling	22	2.10728	1.95656e-11	TRAF2, TNF, RELB, SNIP1, TLR3, NFKB1, TLR4, NFKB2, BIRC2, TAB3, TANK, BTK, MAP3K7, TNFRSF1A, REL, SHARPIN, IKBKG, UBC, BCL3, IKBKB, MAP3K14, TRAF6	3.74502e-08			GO:0031124~mRNA 3'-end processing		GO:0035729~cellular response to hepatocyte growth factor stimulus									GO:0070059~intrinsic apoptotic signaling pathway in response to endoplasmic reticulum stress
GO:0006606~protein import into nucleus	14	0.968188	0.000458681	NUP153, PDIA3, NUP88, RAN, SNUPN, NUP93, NUP85, STAT3, NUP214, CRY2, CSE1L, NUTF2, NUP107, KPNB1	0.861658		GO:0043066~negative regulation of apoptotic process	36	7.70878	9.54003e-08	STAT5B, NFKBIA, FOXO1, RPS6KB1, PTEN, NAA38, SRC, AKT1, RPS3A, TGFA, BCL3, TAF9, RPS27A, FGF4, EGFR, BECN1, SOCS3, RELA, CBL, TP53, LEF1, RAF1, RPS6, STAT3, PLAUR, CDKN1B, MAD2L1, PSEN1, CCND2, GSK3B, PSMD10, UBC, MAPK8, MDM4, IKBKB, MED1	0.000169612		GO:0051170~nuclear import	9	0.962567	1.97712e-06	SNRPD3, SNRPB, SNRPD1, SNRPD2, GEMIN6, SNRPF, SNRPE, HNRNPA1, SNRPG	0.00363848		GO:0010332~response to gamma radiation	17	1.62835	2.43591e-11	CAV1, CCL2, SOCS3, TP53, PML, PRKDC, TP63, TRIM13, CHEK2, TP73, SOD2, CXCL10, BCL2, BAX, IL1B, PARP1, MYC	4.66254e-08			GO:0018107~peptidyl-threonine phosphorylation		GO:0071260~cellular response to mechanical stimulus									GO:0045765~regulation of angiogenesis
GO:0006611~protein export from nucleus	10	0.691563	0.000462562	XPO1, NUP214, CSE1L, NUP88, RAN, GSK3B, PKD1, NUTF2, AHCYL1, HSPA9	0.868919		GO:0071364~cellular response to epidermal growth factor stimulus	10	2.14133	1.04188e-07	AKT1, EGFR, PDPK1, MCM7, PLCG1, BECN1, ERBB2, STAT5B, ERRFI1, MED1	0.000185236		GO:0070423~nucleotide-binding oligomerization domain containing signaling pathway	10	1.06952	3.67668e-06	MAP3K7, UBE2N, IRAK2, CYLD, IKBKG, ITCH, TRAF6, IKBKB, RPS27A, MAP2K6	0.00676606		GO:0071456~cellular response to hypoxia	29	2.77778	2.72024e-11	E2F1, CASR, PTGS2, ELN, PTEN, SRC, AKT1, MYOCD, HMOX1, BCL2, NDRG1, FAS, CCNA2, TERT, TWIST1, ICAM1, TRPC1, TP53, PRKCE, SIRT1, CCNB1, HIF1A, BBC3, VEGFA, HIPK2, MDM2, MDM4, MTOR, PLAU	5.20677e-08			GO:0006296~nucleotide-excision repair, DNA incision, 5'-to lesion		GO:0001525~angiogenesis									GO:0048714~positive regulation of oligodendrocyte differentiation
GO:0014066~regulation of phosphatidylinositol 3-kinase signaling	17	1.17566	0.000478384	EGFR, FGFR2, FGF19, FGFR1, FGFR4, ERBB4, GRB2, PDGFA, PIK3CB, PIK3CD, BTC, PIP5K1C, PTPN11, AKT1, MAPK1, PIK3R2, PIP4K2B	0.898515		GO:0042274~ribosomal small subunit biogenesis	8	1.71306	1.10223e-07	RPS28, RPS19, RPS16, RPS17, RPS15, RPS6, RPS7, RPS24	0.000195965		GO:0032212~positive regulation of telomere maintenance via telomerase	11	1.17647	4.60016e-06	MAPK1, CCT5, TCP1, CCT4, WRAP53, MAPK3, CCT8, CCT2, CCT3, CCT6A, HNRNPA1	0.00846544		GO:0009636~response to toxic substance	27	2.58621	3.58394e-11	SLC6A4, TLR2, CDH1, RPS6KB1, CCL5, SRF, FOS, BCL2, FAS, NQO1, HSPA9, CDK1, LYN, AHR, CDK2, XPA, MAPK1, CDKN1A, NUPR1, BAX, MAPK3, MAPK9, MDM2, EIF2AK2, IKBKB, GSTP1, HDAC6	6.85998e-08			GO:0007050~cell cycle arrest		GO:1990314~cellular response to insulin-like growth factor stimulus									GO:2000679~positive regulation of transcription regulatory region DNA binding
GO:0071236~cellular response to antibiotic	7	0.484094	0.000494509	CYP17A1, CDKN1B, SCN3A, MDM2, HSPA5, RAB10, PPP1R15A	0.928667		GO:0016925~protein sumoylation	17	3.64026	1.26893e-07	NUP133, NUP160, TP53, NUP93, NUP85, RANGAP1, UBE2I, SUMO1, CDKN2A, SENP1, SEH1L, RAE1, UBA2, NUP50, PCNA, NUP37, NUP107	0.000225604		GO:0042776~mitochondrial ATP synthesis coupled proton transport	9	0.962567	5.16289e-06	ATP5D, ATP5B, ATP5F1, ATP5O, ATP5G2, ATP5A1, ATP5G1, ATP5G3, ATP5H	0.00950095		GO:1901796~regulation of signal transduction by p53 class mediator	31	2.96935	4.56558e-11	NBN, STK11, PML, TP63, AURKA, CHEK2, AKT1, RPA2, PRMT5, BRD7, ATRIP, KMT5A, L3MBTL1, TP53, RAD9A, TOPBP1, ATR, KAT5, PPP1R13L, TP73, ATM, CDK2, BRCA1, EP300, HDAC1, MAPK14, HIPK2, SUPT16H, UBC, MDM2, MDM4	8.73892e-08			GO:0009636~response to toxic substance		GO:0071285~cellular response to lithium ion									GO:0045840~positive regulation of mitotic nuclear division
GO:0010628~positive regulation of gene expression	38	2.62794	0.000504315	E2F1, CSF2, CCL3, HRAS, FGFR4, TNC, VIM, RPS3, KRAS, DDX3X, HAND2, PIP, NFIL3, IL1A, OLFM1, CDK1, SRPK2, PLP1, ACTC1, TESC, ACTA1, PIK3CB, PHB, TGFBR1, PIK3CD, ITGA3, HMGA2, HNRNPU, STAT3, LGALS9, DDX58, RPS6KA2, NTRK2, TFAP2A, MDM2, DNMT1, MTOR, EIF2AK3	0.946999		GO:0006409~tRNA export from nucleus	10	2.14133	1.41428e-07	NUP133, NUP160, SEH1L, RAN, RAE1, NUP50, NUP93, NUP37, NUP85, NUP107	0.000251444		GO:0045727~positive regulation of translation	14	1.49733	5.69158e-06	ABCF1, ELAVL1, EEF2, CDK4, RPS4X, MAPK1, UPF3B, POLDIP3, NPM1, MAPK3, HNRNPD, MTOR, PABPC1, THBS1	0.0104738		GO:0002479~antigen processing and presentation of exogenous peptide antigen via MHC class I, TAP-dependent	22	2.10728	5.67997e-11	PSMB10, PSMB8, PSMD14, PSMC6, CYBB, PSMC5, PSMB1, PSME1, PSMC4, PSME2, PSMC3, ITGAV, PSMD10, PSMC2, PSMC1, PSMD1, PSMD2, PSMD4, PSMD5, PSMD6, PSMD8, PSMD9	1.0872e-07			GO:0051092~positive regulation of NF-kappaB transcription factor activity		GO:0060749~mammary gland alveolus development									GO:0045785~positive regulation of cell adhesion
GO:0006369~termination of RNA polymerase II transcription	15	1.03734	0.000537398	SNRPD3, U2AF2, RNPS1, CASC3, EIF4A3, PCF11, PAPOLA, SRSF9, ZNF473, SNRPB, THOC6, SLU7, SNRPF, THOC2, SNRPG	1.00883		GO:0006270~DNA replication initiation	10	2.14133	1.41428e-07	CDC7, PRIM1, CCNE1, MCM7, GINS4, MCM2, POLA2, MCM3, MCM4, MCM6	0.000251444		GO:0006891~intra-Golgi vesicle-mediated transport	10	1.06952	7.64372e-06	COPA, COPB2, COPG2, COG6, COPB1, COPZ1, GOSR1, CUX1, COPE, NSF	0.014066		GO:0050679~positive regulation of epithelial cell proliferation	22	2.10728	5.67997e-11	EGFR, STOX1, IL6, HRAS, FGF7, ERBB2, ESR1, IGF1, FGF10, NR4A3, SOX9, CCL5, TGFB1, SMO, NOTCH1, ID1, VEGFA, TGFA, MYC, BMP5, IHH, TWIST1	1.0872e-07			GO:0032480~negative regulation of type I interferon production		GO:0035914~skeletal muscle cell differentiation									GO:0030857~negative regulation of epithelial cell differentiation
GO:0000375~RNA splicing, via transesterification reactions	9	0.622407	0.000590845	SF3B1, PRPF8, TRA2B, KHSRP, SLU7, SF3B4, SF3B3, SF3A3, TXNL4A	1.10863		GO:0035019~somatic stem cell population maintenance	13	2.78373	1.8835e-07	POLR2H, POLR2G, POLR2E, POLR2L, POLR2K, RAF1, FGF10, SMAD2, FGF2, POLR2C, POLR2B, STAT3, POLR2A	0.000334868		GO:0042274~ribosomal small subunit biogenesis	8	0.855615	1.01328e-05	RPS28, RPS19, RPS16, RPS17, RPS15, RPS6, RPS7, RPS24	0.0186459		GO:0014823~response to activity	21	2.01149	8.0675e-11	CDK1, CCL2, GCLC, CREB1, CBL, PRKDC, IGF1, ESR2, CCL5, GCLM, ITGB1, IL10, SOD2, CTNNB1, LEP, HSF1, GSK3B, NTRK1, HSPD1, GPAM, PLAU	1.54419e-07			GO:0008286~insulin receptor signaling pathway		GO:0001708~cell fate specification									GO:0045672~positive regulation of osteoclast differentiation
GO:0008284~positive regulation of cell proliferation	61	4.21853	0.000628827	FGF19, HRAS, RAD51B, PRC1, OSMR, PDGFA, BTC, TNFSF13, PRDX3, ZNF16, IL31RA, CD47, MYOCD, WDR77, SHC1, PRKACA, HSF4, MYC, CDK13, EGFR, SRPK2, UBE2A, CAPNS1, SLC25A5, IL24, RPS4X, CDK4, SUZ12, MAPK1, HIPK1, CHRM1, CD81, HIPK2, MDM2, MST1R, FSHB, FGFR2, FGFR1, CSF2, FGFR4, ERBB4, TNC, CLU, ST8SIA1, RPS15A, KRAS, XBP1, BCL2, FLT3, TGFBR1, FLT4, BIRC6, RPS9, ROGDI, STAT3, CDKN1B, NTRK2, JAK2, GRK5, PL…	1.1795		GO:0006370~7-methylguanosine mRNA capping	10	2.14133	1.89729e-07	POLR2H, POLR2G, POLR2E, POLR2L, POLR2K, ERCC3, POLR2C, POLR2B, POLR2A, GTF2H1	0.00033732		GO:0007050~cell cycle arrest	23	2.45989	1.03435e-05	MSH2, WDR6, TP53, PML, SMAD3, CALR, GAS7, SART1, RPTOR, GAS6, MLF1, CUL2, CDKN2A, IFNG, ILK, KIF20B, ERN1, PRKAA1, MTOR, MLST8, THBS1, MAP2K6, CUL1	0.0190336		GO:0045471~response to ethanol	31	2.96935	8.65309e-11	CSF3, CCL2, SLC6A3, STAT5B, IL13, RPS6KB1, PTEN, VCAM1, CCNE1, HAMP, CASP8, IL1B, RARA, NQO1, SDF4, CHAT, SETDB1, ICAM1, CDK1, CBL, ESR2, BIRC2, CDK2, STAT3, LEP, CCND1, PSMD14, EP300, NTRK1, CTSB, GSTP1	1.65628e-07			GO:0042177~negative regulation of protein catabolic process		GO:0071363~cellular response to growth factor stimulus									GO:0032715~negative regulation of interleukin-6 production
GO:0045899~positive regulation of RNA polymerase II transcriptional preinitiation complex assembly	6	0.414938	0.000638944	PSMC6, PSMC4, PSMC3, CREB1, PSMC1, CAND1	1.19836		GO:0031100~organ regeneration	13	2.78373	2.24501e-07	CCNE1, CAV1, NOTCH1, UPF2, SOCS3, SOCS1, EIF4A1, LEF1, SHC1, CDK4, CCNA2, CDK2, MED1	0.000399141		GO:0006915~apoptotic process	57	6.09626	1.11126e-05	TSPO, BNIP3, NFKB1, CXCR3, DAXX, RPS3, MAP3K7, CDKN2A, CSNK2A1, CASP9, PAK2, IFNG, ITCH, MX1, MAP2K6, CUL1, PPP2R1A, YARS, DFFB, SLC25A6, TP53, STK3, TNFRSF9, MAPK1, BNIP2, TIAL1, MAPK3, THOC1, DPF2, PHLPP1, POLR2G, BCLAF1, PML, NFKBIA, MAP3K1, CD2, TRAF3, AXIN1, PTPN6, BECN1, AIMP2, TGFBR2, RYBP, CIDEA, RAF1, NOA1, STAT1, CAPN3, GAS6, FXR1, RPS6KA3, RPS6KA1, RABEP1, PPID, PSMD10, MAPK14, IKBKG	0.0204488		GO:0048538~thymus development	19	1.81992	9.50211e-11	MAD1L1, BRAF, MAP2K1, RAG1, RAF1, PRKDC, FGF10, FADD, EPHB3, SRF, BCL2L11, CITED2, CTNNB1, MAPK1, PSEN1, BCL2, MAPK3, PBX1, ABL1	1.81879e-07			GO:0048538~thymus development		GO:0051444~negative regulation of ubiquitin-protein transferase activity									GO:0071300~cellular response to retinoic acid
GO:0015991~ATP hydrolysis coupled proton transport	10	0.691563	0.000781501	ATP6V0C, ATP6V1A, ATP6V0E2, ATP6AP1, ATP5B, ATP1A3, ATP6V1B2, ATP1A2, ATP6V0D1, ATP6V0B	1.46387		GO:1901796~regulation of signal transduction by p53 class mediator	17	3.64026	3.23887e-07	TAF1, TAF4, TAF6, TAF5, TP53, CDK2, TAF11, AKT1, TAF10, RPA2, EP300, MAPK14, UBC, SUPT16H, TAF9, MDM4, RPS27A	0.000575837		GO:0006281~DNA repair	31	3.31551	1.1852e-05	BACH1, HSPA1A, STUB1, RPS3, NONO, SMARCB1, NPM1, MUS81, ACTL6A, ASF1A, APEX1, ERCC1, FEN1, INO80B, POLH, MSH2, EME2, DDB1, EME1, TRIM28, CDK9, RAD9A, CDK2, RAD51, CSNK1E, UCHL5, RAD18, RUVBL2, RUVBL1, PSME4, MTOR	0.0218093		GO:0007050~cell cycle arrest	33	3.16092	1.12745e-10	KMT2E, HRAS, NBN, ZAK, STK11, TSG101, PML, CXCL8, FOXO4, TGFB1, CDKN2A, IFNG, PKD1, MYC, APC, KHDRBS1, KAT2B, MAP2K1, TP53, SMAD3, CDK6, RB1, CDK7, RPTOR, TP73, ATM, DDIT3, CDKN1A, PA2G4, RHEB, IL12B, MTOR, ABL1	2.15805e-07			GO:0051897~positive regulation of protein kinase B signaling		GO:0051291~protein heterooligomerization									GO:0001932~regulation of protein phosphorylation
GO:0046034~ATP metabolic process	10	0.691563	0.000781501	ATP6V1A, SLC25A25, VCP, ATP5B, OLA1, NADK, BAD, ATP6V1B2, ATP1A2, HSPA8	1.46387		GO:0060070~canonical Wnt signaling pathway	14	2.99786	4.99141e-07	FGF8, MED12, LEF1, TCF7L2, PTEN, CTNNB1, CDC42, CCND1, PSEN1, GSK3B, LRP6, EGF, APC, AXIN1	0.00088742		GO:0006337~nucleosome disassembly	8	0.855615	1.64184e-05	SMARCD2, SMARCB1, SMARCC1, SMARCC2, SMARCD1, ARID1A, ARID2, SMARCA4	0.0302108		GO:0032760~positive regulation of tumor necrosis factor production	19	1.81992	1.4345e-10	HMGB1, CCL2, CLU, TLR2, TLR3, TLR4, PF4, FADD, NCL, TLR9, LEP, IL23A, HDAC1, IFNG, JAK2, IL12B, LBP, PIK3R1, TWIST1	2.74576e-07			GO:0006915~apoptotic process		GO:0050918~positive chemotaxis									GO:0071333~cellular response to glucose stimulus
GO:0050999~regulation of nitric-oxide synthase activity	9	0.622407	0.000792935	AKT1, EGFR, ACVR2A, HSP90AA1, NOSTRIN, NOS3, PTS, DDAH1, CALM1	1.48514		GO:0043928~exonucleolytic nuclear-transcribed mRNA catabolic process involved in deadenylation-dependent decay	9	1.92719	8.39512e-07	EXOSC9, EXOSC4, LSM6, LSM7, EXOSC5, LSM5, EXOSC3, LSM3, LSM1	0.00149256		GO:0000244~spliceosomal tri-snRNP complex assembly	7	0.748663	1.76147e-05	PRPF19, AAR2, SRSF10, CD2BP2, PRPF8, SART3, PRPF6	0.0324117		GO:0006955~immune response	62	5.9387	1.8898e-10	CD8B, IL18, TLR2, IL13, TLR4, ZEB1, CXCL11, CXCL12, IL10, TAPBP, CXCL10, AZGP1, LTB4R, HAMP, IFNG, IL1B, FAS, CIITA, IK, CD40, PDCD1LG2, OSM, TNFRSF10A, SERPINB9, CCR5, IGHE, MAP3K14, PTGDR2, CTSG, CSF3, CXCL1, CSF2, CCL2, TNF, CXCL9, RAG1, CCL8, CXCL8, PF4, IL32, OAS1, CCL5, CD74, TNFRSF1A, IGF1R, IL17A, XBP1, CD24, IL6, IL5, CR2, CEBPB, IL7, SMAD6, IL1RN, SMAD3, IKBKE, NOTCH1, TNFSF10, FCGR2B, …	3.61725e-07			GO:0008285~negative regulation of cell proliferation		GO:0001889~liver development									GO:0045736~negative regulation of cyclin-dependent protein serine/threonine kinase activity
GO:0032092~positive regulation of protein binding	14	0.968188	0.000923752	WNT5A, HSP90AB1, EPHB6, EP300, AKTIP, RAN, GSK3B, HIPK2, PKD1, RFNG, LFNG, TCF7L2, STK3, B2M	1.72814		GO:0016236~macroautophagy	13	2.78373	1.10097e-06	BECN1, ULK1, ATG14, PIK3C3, TOMM20, UBC, RHEB, TOMM22, MLST8, MTOR, PIK3R4, RPS27A, RPTOR	0.0019574		GO:0071353~cellular response to interleukin-4	9	0.962567	2.48117e-05	HSP90AB1, RPLP0, PML, FASN, RPL3, KEAP1, MCM2, HSPA5, TUBA1B	0.0456517		GO:1902042~negative regulation of extrinsic apoptotic signaling pathway via death domain receptors	16	1.53257	1.91772e-10	ICAM1, TRAF2, CFLAR, RAF1, FADD, RFFL, HGF, BRCA1, TNFRSF10A, TNFSF10, FGB, HMOX1, CASP8, FAS, TNFAIP3, BMP5	3.67069e-07			GO:0070423~nucleotide-binding oligomerization domain containing signaling pathway		GO:0007507~heart development									GO:0044267~cellular protein metabolic process
GO:0006396~RNA processing	19	1.31397	0.000997532	DHX8, CHERP, CRNKL1, SNRPD3, RBM3, CCNL1, RBM5, SYNCRIP, SF3A1, HNRNPU, ADAT1, EXOSC10, LARP6, DDX17, HNRNPK, LSM4, DHX30, DEDD2, XRN2	1.86494		GO:0008284~positive regulation of cell proliferation	34	7.28051	1.69393e-06	FGF6, FGF8, FGF7, RPS15A, PTEN, GAB2, ILK, TGFA, SHC1, EGF, FGF1, FOSL1, FGF2, FGF3, FGF4, CDC7, EGFR, TAF1, AR, RELA, TGFBR1, RPS9, LEF1, CDC20, CDK4, RPS4X, CDK2, STAT3, SUZ12, NOTCH1, ATF3, CDKN1B, CCND2, IKBKB	0.0030116		GO:0006414~translational elongation	8	0.855615	2.56083e-05	TUFM, EEF1A1, EEF1B2, RPLP1, EEF1G, RPLP2, EEF2, EEF1D	0.0471169		GO:1901215~negative regulation of neuron death	18	1.72414	4.07799e-10	CSF3, TRAF2, IL6, CREB1, ESR1, IGF1, IL13, PARK2, ESR2, CCL5, SIRT1, STAT3, CTNNB1, AKT1, HSF1, REL, PSMC1, IKBKG	7.80562e-07			GO:0042149~cellular response to glucose starvation		GO:0009749~response to glucose									GO:0031648~protein destabilization
GO:0010827~regulation of glucose transport	10	0.691563	0.000997659	NUP214, NUP153, NUP98, NUP160, NUP88, NUP205, NUP93, NUP85, NUP107, NUP43	1.86517		GO:0032355~response to estradiol	16	3.42612	1.73962e-06	SOCS3, SOCS1, STAT5B, EZH2, FGF10, EEF2, BAD, PTEN, CDK2, STAT3, CTNNB1, CCNE1, CCND1, CDKN1B, GSK3B, PCNA	0.00309283		GO:0045944~positive regulation of transcription from RNA polymerase II promoter	85	9.09091	2.66975e-05	BACH1, RAI1, ELF3, ELF5, XRCC6, FGF10, NFKB1, ZEB1, CXCR3, CBFB, YBX1, GLI1, PCGF5, FOS, CDKN2A, ZNF148, PCBP1, TARDBP, IFNG, RAPGEF3, FGF2, RPS27A, FGF4, TWIST1, AR, TP53, CDK9, NCL, JUNB, MED10, PRPF6, HES1, OSM, CD81, VEGFA, MAPK3, KPNA6, TFAP2D, RUVBL2, MAPK7, PAF1, SMARCA2, SMARCA4, CREM, PML, PRKDC, NUFIP1, NFKBIA, CDC73, NR2C2, ATF2, HNRNPK, HAND1, SMARCB1, PPP1R12A, PER1, TRAF6, TCF4, MAF…	0.0491205		GO:0050821~protein stabilization	31	2.96935	4.29407e-10	HSP90AB1, SYVN1, USP2, CLU, PML, HCFC1, HSPA1A, HSPA1B, CHEK2, PTEN, CDC37, BAG6, CDKN2A, GAPDH, USP33, PIK3R1, HSP90AA1, SMAD7, CREB1, IGF1, SMAD3, PARK2, PIM2, SMO, LAMP1, CDKN1A, MSX1, EP300, GNAQ, HSPD1, MDM4	8.21923e-07			GO:0001649~osteoblast differentiation		GO:1902895~positive regulation of pri-miRNA transcription from RNA polymerase II promoter									GO:0051402~neuron apoptotic process
GO:0030163~protein catabolic process	11	0.760719	0.00111041	AKT1, LONP1, PSMC6, PSMC4, PSMC3, PSMC1, BACE1, USE1, CTSD, MTOR, CLN5	2.07388		GO:0098609~cell-cell adhesion	24	5.13919	2.19597e-06	RPL14, RAN, CREBBP, CBL, RPL15, RPL24, RPL23A, RANGAP1, EEF2, TRIM25, RPS2, STAT1, RPL29, EPS15, EIF4G1, RPS26, PSMB6, RPL6, EIF3E, RPL34, RANBP1, PTPN1, EEF1D, AHSA1	0.00390414		GO:0051607~defense response to virus	24	2.56684	3.01208e-05	IFIT1B, ABCF3, IFITM1, BECN1, PML, BNIP3, RSAD2, ILF3, TRIM25, IFI44L, OAS2, STAT1, TRIM22, ISG20, IFIT3, IRF9, OASL, IFIT1, ISG15, IFNG, ITCH, EIF2AK2, MX1, GBP1	0.0554174		GO:0034097~response to cytokine	20	1.91571	4.67507e-10	SP100, OSMR, SOCS3, RELB, PML, NFKB2, BCL2L1, STAT1, TIMP2, SRF, JUNB, CTNNB1, CCNE1, FOS, REL, PTGES, JUN, BCL2, CD274, RARA	8.9485e-07			GO:0006397~mRNA processing		GO:0031659~positive regulation of cyclin-dependent protein serine/threonine kinase activity involved in G1/S transition of mitotic cell cycle									GO:0071392~cellular response to estradiol stimulus
GO:0001934~positive regulation of protein phosphorylation	23	1.59059	0.00121735	EGFR, FGF19, HRAS, ERBB4, ITLN1, FLT4, PIN1, AKT1, ACVR2A, EPHA7, EP300, KRAS, AKTIP, SQSTM1, XBP1, NTRK1, NTRK2, CDK2AP1, MTOR, ENG, PPP1R15A, AXIN1, CYR61	2.27145		GO:0006405~RNA export from nucleus	11	2.35546	2.31047e-06	NXT1, EIF4A3, EIF4E, UPF3B, MAGOH, ALYREF, U2AF1, RANBP1, CASC3, THOC5, THOC3	0.00410771		GO:0060337~type I interferon signaling pathway	14	1.49733	3.27256e-05	IFITM1, RSAD2, OAS2, STAT1, IFI35, ISG20, IRF9, IFIT3, OASL, IFIT1, IFI27, ISG15, IRF7, MX1	0.0602085		GO:0006959~humoral immune response	20	1.91571	4.67507e-10	MEF2C, PSMB10, IL6, TNF, CCL2, BST2, BST1, IL7, TRAF3IP2, IFNA2, NOTCH1, IFNA1, IFNB1, BCL2, IFNG, LTF, IFNA13, TREM1, EBI3, CD28	8.9485e-07			GO:0007165~signal transduction		GO:0006293~nucleotide-excision repair, preincision complex stabilization									GO:0042104~positive regulation of activated T cell proliferation
GO:1990090~cellular response to nerve growth factor stimulus	10	0.691563	0.00125981	E2F1, AKT1, APP, EP300, BPTF, NTRK1, CREB1, ACAP2, DNMT1, KIDINS220	2.34978		GO:0045727~positive regulation of translation	11	2.35546	2.31047e-06	UPF3A, EIF4A3, UPF3B, EP300, ERBB2, BCL3, RPS6KB1, EEF2, MTOR, RPS4X, CDK4	0.00410771		GO:0075525~viral translational termination-reinitiation	5	0.534759	4.14129e-05	EIF3D, EIF3A, EIF3B, EIF3G, EIF3L	0.0761855		GO:0097421~liver regeneration	16	1.53257	5.35135e-10	SRSF1, EGFR, CEBPB, EZH2, NFKBIA, AURKA, NCL, IL10, TGFB1, GLI1, CCND1, RPS16, HAMP, HMOX1, PRMT5, FAS	1.0243e-06			GO:1901216~positive regulation of neuron death		GO:0001666~response to hypoxia									GO:0030155~regulation of cell adhesion
GO:0045787~positive regulation of cell cycle	10	0.691563	0.00125981	FGFR2, FNTB, SRPK2, FGFR1, CDKN1B, RPS15A, GDPD5, CDK4, TCF3, TRIM21	2.34978		GO:0010827~regulation of glucose transport	9	1.92719	2.46354e-06	NUP133, NUP160, SEH1L, RAE1, NUP50, NUP93, NUP37, NUP85, NUP107	0.00437985		GO:0015992~proton transport	12	1.28342	4.97744e-05	ATP6V0C, ATP6V1C1, ATP6V1A, ATP6V0E1, ATP5B, ATP6V1E1, ATP5O, ATP6V1G2, ATP6V1B1, ATP6V1D, ATP6V0B, ATP6V1F	0.0915613		GO:0045087~innate immune response	62	5.9387	6.52543e-10	ELF4, PPARG, CAPZA1, TLR2, TLR3, TLR4, NFKB1, NFKB2, BTK, TLR9, APP, IFNL1, SAA1, CD46, ITCH, LBP, LYN, BST2, IL27, CAMP, RELB, HERC5, FADD, IPO7, DEFA5, IGHE, TRIM32, UBC, TREM1, EIF2AK2, HMGB1, CD244, ATG12, CLU, PML, TRIM13, SRC, IFNA2, IFNA1, PTK2, IL23A, REL, FGB, SFTPD, PTX3, YES1, TRAF3, HAVCR2, CR2, LGALS3, TRIM28, AXL, TRIM25, SLAMF1, CYBB, CD209, IKBKG, JAK1, JAK2, IFNA13, IKBKB, ABL1	1.24902e-06			GO:0045892~negative regulation of transcription, DNA-templated		GO:0034097~response to cytokine									GO:0071550~death-inducing signaling complex assembly
GO:0000389~mRNA 3'-splice site recognition	5	0.345781	0.00126429	SF1, SLU7, SF3A2, SF3A1, SF3A3	2.35805		GO:0007077~mitotic nuclear envelope disassembly	10	2.14133	2.66047e-06	CCNB1, NUP133, NUP160, SEH1L, RAE1, NUP50, NUP93, NUP37, NUP85, NUP107	0.00472995		GO:0006461~protein complex assembly	19	2.03209	5.22686e-05	PPP2R1A, IKBKAP, TCAP, CREBBP, TP53, PML, EPRS, CAPN3, SF3B3, HES1, MAX, ZNF148, PPID, MAPK3, DLG5, MDM4, WASL, WIPF1, TRAF6	0.0961473		GO:0043406~positive regulation of MAP kinase activity	20	1.91571	6.55964e-10	MEF2C, EGFR, FGFR1, EDN3, FGF18, HRAS, TNF, ERBB2, EZH2, KITLG, CD40, SRC, TGFB1, GH1, KRAS, PSEN1, VEGFA, CD24, EGF, FGF2	1.25557e-06			GO:0010628~positive regulation of gene expression		GO:0070373~negative regulation of ERK1 and ERK2 cascade									GO:0010888~negative regulation of lipid storage
GO:0042127~regulation of cell proliferation	29	2.00553	0.00126553	XIAP, TNC, SAV1, BMPR2, CXCL9, NFKBIA, FNTB, DHCR7, PLCD3, TNFRSF18, CSK, SGK1, PTGER2, SGK3, BIRC6, JUNB, CDKN1B, TNFRSF10D, LAMA5, JUN, CD81, DNMT1, JAK1, TXK, JAK2, TNK2, TFAP2C, ENG, PLAU	2.36034		GO:1901800~positive regulation of proteasomal protein catabolic process	7	1.49893	2.76635e-06	PSMC6, FBXW7, PSMC5, PSMC4, PSMC3, PSMC2, PSMC1	0.00491818		GO:0000027~ribosomal large subunit assembly	8	0.855615	5.66802e-05	RPL6, RPL3, RPL10, RPL5, RPL24, RPL11, RPL23A, RPL12	0.104258		GO:0018108~peptidyl-tyrosine phosphorylation	33	3.16092	6.96663e-10	FGF18, CSF2, FGFR1, FGF7, ERBB2, STAT5B, FGF10, CLK1, EPHB3, SRC, CDC37, BTK, PTK2, NRG1, EGF, FGF2, EGFR, HSP90AA1, IL5, MAP2K1, LYN, HCK, MAP2K4, MET, AXL, WEE1, SCYL1, EREG, DYRK1B, NTRK1, JAK2, ABL1, EIF2AK2	1.33347e-06			GO:0009615~response to virus		GO:0060045~positive regulation of cardiac muscle cell proliferation									GO:0045348~positive regulation of MHC class II biosynthetic process
GO:0006977~DNA damage response, signal transduction by p53 class mediator resulting in cell cycle arrest	14	0.968188	0.00127525	E2F1, CDK1, E2F7, CNOT10, CNOT3, CNOT1, CRADD, CDKN1A, EP300, PLK3, CDKN1B, UBC, MDM2, RPS27A	2.37826		GO:0075525~viral translational termination-reinitiation	5	1.07066	2.843e-06	EIF3D, EIF3A, EIF3B, EIF3G, EIF3L	0.00505445		GO:0008286~insulin receptor signaling pathway	15	1.60428	8.07348e-05	ATP6V0E1, ATP6V1H, ATP6V1G2, ATP6V1G1, ATP6V1B1, ATP6V1D, ATP6V0B, ATP6V1F, ATP6V1C1, ATP6V0C, ATP6V1A, SMARCC1, ATP6V1E1, ATP6V0A1, ATP6V0D2	0.148474		GO:0007584~response to nutrient	25	2.39464	7.59422e-10	CAV1, AHCY, GCLC, PPARG, SLC6A4, RPS6KB1, PTEN, GCLM, ALDH3A1, PKM, VCAM1, HSF1, MAPT, ACSL4, NQO1, CHAT, ERCC1, TGFBR2, IGF1, STAT1, BRCA1, DDIT3, CYBB, TFRC, MTOR	1.4536e-06			GO:0045429~positive regulation of nitric oxide biosynthetic process		GO:0006295~nucleotide-excision repair, DNA incision, 3'-to lesion									GO:0090004~positive regulation of establishment of protein localization to plasma membrane
GO:0045732~positive regulation of protein catabolic process	14	0.968188	0.00127525	WNT5A, RAB7A, STX5, CDKN1B, LPCAT1, APC2, VCP, GSK3A, GSK3B, SORL1, C4BPA, ITCH, TNFSF12, AXIN1	2.37826		GO:0000375~RNA splicing, via transesterification reactions	8	1.71306	3.72966e-06	SF3B1, PRPF8, SNRNP40, LSM1, PRPF4, SF3B3, SF3A3, PRPF6	0.00663076		GO:0006890~retrograde vesicle-mediated transport, Golgi to ER	15	1.60428	8.07348e-05	ARFGAP1, COPZ2, KIF23, COPA, KIF4A, COPZ1, ERGIC2, COPB2, SCFD1, COPG2, COPG1, COPB1, ARCN1, NSF, COPE	0.148474		GO:0048015~phosphatidylinositol-mediated signaling	27	2.58621	8.06503e-10	FGF18, FGFR1, FGF7, GRB2, ERBB2, KITLG, FGF10, RPS6KB1, PTEN, AKT1, IGF1R, PDPK1, PIK3C3, RHOA, PIK3CA, AGO2, NRG1, EGF, FGF2, PIK3R1, CD28, EGFR, IGF1, IRS1, EREG, NTRK1, MTOR	1.54372e-06			GO:0016055~Wnt signaling pathway		GO:0000717~nucleotide-excision repair, DNA duplex unwinding									GO:2000778~positive regulation of interleukin-6 secretion
GO:0006950~response to stress	14	0.968188	0.00127525	HSP90AB1, EGFR, SGK1, HSP90AA1, SGK3, SMG1, MINK1, STIP1, TRAP1, MAPK1, MAPK13, SQSTM1, STK39, MTOR	2.37826		GO:0097421~liver regeneration	9	1.92719	3.97771e-06	EGFR, CCND1, RPL19, RPS16, RPL32, EZH2, PCNA, NFKBIA, RPS24	0.00707173		GO:0042026~protein refolding	7	0.748663	8.28534e-05	HSP90AA1, HSPA1A, HSPD1, DNAJA4, HSPA8, DNAJA2, B2M	0.152367		GO:0031647~regulation of protein stability	22	2.10728	9.39573e-10	SREBF1, KAT2A, KHDRBS1, TADA3, AURKA, PARK2, STUB1, PTEN, MAPK1, HDAC3, CDKN2A, KRAS, SH3GLB1, XBP1, BCL2, CD81, RNF149, TPR, PSMD8, HSPA8, TERT, HDAC6	1.79842e-06			GO:0006611~protein export from nucleus		GO:0034394~protein localization to cell surface									GO:0007596~blood coagulation
GO:0051603~proteolysis involved in cellular protein catabolic process	12	0.829876	0.00138311	SCPEP1, PSMA1, PSMB4, LONP1, PSMB6, PSMB1, PSMA4, PSMB3, PSMB2, HSPA5, PSMB9, CTSW	2.57694		GO:0000245~spliceosomal complex assembly	8	1.71306	4.98262e-06	SF3B1, SNRPD3, SF1, SNRPD1, SNRPD2, SNRPE, PRPF6, SNRPG	0.00885824		GO:0006886~intracellular protein transport	29	3.1016	8.57896e-05	COPZ2, COPA, STX8, RABGAP1, AP2S1, COPZ1, CLTC, COPB2, COPB1, NPM1, TBC1D4, TNPO2, STX11, KPNB1, NSF, VPS18, STX1A, VPS45, VPS41, SNAPIN, CDK5, BCAP31, COPG2, COPG1, ARCN1, IPO5, USO1, SEC13, HDAC6	0.157763		GO:0016925~protein sumoylation	28	2.68199	1.07334e-09	BMI1, NUP160, PML, CETN2, NUP214, CDKN2A, RAE1, NUP37, RANBP2, HNRNPC, TPR, TOP2A, NUP58, NUP133, NUP153, SP100, TRIM28, TP53, BIRC5, NUPL2, RAD52, BRCA1, PIAS3, SP3, MDM2, PIAS1, NUP107, PARP1	2.05446e-06					GO:0045741~positive regulation of epidermal growth factor-activated receptor activity									GO:0048754~branching morphogenesis of an epithelial tube
GO:0042787~protein ubiquitination involved in ubiquitin-dependent protein catabolic process	25	1.72891	0.00143582	MAEA, RFFL, KBTBD4, WWP2, HECTD3, ITCH, BUB3, RPS27A, HECTD1, ANAPC2, CDK1, RNF19A, HERC6, UBR4, HACE1, HERC4, RBBP6, MAD2L1, UBR5, UBC, BUB1B, RNF24, MDM2, SIAH2, UBE2E1	2.67388		GO:0051170~nuclear import	7	1.49893	6.11714e-06	SNRPD3, SNRPB, SNRPD1, SNRPD2, SNRPF, SNRPE, SNRPG	0.0108751		GO:0045899~positive regulation of RNA polymerase II transcriptional preinitiation complex assembly	6	0.641711	9.37985e-05	PSMC6, PSMC5, PSMC4, PSMC3, PSMC2, PSMC1	0.172479		GO:0006461~protein complex assembly	28	2.68199	1.07334e-09	TRAF1, TRAF2, KMT2A, CAPZA1, PML, SOX9, SF3B3, CD74, TAPBP, MAX, FAS, TRAF6, APC, PPP2R1A, PARD6B, CDK1, CREBBP, TP53, CD40, SLC9A3R1, SLC9A3R2, CCNB1, NUPR1, MAPK3, MDM2, VAMP3, MDM4, CHAF1A	2.05446e-06					GO:0006473~protein acetylation									GO:0090398~cellular senescence
GO:0048013~ephrin receptor signaling pathway	17	1.17566	0.0014492	HRAS, ANKS1A, ROCK1, AP2S1, EPHB4, PTPN11, EPHB2, EPHA4, NCK2, AP2A2, EPHA7, EPHB6, EPHA6, PAK3, NTRK1, PSENEN, AP2M1	2.69848		GO:0006891~intra-Golgi vesicle-mediated transport	8	1.71306	6.56696e-06	COG3, COPA, COPB2, COG6, COPB1, COPZ1, GOSR1, COPE	0.0116748		GO:0060333~interferon-gamma-mediated signaling pathway	14	1.49733	0.000101788	IRF9, ICAM1, OASL, NMI, IRF7, IFNG, PML, TRIM25, OAS2, STAT1, TRIM22, TRIM21, GBP1, B2M	0.187157		GO:0045740~positive regulation of DNA replication	17	1.62835	1.15862e-09	EGFR, CDK1, CSF2, IL6, HRAS, MAP2K4, TGFB3, KITLG, IGF1, FGF10, GLI1, IGF1R, EREG, INS, JUN, NPM1, RAC1	2.21769e-06					GO:2001235~positive regulation of apoptotic signaling pathway									GO:0070371~ERK1 and ERK2 cascade
GO:0032436~positive regulation of proteasomal ubiquitin-dependent protein catabolic process	14	0.968188	0.00148894	CSNK1A1, GCLC, RNF19A, SMAD7, CLU, IL33, TRIB2, AKT1, SUMO2, SUMO1, VCP, GSK3B, MDM2, FBXO22	2.7715		GO:0070979~protein K11-linked ubiquitination	8	1.71306	6.56696e-06	ANAPC1, ANAPC5, ANAPC4, CDC23, ANAPC10, CDC16, ANAPC7, CDC27	0.0116748		GO:0008283~cell proliferation	39	4.17112	0.00010374	PTGES3, TSPO, USPL1, ELF5, PRKDC, HLCS, ZEB1, SRC, ISG20, BAK1, RPS27, MCM7, PRMT5, COL4A3BP, INSIG1, ILK, RAPGEF3, ERCC1, CUL1, PTPN6, AR, SPHK2, CREBBP, TP53, CDK9, RAF1, RPL23A, CDK5, GAS6, OSM, IGSF8, EPS8, GNB1, CD81, PCNA, H3F3A, YME1L1, MAPRE1, MDM4	0.190742		GO:0001649~osteoblast differentiation	27	2.58621	1.53201e-09	MEF2C, GJA1, GLI1, RACK1, AKT1, SND1, FASN, CREB3L1, HNRNPC, RUNX2, WWOX, SPP1, TWIST1, CYR61, DHX9, MRC2, SNAI2, MMP13, SNAI1, JUNB, FBL, RSL1D1, SMO, PSMC2, SNRNP200, COL1A1, IGFBP3	2.93241e-06					GO:0010508~positive regulation of autophagy									GO:0030198~extracellular matrix organization
GO:0006397~mRNA processing	28	1.93638	0.00149002	RNASEL, U2AF2, SF3B4, SF3B3, SF3B2, NONO, PRPF8, DHX15, PRKACA, MBNL3, SNRNP70, RBM10, LGALS3, EFTUD2, PTBP1, HNRNPA2B1, AFF2, CASC3, SF3A2, RBBP6, SF3A1, SF3A3, SON, SRSF9, KHSRP, ERN2, XRN2, SUPT6H	2.77348		GO:0007067~mitotic nuclear division	22	4.71092	6.718e-06	ANAPC1, MAD1L1, ANAPC5, RAN, ANAPC4, CDC23, UBE2I, ANAPC10, CDC20, CDC16, SUGT1, RPS6, CDK2, RPS3, MCMBP, BUB1, BUB1B, NUP37, ANAPC7, MAD2L2, CCNA2, PPP5C	0.0119433		GO:0006754~ATP biosynthetic process	9	0.962567	0.000113612	ATP5D, ATP5B, ATP5F1, ATP5O, ATP5G2, ATP5A1, ATP5G1, ATP5G3, ATP5H	0.208875		GO:0001889~liver development	25	2.39464	1.54285e-09	CEBPA, THRA, RELA, STAT5B, SMAD3, ARF6, HGF, CTNNB1, SOD2, CITED2, PKM, CCNE1, NOTCH1, KRAS, EP300, XBP1, JUN, RB1CC1, SP3, HNRNPD, PKD1, PIK3CA, RARA, LBP, MED1	2.95316e-06					GO:0045648~positive regulation of erythrocyte differentiation									GO:0042088~T-helper 1 type immune response
GO:0033572~transferrin transport	10	0.691563	0.00157477	ATP6V0C, ATP6V1A, ATP6V0E2, ATP6AP1, RAB11B, ATP6V1B2, ATP6V1G1, CLTC, ATP6V0D1, ATP6V0B	2.92902		GO:0000387~spliceosomal snRNP assembly	8	1.71306	8.54831e-06	SNRPD3, SNRPB, SNRPD1, SNRPD2, SNRPC, SNRPF, SNRPE, SNRPG	0.015197		GO:0043928~exonucleolytic nuclear-transcribed mRNA catabolic process involved in deadenylation-dependent decay	9	0.962567	0.000113612	CNOT8, DCP1A, LSM6, LSM7, LSM4, EDC4, EXOSC3, LSM3, LSM2	0.208875		GO:0046777~protein autophosphorylation	35	3.35249	1.5578e-09	FGFR1, STK11, CAMK2G, ERBB2, AURKA, CHEK2, CLK1, EPHB3, SRC, AKT1, IGF1R, ACVR1B, PTK2, PDPK1, MAP3K3, SIK2, EGFR, TNIK, LYN, HCK, TRIM28, PIM1, MINK1, ATR, PIM2, ATM, NTRK1, MAPK14, GSK3B, EIF2S1, JAK2, MTOR, EIF2AK2, ABL1, MAP3K11	2.98176e-06					GO:0001658~branching involved in ureteric bud morphogenesis									GO:0001568~blood vessel development
GO:0000060~protein import into nucleus, translocation	9	0.622407	0.00174815	AKT1, RAN, PHB2, IPO5, BCL3, NFKBIA, NUTF2, KPNB1, TNPO1	3.24649		GO:0035666~TRIF-dependent toll-like receptor signaling pathway	8	1.71306	8.54831e-06	IKBKG, UBC, IRF3, IKBKB, UBE2D1, RPS27A, TANK, CHUK	0.015197		GO:0000082~G1/S transition of mitotic cell cycle	17	1.81818	0.000117653	CDC7, POLA2, MCM2, RPS6, CDK4, MCM3, CDK2, MCM6, PRIM1, CUL2, CCND1, EIF4E, CDKN2A, MCM7, GSPT1, PCNA, CUL1	0.216298		GO:0032722~positive regulation of chemokine production	12	1.14943	1.92293e-09	HAVCR2, IL6, TNF, HIF1A, TLR2, ADAM17, TLR3, MAPK9, TLR4, LBP, EIF2AK2, TLR9	3.68066e-06					GO:0045815~positive regulation of gene expression, epigenetic									GO:0007166~cell surface receptor signaling pathway
GO:0001731~formation of translation preinitiation complex	8	0.55325	0.00181214	EIF3C, EIF3D, EIF3B, EIF3G, EIF3H, EIF5, EIF3F, EIF3I	3.36342		GO:0031295~T cell costimulation	12	2.56959	9.55595e-06	AKT1, CDC42, CAV1, PDPK1, GRB2, MAPKAP1, RAC1, RICTOR, MLST8, MTOR, SRC, PTPN11	0.0169882		GO:0008543~fibroblast growth factor receptor signaling pathway	15	1.60428	0.000122628	POLR2H, NCBP2, POLR2G, PTBP1, CBL, FGF10, HNRNPA1, MAPK1, TIAL1, HNRNPF, MAPK3, HNRNPH1, FGF2, RPS27A, FGF4	0.225435		GO:0038128~ERBB2 signaling pathway	16	1.53257	2.14434e-09	EGFR, HRAS, HSP90AA1, GRB2, ERBB2, STUB1, CDC37, SRC, AKT1, KRAS, EREG, UBC, PIK3CA, NRG1, EGF, PIK3R1	4.10445e-06					GO:0006919~activation of cysteine-type endopeptidase activity involved in apoptotic process									GO:0071158~positive regulation of cell cycle arrest
GO:0048010~vascular endothelial growth factor receptor signaling pathway	15	1.03734	0.00181772	HSP90AA1, ROCK1, PIK3CB, BAIAP2, FLT4, BMPR2, AXL, NCKAP1L, VEGFB, NCK2, PAK2, XBP1, MAPK13, HSPB1, PIK3R2	3.37361		GO:0045471~response to ethanol	15	3.21199	1.14594e-05	EEF1B2, STAT5B, CBL, EEF2, RPS6KB1, BAD, PTEN, CDK2, STAT3, CCNE1, EIF4EBP1, CCND1, PSMD14, EP300, RPL10A	0.0203717		GO:0006283~transcription-coupled nucleotide-excision repair	14	1.49733	0.0001577	GPS1, POLR2H, USP7, POLR2G, DDB1, XAB2, PRPF19, PPIE, RFC3, POLD2, ISY1, PCNA, ERCC1, RPS27A	0.28982		GO:0035666~TRIF-dependent toll-like receptor signaling pathway	14	1.341	2.29825e-09	TLR3, FADD, TLR4, BIRC2, TANK, IKBKE, UBE2D3, UBE2D2, CASP8, IKBKG, UBC, IRF3, IKBKB, TRAF3	4.39906e-06					GO:0031175~neuron projection development									GO:0042832~defense response to protozoan
GO:0010976~positive regulation of neuron projection development	19	1.31397	0.00199594	WNT5A, FGFR1, RET, LTK, PRKCI, KATNB1, ITGA3, KIDINS220, SF3A2, ATF1, MARK2, NME2, DMD, NTRK1, NTRK2, CAMK1, ADAMTS1, NEU1, CAMK2B	3.69851		GO:0030163~protein catabolic process	9	1.92719	1.15098e-05	AKT1, TRAF2, PSMC6, PSMC5, PSMC4, PSMC3, PSMC2, PSMC1, MTOR	0.0204613		GO:0006888~ER to Golgi vesicle-mediated transport	22	2.35294	0.00015772	ARFGAP1, COPZ2, COPA, ATL2, VAPA, VAPB, SPTBN4, COPZ1, YIF1B, GAS6, BCAP31, COPB2, COPG2, COPG1, COG6, DYNLL2, COPB1, ARCN1, USO1, GOSR1, NSF, COPE	0.289858		GO:0043388~positive regulation of DNA binding	14	1.341	2.29825e-09	HMGB1, MMP9, TRIM28, IGF1, PARK2, PLAUR, EP300, MYOCD, TXN, HIPK2, JAK2, EGF, ERCC2, CALM1	4.39906e-06					GO:0033148~positive regulation of intracellular estrogen receptor signaling pathway									GO:0034393~positive regulation of smooth muscle cell apoptotic process
GO:0006661~phosphatidylinositol biosynthetic process	13	0.899032	0.00218171	PIK3C2G, PIK3CB, PIK3C2A, PIK3CD, SYNJ1, PIK3C3, PIP5K1C, PIK3R5, INPP4A, PIK3R3, PIK3R4, PIK3R2, PIP4K2B	4.03608		GO:0006468~protein phosphorylation	31	6.63812	1.20199e-05	ERBB2, CCNT1, RPS6KB1, AKT1, CCNE1, PDPK1, PIK3C3, ILK, BUB1, ERCC3, PIK3R4, CHUK, TAF1, CREB1, TGFBR1, CDK8, CDK9, RAF1, SMAD2, MAPK10, CDK4, STK3, GTF2H1, CCND1, ULK1, GSK3B, BUB1B, MAPK9, MAPK8, MTOR, IKBKB	0.021368		GO:0048538~thymus development	11	1.17647	0.000175775	HES1, MAPK1, CRKL, HNRNPK, BRAF, MAFB, MAPK3, RAF1, FGF10, PRKDC, SOD1	0.322989		GO:0045931~positive regulation of mitotic cell cycle	14	1.341	2.29825e-09	PRKCA, CDK1, USP2, FOXA1, SPHK1, STAT5B, FGF10, RPS6KB1, BIRC5, CCNB1, APP, POLDIP2, MDM2, ABL1	4.39906e-06					GO:0071398~cellular response to fatty acid									GO:0002237~response to molecule of bacterial origin
GO:0097193~intrinsic apoptotic signaling pathway	9	0.622407	0.00221563	MSH6, CDKN1A, HRAS, DDX3X, MLLT11, HIPK2, CLU, BAD, SART1	4.09759		GO:0000027~ribosomal large subunit assembly	7	1.49893	1.21836e-05	RPL6, RPL3, RPL5, RPL24, RPL11, RPL23A, RPL12	0.021659		GO:0001824~blastocyst development	7	0.748663	0.000186523	ELF3, HAND1, PSMC4, PSMC3, BNIP2, CAPN2, XAB2	0.342705		GO:0007165~signal transduction	122	11.6858	2.4715e-09	FGF18, EDN3, F2RL3, S100A6, HRAS, GNA11, BTRC, TLR2, IL13, TLR3, RPS6KB1, CNOT7, CXCL11, CXCL12, CXCL10, PGR, RALB, IL1B, RARA, FAS, CHRNA3, EGFR, FADD, IRS1, TANK, PLAUR, JUP, MAPK1, HIF1A, KRT17, ARRB2, ARRB1, LILRB4, TRAF1, TRAF2, CCL2, ERBB2, CCL8, SOX9, CD74, SRC, FGB, NPM1, EGF, TRAF3, AXIN1, MAP2K1, SPHK1, CREBBP, MRC2, MET, MAP2K4, NR4A1, SLAMF1, ATM, APOL3, TNFSF10, ZNF217, CD274, RHEB, …	4.73067e-06					GO:0071542~dopaminergic neuron differentiation									GO:0000077~DNA damage checkpoint
GO:0032480~negative regulation of type I interferon production	9	0.622407	0.00221563	DDX58, IKBKE, CYLD, ISG15, TBK1, UBC, ITCH, RPS27A, PIN1	4.09759		GO:0007094~mitotic spindle assembly checkpoint	7	1.49893	1.21836e-05	MAD1L1, MAD2L1, BUB1, BUB1B, MAD2L2, BUB3, APC	0.021659		GO:0006338~chromatin remodeling	15	1.60428	0.000206911	ARID1A, DAXX, HDAC4, SMARCD2, HDAC1, SMARCB1, SMARCC1, SMARCD1, SMARCC2, RUVBL2, ACTL6A, RUVBL1, SMARCA2, INO80B, SMARCA4	0.380098		GO:0043154~negative regulation of cysteine-type endopeptidase activity involved in apoptotic process	21	2.01149	3.51297e-09	IL6, XIAP, RAG1, RAF1, NR4A1, BIRC5, SFN, HGF, SRC, AKT1, SERPINB9, RPS6KA3, EP300, CD44, ARRB2, ARRB1, VEGFA, MDM2, MICAL1, DNAJB6, DPEP1	6.72413e-06					GO:0042327~positive regulation of phosphorylation									GO:0042100~B cell proliferation
GO:0000187~activation of MAPK activity	19	1.31397	0.002225	WNT5A, IRAK1, CDK1, MADD, PIK3CB, MAP2K2, MAP2K3, FPR1, PTPN11, DUSP5, MAPK1, NOD1, PAK3, CD81, UBC, SHC1, RPS27A, MAP2K5, MAP3K11	4.11458		GO:0007265~Ras protein signal transduction	11	2.35546	2.16252e-05	CDKN2A, GRB2, MAPK14, SOS1, TP53, SHC1, RB1, CCNA2, FGF2, RALGDS, CDK2	0.0384406		GO:0017148~negative regulation of translation	12	1.28342	0.000248717	EIF4E, RPL13A, EPRS, IGF2BP2, ILF3, CNOT1, CALR, EIF2AK2, EIF2AK3, GAPDH, RPS3, FXR1	0.45673		GO:0035729~cellular response to hepatocyte growth factor stimulus	11	1.05364	3.79636e-09	CASR, IL6, GCLC, RELA, GSK3B, CREB1, HGF, GCLM, IL10, PLAU, MED1	7.26657e-06					GO:0009612~response to mechanical stimulus									GO:0071498~cellular response to fluid shear stress
GO:0051170~nuclear import	7	0.484094	0.00230049	SNRPD3, SNUPN, SNRPB, SNRPD2, SNRPF, GEMIN4, SNRPG	4.25132		GO:0043065~positive regulation of apoptotic process	24	5.13919	2.21167e-05	SAV1, CREB1, TP53, FOXO1, BAD, FOXO3, RPS6, CDK4, BCL2L11, STK3, SRC, CTNNB1, AKT1, NOTCH1, CDKN2A, PSEN1, SOS1, RAC1, UBC, MAPK8, ERCC3, FOSL1, RPS27A, APC	0.039314		GO:0000389~mRNA 3'-splice site recognition	5	0.534759	0.000265406	SF1, ISY1, SF3A2, SF3A1, SF3A3	0.487305		GO:1902895~positive regulation of pri-miRNA transcription from RNA polymerase II promoter	12	1.14943	4.03805e-09	FOS, HIF1A, SMAD6, RELA, JUN, SPI1, SMAD3, SRF, TGFB1, TERT, STAT3, SMARCA4	7.72918e-06					GO:0043966~histone H3 acetylation									GO:0043280~positive regulation of cysteine-type endopeptidase activity involved in apoptotic process
GO:0000059~protein import into nucleus, docking	5	0.345781	0.00236536	NUP98, NUP205, IPO5, KPNB1, TNPO1	4.36869		GO:0018108~peptidyl-tyrosine phosphorylation	16	3.42612	2.51137e-05	FGF6, EGFR, FGF8, HSP90AA1, FGF7, ERBB2, STAT5A, STAT5B, FGF10, CDC37, SRC, FGF1, EGF, FGF2, FGF3, FGF4	0.0446403		GO:0008334~histone mRNA metabolic process	6	0.641711	0.000269024	NCBP2, SNRPD3, SNRPB, SNRPF, SNRPE, SNRPG	0.493934		GO:0043491~protein kinase B signaling	15	1.43678	6.03905e-09	TNF, CCL2, AXL, IGF1, RPS6KB1, CD40, SESN2, CCL5, SOX9, PTEN, TGFB1, AKT1, EP300, IL1B, PIK3CA	1.15593e-05					GO:0051592~response to calcium ion									GO:0048565~digestive tract development
GO:0006283~transcription-coupled nucleotide-excision repair	15	1.03734	0.00238076	GPS1, POLR2H, POLK, POLR2L, COPS6, GTF2H3, COPS7A, XAB2, RPA1, POLD3, EP300, AQR, UBC, ERCC4, RPS27A	4.39653		GO:0031929~TOR signaling	6	1.2848	2.59815e-05	EIF4EBP1, RPS6KB1, RICTOR, MTOR, RPS6, RPTOR	0.0461824		GO:0043248~proteasome assembly	6	0.641711	0.000269024	ADRM1, PSMD13, KIAA0368, PSMD11, PSMD4, PSMD8	0.493934		GO:0033160~positive regulation of protein import into nucleus, translocation	10	0.957854	6.30196e-09	HSP90AB1, CDK1, IL6, HSP90AA1, EP300, UBR5, IGF1, JAK2, BRCA1, MED1	1.20625e-05					GO:0040014~regulation of multicellular organism growth									GO:0010800~positive regulation of peptidyl-threonine phosphorylation
GO:0008285~negative regulation of cell proliferation	51	3.52697	0.00260916	HRAS, LZTS2, CHERP, E2F7, TRPV2, IGFBP6, GABBR1, RBM5, CTNNB1, FNTB, SPRY1, MYOCD, CDK10, NOS3, DLG5, RBM10, CSK, IL1A, PTPRJ, CTBP1, INCA1, IL24, PTPRU, SLC9A3R1, STK3, NCK2, DHRS2, SSTR5, JUN, ROR2, TFAP2A, ADAMTS1, WNT9A, EIF2AK2, PPP1R15A, FRK, ERBB4, WT1, TESC, PHB, STAT3, SH3BP4, CDKN1A, CDKN1B, TSC1, IRF6, RPS6KA2, NTRK1, IRF1, JAK2, RBPJ	4.80855		GO:0000187~activation of MAPK activity	13	2.78373	3.68909e-05	FGF10, MAPK10, PTPN11, MAPK14, IKBKG, UBC, TGFA, SHC1, EGF, FGF1, FRS2, FGF2, RPS27A	0.0655682		GO:0006977~DNA damage response, signal transduction by p53 class mediator resulting in cell cycle arrest	12	1.28342	0.000455397	PRMT1, CNOT8, NPM1, PCNA, TP53, PML, CNOT1, CHEK2, MDM4, CARM1, RPS27A, CDK2	0.834765		GO:0010803~regulation of tumor necrosis factor-mediated signaling pathway	14	1.341	6.55671e-09	TRAF1, RACK1, TNFRSF1A, TRAF2, TNF, SHARPIN, CASP8, IKBKG, SPHK1, UBC, CLIP3, IKBKB, TNFAIP3, BIRC2	1.25501e-05					GO:0060338~regulation of type I interferon-mediated signaling pathway									GO:0048662~negative regulation of smooth muscle cell proliferation
GO:0033160~positive regulation of protein import into nucleus, translocation	6	0.414938	0.00265088	HSP90AB1, CDK1, HSP90AA1, EP300, UBR5, JAK2	4.88363		GO:0045737~positive regulation of cyclin-dependent protein serine/threonine kinase activity	7	1.49893	3.85045e-05	CCND1, CDKN1B, CCND3, CCND2, PSMD10, CCNT1, SRC	0.0684351		GO:0000289~nuclear-transcribed mRNA poly(A) tail shortening	8	0.855615	0.000464924	EIF4G1, EIF4B, EIF4E, CNOT8, EIF4A2, EIF4A1, CNOT1, PABPC1	0.852158		GO:1900740~positive regulation of protein insertion into mitochondrial membrane involved in apoptotic signaling pathway	14	1.341	6.55671e-09	E2F1, YWHAZ, TP53, TP63, SFN, BCL2L11, TP73, YWHAG, YWHAH, BBC3, SH3GLB1, BCL2, CASP8, YWHAQ	1.25501e-05					GO:0033762~response to glucagon									GO:0045600~positive regulation of fat cell differentiation
GO:0045597~positive regulation of cell differentiation	10	0.691563	0.00291238	JUN, CLU, BTC, EOMES, JAK2, HSF4, WNT9A, BMPR1B, JUNB, CYR61	5.35294		GO:0051726~regulation of cell cycle	14	2.99786	4.00755e-05	COPS5, SKP2, CDK8, RB1, PTEN, STAT3, SRC, CCNB1, CCNE1, EP300, UBA3, TSC2, FGF2, MED1	0.0712264		GO:0008284~positive regulation of cell proliferation	45	4.81283	0.000495704	CNOT8, NAP1L1, RPS15A, CXCR3, KIT, CALR, SSR1, GLI1, IL12RB2, CSNK2A1, CLCF1, ILK, IFNG, NPM1, PRKAA1, THBS1, FGF2, DNAJA2, FGF4, CDC7, PTPN6, AR, ADAM10, SPHK2, IL9, TGFBR2, RPS9, RPS4X, CDK4, SLAMF1, CDK2, HES1, OSM, SUZ12, HDAC4, MAPK1, CRKL, HDAC1, TIAL1, CD81, VEGFA, KIF20B, CARM1, IKBKB, NCOR1	0.908331		GO:0006928~movement of cell or subcellular component	23	2.20307	7.24581e-09	MAP2K1, PTGS2, CAPZA1, VIM, CXCL8, IGF1, IL13, ARF6, CXCR3, STAT3, PLAUR, VCL, CD9, IGSF8, LTB4R, SPINT2, MAPK14, PAK4, RAC1, TXN, IFNG, JAK2, ALOX12	1.38691e-05					GO:0030838~positive regulation of actin filament polymerization									GO:0032729~positive regulation of interferon-gamma production
GO:0007179~transforming growth factor beta receptor signaling pathway	17	1.17566	0.00333099	AMHR2, SMAD7, PDGFA, TGFBR1, USP9X, CREB1, SMAD5, APOA1, JUN, HIPK2, UBC, GDF10, FSHB, HPGD, USP15, ENG, RPS27A	6.09965		GO:0006352~DNA-templated transcription, initiation	8	1.71306	4.10512e-05	TAF10, TAF1, TAF4, TAF6, TAF5, TAF7, TAF9, TCF4	0.0729598		GO:0050658~RNA transport	5	0.534759	0.000507964	CKAP5, NXF5, HNRNPA2B1, NXF2B, NXF2	0.930697		GO:0031100~organ regeneration	20	1.91571	7.52404e-09	CDK1, CAV1, CCL2, SOCS3, SOCS1, PPARG, TGFBR2, AXL, HGF, NR4A3, CXCL12, TGFB1, CDK2, PKM, CCNE1, NOTCH1, CDKN1A, CCNA2, GSTP1, MED1	1.44017e-05					GO:0007219~Notch signaling pathway									GO:0010468~regulation of gene expression
GO:0070498~interleukin-1-mediated signaling pathway	6	0.414938	0.00384887	RPS6KA5, IRAK1, IRAK3, RPS6KA4, PLCB1, IL1A	7.01574		GO:0018105~peptidyl-serine phosphorylation	14	2.99786	4.36208e-05	CDC7, TAF1, TGFBR1, RICTOR, CDK2, SRC, AKT1, PDPK1, ULK1, MAPK14, GSK3B, ILK, MAPK8, MTOR	0.0775252		GO:0016925~protein sumoylation	17	1.81818	0.000530189	NUP133, NUP98, TRIM28, PML, CBX4, TP53, NUP93, POM121, HNRNPK, CDKN2A, NUP62, SEH1L, UBA2, RNF2, PCNA, RANBP2, TPR	0.971229		GO:0043525~positive regulation of neuron apoptotic process	17	1.62835	7.83581e-09	MAP2K4, TP53, BCL2L11, DDIT3, ATM, CTNNB1, CASP3, CASP9, BBC3, BAX, GSK3B, JUN, UBE2M, ABL1, NQO1, CASP2, MAP3K11	1.49984e-05					GO:0090200~positive regulation of release of cytochrome c from mitochondria									GO:0071356~cellular response to tumor necrosis factor
GO:0002576~platelet degranulation	18	1.24481	0.00394186	KNG1, ALDOA, PDGFA, PSAP, F13A1, CLU, STXBP1, ACTN2, TTN, CTSW, VEGFB, LGALS3BP, APP, APOA1, TUBA4A, SERPINA1, CALM1, ITGA2B	7.17934		GO:0006977~DNA damage response, signal transduction by p53 class mediator resulting in cell cycle arrest	10	2.14133	4.89628e-05	CCNB1, CDKN1B, EP300, PCNA, TP53, UBC, CNOT2, MDM4, RPS27A, CDK2	0.0870154		GO:0045892~negative regulation of transcription, DNA-templated	46	4.91979	0.000583261	BTAF1, BCLAF1, ELF3, CREM, XRCC6, EZH2, CBX4, PML, ZEB1, CALR, DAXX, SRC, NONO, CDKN2A, HAND1, ZNF148, PCGF6, BRD7, PER1, TRAF6, HSPA8, TWIST1, ENO1, CEBPB, PHB, TRIM28, TP53, NDUFA13, SNW1, ILF3, CAPN3, CDK5, GAS6, HES1, HDAC4, PSMC5, HDAC1, PFDN5, UBA3, SMARCC2, YWHAQ, SMARCA2, NCOR1, DNAJB6, SMARCA4, HDAC6	1.06796		GO:0032869~cellular response to insulin stimulus	23	2.20307	9.11321e-09	MYO5A, KAT2B, CCL2, GCLC, PPARG, PRKCI, IGF1, PRKDC, FOXO1, STAT1, IRS1, SRC, CDK2, AKT1, PDPK1, YWHAG, HIF1A, SP1, XBP1, PARP1, GPAM, PIK3R1, GSTP1	1.74435e-05					GO:2000145~regulation of cell motility									GO:0051865~protein autoubiquitination
GO:0034333~adherens junction assembly	5	0.345781	0.00398366	HIPK1, SMAD7, TBCD, PIP5K1C, CTNNB1	7.25278		GO:0051090~regulation of sequence-specific DNA binding transcription factor activity	7	1.49893	4.9486e-05	USP7, FOS, TAF6, MAPK14, MAPK9, MAPK8, MAPK10	0.0879447		GO:0000187~activation of MAPK activity	16	1.71123	0.000595319	IRAK2, FGF10, KIT, SOD1, MAP3K7, MAPK1, MAPK14, MAPK3, IKBKG, CD81, PRKAA1, THBS1, TRAF6, FGF2, MAP2K6, RPS27A	1.08992		GO:0016477~cell migration	33	3.16092	1.05706e-08	FGFR1, EFNA1, CD248, RPS6KB1, ITGB3, CD151, EPHB3, PTEN, ITGB1, TGFB1, PDPK1, PAK4, FAT1, ITGAV, RHOA, CD24, NFATC2, USP33, APC, CDK1, ERG, PRKCI, SNAI1, ADGRG1, JUP, PARP9, GSK3B, CARMIL1, SH3KBP1, JAK1, JAK2, IL12B, ABL1	2.02331e-05					GO:0043542~endothelial cell migration									GO:0045930~negative regulation of mitotic cell cycle
GO:0043525~positive regulation of neuron apoptotic process	11	0.760719	0.00402402	SRPK2, EPHA7, CCL3, PAK3, JUN, GSK3B, TFAP2A, CTNNB1, PIN1, ATF2, MAP3K11	7.32364		GO:0042059~negative regulation of epidermal growth factor receptor signaling pathway	8	1.71306	4.97553e-05	EPS15, EGFR, CDC42, GRB2, CBL, UBC, EGF, RPS27A	0.0884231		GO:0070301~cellular response to hydrogen peroxide	12	1.28342	0.00060348	GSK3B, EZH2, SPHK1, PCNA, AXL, BNIP3, PRKAA1, MAPK7, APEX1, PARK7, RPS3, HDAC6	1.10478		GO:0042346~positive regulation of NF-kappaB import into nucleus	12	1.14943	1.51457e-08	TNF, IL23A, PTGS2, IL18, SPHK1, RHOA, TLR2, TLR3, IL1B, TLR4, IL12B, TLR9	2.89902e-05					GO:0010939~regulation of necrotic cell death									GO:0033077~T cell differentiation in thymus
GO:0048538~thymus development	11	0.760719	0.00402402	MAPK1, HNRNPK, HAND2, MAP2K2, TGFBR1, BCL2, RIPK3, FOXE1, CACNB4, CTNNB1, PSMB9	7.32364		GO:0007179~transforming growth factor beta receptor signaling pathway	12	2.56959	5.1596e-05	FOS, FNTA, SMAD7, TGFBR1, CREB1, CBL, UBC, FKBP1A, SMAD2, RPS27A, SRC, CDH5	0.0916928		GO:0090666~scaRNA localization to Cajal body	4	0.427807	0.000613429	TCP1, CCT4, WRAP53, CCT2	1.1229		GO:0051607~defense response to virus	32	3.06513	1.62445e-08	CXCL9, PML, TLR3, OAS1, CXCL10, IFNA2, IFNL1, IFNA1, IL23A, ISG15, BCL2, IFNG, ITCH, NCBP3, IL6, BST2, AIMP1, RELA, HERC5, TRIM25, ILF3, FADD, CD40, STAT1, STAT2, PLSCR1, IFNB1, IRF3, IFNA13, IL12B, EIF2AK2, GPAM	3.10934e-05					GO:0051272~positive regulation of cellular component movement									GO:0010634~positive regulation of epithelial cell migration
GO:0006970~response to osmotic stress	7	0.484094	0.00417002	KCNMA1, EGFR, PLK3, MAPK13, SLC2A1, NFAT5, ATF2	7.57957		GO:0032481~positive regulation of type I interferon production	9	1.92719	7.29874e-05	POLR2H, POLR2E, EP300, POLR2L, POLR2K, RELA, CREBBP, IRF3, CTNNB1	0.129685		GO:0016973~poly(A)+ mRNA export from nucleus	6	0.641711	0.000620746	POLDIP3, NXF5, NXF2B, NXF2, NUP93, THOC2	1.13622		GO:0022617~extracellular matrix disassembly	21	2.01149	1.66801e-08	SH3PXD2B, A2M, ADAM10, KLK2, MMP9, ELN, MMP7, CDH1, TIMP2, MMP14, MMP2, MMP13, PLG, MMP1, MMP10, CD44, LAMC2, TPSAB1, CTSG, SPP1, FN1	3.19272e-05					GO:0007584~response to nutrient									GO:0034599~cellular response to oxidative stress
GO:0042776~mitochondrial ATP synthesis coupled proton transport	7	0.484094	0.00417002	ATP5B, ATP5F1, ATP5C1, ATP5L, ATP5O, ATP5I, COX5B	7.57957		GO:0035994~response to muscle stretch	6	1.2848	7.49613e-05	FOS, TCAP, MAPK14, RELA, RAF1, NFKBIA	0.13319		GO:0048026~positive regulation of mRNA splicing, via spliceosome	6	0.641711	0.000620746	PRPF19, SNW1, SNRNP70, RBMX, SF3B4, HSPA8	1.13622		GO:0050900~leukocyte migration	27	2.58621	1.88399e-08	C3AR1, CD244, HRAS, CAV1, GRB2, MMP9, ITGB2, ITGB3, ITGB1, SRC, MMP1, CD74, KRAS, CD44, ITGAV, PIK3CA, YES1, PIK3R1, FN1, ICAM1, LYN, AIMP1, ITGA3, MYH9, ITGA6, COL1A1, TREM1	3.60612e-05					GO:0031532~actin cytoskeleton reorganization									GO:0045080~positive regulation of chemokine biosynthetic process
GO:0000122~negative regulation of transcription from RNA polymerase II promoter	81	5.60166	0.00426295	BACH1, E2F1, PPARA, XPO1, BACH2, E2F7, CBX2, NFKB1, CNOT1, DMAP1, NFXL1, TCEAL1, CTNNB1, KCNIP3, ZNF350, SIN3B, CRY2, MYOCD, WWP2, PCGF6, EED, HSF4, RBM10, NFIL3, MYC, RPS27A, S100A1, MAP2K5, TBL1XR1, CTBP1, SP100, HIST1H1B, YY2, HNRNPA2B1, EOMES, HMGA2, JUNB, SUZ12, EP300, BPTF, RPS14, HIPK2, UBC, TFAP2A, MDM2, TFAP2C, FGFR2, FGFR1, FRK, USP9X, TCF7L2, WT1, ATF2, NPAS1, HNRNPK, XBP1, HEXIM1, SQS…	7.74211		GO:0000289~nuclear-transcribed mRNA poly(A) tail shortening	7	1.49893	7.89142e-05	EIF4G1, EIF4A3, EIF4E, EIF4A2, EIF4A1, CNOT2, MLH1	0.140209		GO:0045893~positive regulation of transcription, DNA-templated	47	5.02674	0.00065222	RAI1, ELF3, XRCC6, FGF10, MED24, NFKB1, CHEK2, SRC, GLI1, FOS, CDKN2A, NPM1, ILK, HNRNPD, BRD7, CDK5RAP2, TCF4, FGF2, AXIN1, HNRNPAB, PSMD9, AR, PHB, CREBBP, TRIM28, TP53, SMAD3, ILF3, ARID1A, STAT1, CAPN3, CDK2, HDAC4, MAPK1, PSMC5, NUP62, HDAC1, ILF2, SMARCC1, IRF7, MAPK3, SMARCC2, PHF5A, IKBKB, SMARCA2, SMARCA4, RNF111	1.19351		GO:0007173~epidermal growth factor receptor signaling pathway	18	1.72414	1.91605e-08	EGFR, HRAS, GRB2, CBL, SOX9, SRC, TGFB1, RPS6KA5, PTK2, PDPK1, KRAS, EREG, TGFA, PIK3CA, ADAM17, ABL1, EGF, PIK3R1	3.66748e-05					GO:0046889~positive regulation of lipid biosynthetic process									GO:0034605~cellular response to heat
GO:0000056~ribosomal small subunit export from nucleus	4	0.276625	0.00478346	XPO1, NUP88, RAN, RPS15	8.64757		GO:0001934~positive regulation of protein phosphorylation	14	2.99786	8.99218e-05	MAVS, EGFR, ERBB2, ATG14, PLAUR, AKT1, CCND1, EP300, CCND3, CCND2, RAC1, MAPK9, MTOR, AXIN1	0.159752		GO:0051403~stress-activated MAPK cascade	7	0.748663	0.000678299	MAP3K7, IKBKG, NFKB1, SKP1, IKBKB, RPS27A, CUL1	1.24095		GO:2001237~negative regulation of extrinsic apoptotic signaling pathway	15	1.43678	2.11911e-08	ZMYND11, CFLAR, AR, GCLC, LGALS3, RELA, IGF1, RPS6KB1, GCLM, SRC, ITGA6, ITGAV, RB1CC1, YAP1, GSTP1	4.05616e-05					GO:0031647~regulation of protein stability									GO:1903265~positive regulation of tumor necrosis factor-mediated signaling pathway
GO:0030240~skeletal muscle thin filament assembly	4	0.276625	0.00478346	ACTC1, TCAP, ACTA1, TTN	8.64757		GO:0045931~positive regulation of mitotic cell cycle	7	1.49893	9.81049e-05	CCNB1, EIF4EBP1, EIF4E, STAT5B, FGF10, RPS6KB1, PTPN11	0.174277		GO:0000381~regulation of alternative mRNA splicing, via spliceosome	9	0.962567	0.000838356	SRSF2, MAGOH, PTBP1, SAP18, RBM7, RBM10, RBMX, SF3A1, RBM25	1.53164		GO:0007077~mitotic nuclear envelope disassembly	16	1.53257	2.2558e-08	PRKCA, NUP133, CDK1, NUP153, NUP160, NUPL2, BANF1, CCNB1, NUP214, PLK1, RAE1, NUP37, NUP107, RANBP2, TPR, NUP58	4.3178e-05					GO:1900740~positive regulation of protein insertion into mitochondrial membrane involved in apoptotic signaling pathway									GO:0030816~positive regulation of cAMP metabolic process
GO:0006464~cellular protein modification process	18	1.24481	0.00482018	USP6, STK38, SAE1, ICMT, SLC35A1, UBL5, AKT1, MSRA, NAGPA, WWP2, PIGH, CHRM1, ARAF, RIPK3, RPN1, FBXW2, MAN2B1, FBXO22	8.71112		GO:0048661~positive regulation of smooth muscle cell proliferation	10	2.14133	0.000102714	AKT1, EGFR, GSK3B, STAT5B, SKP2, SHC1, RPS6KB1, MTOR, STAT1, FGF2	0.182458		GO:0008285~negative regulation of cell proliferation	39	4.17112	0.000881676	CNOT8, CHERP, IFITM1, PML, FGF10, CDC73, ZEB1, ARID2, CDH5, BAK1, CUL2, CDKN2A, SMARCB1, NPM1, BRD7, DLG5, RBM10, FGF2, CUL1, PTPN6, AR, GNRH1, BECN1, AIMP2, PHB, WDR6, TP53, RAF1, STK3, IFIT3, OSM, HDAC4, TNFRSF9, NUP62, HDAC1, MDM4, EIF2AK2, SMARCA2, RNF41	1.61018		GO:0045766~positive regulation of angiogenesis	26	2.49042	2.34039e-08	PRKCA, C3AR1, CAMP, SPHK1, TGFBR2, CXCL8, ITGB2, CXCR3, HGF, CCL5, SIRT1, BRCA1, CYBB, HIF1A, XBP1, NTRK1, HMOX1, HIPK2, VEGFA, IL1B, ERAP1, FGF2, TERT, ALOX12, ANGPTL4, TWIST1	4.47971e-05														GO:2000352~negative regulation of endothelial cell apoptotic process
GO:0090383~phagosome acidification	8	0.55325	0.00492189	ATP6V0C, ATP6V1A, RAB7A, ATP6V0E2, ATP6V1B2, ATP6V1G1, ATP6V0D1, ATP6V0B	8.88695		GO:0051146~striated muscle cell differentiation	5	1.07066	0.000106883	AKT1, MAPK14, RB1, CDH2, CHUK	0.189857		GO:0006271~DNA strand elongation involved in DNA replication	6	0.641711	0.000889692	GINS1, PRIM1, RFC3, POLD2, PCNA, POLA2	1.6247		GO:2000773~negative regulation of cellular senescence	9	0.862069	2.55196e-08	TP63, PRKDC, CDK6, ABL1, BCL2L12, SIRT1, TERF2, TERT, TWIST1	4.88467e-05														GO:0060135~maternal process involved in female pregnancy
GO:0006891~intra-Golgi vesicle-mediated transport	8	0.55325	0.00492189	COPA, COPB2, COG5, COPB1, COPZ1, RAB6B, COPE, GOLGA3	8.88695		GO:0000060~protein import into nucleus, translocation	7	1.49893	0.000120828	AKT1, RAN, BCL3, NFKBIA, NUTF2, POLA2, KPNB1	0.214602		GO:0006310~DNA recombination	14	1.49733	0.000897712	BACH1, EME2, XRCC6, EME1, RAD51, NONO, UCHL5, MUS81, ACTL6A, RUVBL2, RUVBL1, APEX1, ERCC1, INO80B	1.63924		GO:0070301~cellular response to hydrogen peroxide	19	1.81992	2.79245e-08	CDK1, IL6, RELA, SPHK1, EZH2, AXL, FOXO1, ECT2, SIRT1, STAT6, EP300, HIF1A, HSF1, GSK3B, MDM2, FAS, ABL1, TNFAIP3, HDAC6	5.345e-05														GO:0031623~receptor internalization
GO:0007173~epidermal growth factor receptor signaling pathway	12	0.829876	0.00499979	RPS6KA5, EGFR, NCK2, HRAS, KRAS, GRB2, PIK3C2A, BTC, SHC1, CSK, IQGAP1, PTPN11	9.0214		GO:0070987~error-free translesion synthesis	6	1.2848	0.00013455	RPA2, NPLOC4, UFD1L, PCNA, UBC, RPS27A	0.238946		GO:0032480~negative regulation of type I interferon production	8	0.855615	0.000924269	IKBKE, CYLD, ISG15, UBE2L6, TRIM25, ITCH, RPS27A, TRAF3	1.68734		GO:0007049~cell cycle	37	3.54406	3.1017e-08	E2F2, ZMYND11, USP2, HCFC1, TP63, AURKA, ARF6, WTAP, SRC, RACK1, TSPYL2, SMARCB1, RB1CC1, PAK4, BRD7, SUPT5H, TERF2, PARD6A, PARD6B, ERF, LIN52, TP53, PIM1, CDC20, ATR, PRKCE, BRCA1, AHR, MAPK1, CCND1, RPS6KA3, UHRF2, CCND3, RGS2, MAPK3, CUL4B, CHAF1A	5.93692e-05														GO:0051000~positive regulation of nitric-oxide synthase activity
GO:0050900~leukocyte migration	20	1.38313	0.00507595	ICAM1, HRAS, ROCK1, GRB2, PIK3CB, FPR1, ITGA3, ITGAM, PTPN11, CD48, CD47, SLC16A1, KRAS, ITGAX, CD58, SHC1, ESAM, MERTK, SELPLG, PIK3R2	9.15266		GO:0010803~regulation of tumor necrosis factor-mediated signaling pathway	7	1.49893	0.000147532	TRAF2, IKBKG, UBC, IKBKB, RPS27A, CHUK, RNF31	0.261973		GO:1901796~regulation of signal transduction by p53 class mediator	17	1.81818	0.00110679	PML, TP53, RAD9A, MBD3, CHEK2, EHMT2, CDK5, CDK2, RFC3, CSNK2A1, HDAC1, MAPK14, PRMT5, BRD7, PRKAA1, MDM4, RPS27A	2.01736		GO:0042517~positive regulation of tyrosine phosphorylation of Stat3 protein	15	1.43678	3.1216e-08	IL6, SOCS3, IL18, STAT3, IL31RA, LEP, OSM, IFNA2, GH1, IL23A, HDAC1, HSF1, VEGFA, JAK2, IL12B	5.97501e-05														GO:0051770~positive regulation of nitric-oxide synthase biosynthetic process
GO:0001837~epithelial to mesenchymal transition	9	0.622407	0.00513392	FGFR2, S100A4, WNT5A, TGFBR1, GSK3B, TRIM28, RBPJ, HMGA2, CTNNB1	9.25245		GO:0051091~positive regulation of sequence-specific DNA binding transcription factor activity	12	2.56959	0.000156631	MAVS, AKT1, TRAF2, EP300, SAV1, LRP6, TRIM25, PTEN, FOSL1, STK3, CTNNB1, SMARCA4	0.278109		GO:0042752~regulation of circadian rhythm	10	1.06952	0.00114285	NONO, CSNK1E, CREM, EZH2, HNRNPD, PML, PER1, PRKDC, PRKAA1, PPP1CC	2.08242		GO:0010718~positive regulation of epithelial to mesenchymal transition	14	1.341	4.04276e-08	NOTCH1, EZH2, TGFBR2, SMAD4, TGFB3, SMAD3, SMAD2, BCL9L, COL1A1, AXIN2, SNAI1, TGFB1, CTNNB1, TWIST1	7.73819e-05														GO:0010506~regulation of autophagy
GO:0007165~signal transduction	120	8.29876	0.00544912	MPZL1, HRAS, IL9R, TNFSF13, RCVRN, ITPKB, TNFSF12, CRADD, IQGAP1, CD48, OR51T1, RLN1, IL15RA, MAP2K5, EGFR, RET, PTPRM, ROCK1, CSNK1G2, RAN, STK24, PIK3CB, PIK3CD, STK3, MAPK1, ATP2C1, IGSF1, RIPK3, ROR2, CAMK1, MST1R, NEK6, ERBB4, SIPA1, NOSTRIN, OPN1SW, LGALS3BP, HNRNPK, NDRG3, RUNX1, ANGPTL3, AXIN1, TBC1D10B, GNRH2, PHB, TGFBR1, MAP2K3, SMAD5, NR4A1, RPS6KL1, OR52M1, GRK6, IL5RA, MTOR, SYNGAP1…	9.79325		GO:0043123~positive regulation of I-kappaB kinase/NF-kappaB signaling	15	3.21199	0.00015872	MAVS, RELA, FKBP1A, TRIM25, UBE2I, CTNNB1, IKBKG, UBC, IRF3, IKBKB, EEF1D, RPS27A, CHUK, PPP5C, RNF31	0.281812		GO:0045071~negative regulation of viral genome replication	9	0.962567	0.00119755	IFIT1, OASL, ISG15, IFITM1, RSAD2, ILF3, EIF2AK2, MX1, ISG20	2.18105		GO:0043627~response to estrogen	20	1.91571	4.60938e-08	CAV1, HSP90AA1, SMAD6, PPARG, TGFBR2, TGFB3, ESR1, TRIM25, MMP14, CCL5, MMP13, BRCA1, CITED2, MAPK1, CCND1, KRT19, EP300, HMOX1, CD24, HSPD1	8.82275e-05														GO:0050707~regulation of cytokine secretion
GO:0007623~circadian rhythm	15	1.03734	0.00558475	EGFR, CREB1, SYNCRIP, CDK4, NONO, EP300, CRY2, JUN, NTRK1, HTR7, GSK3B, DYRK1A, NTRK2, NFIL3, CLOCK	10.025		GO:0007093~mitotic cell cycle checkpoint	7	1.49893	0.0001787	MAD1L1, MAD2L1, BUB1, BUB1B, RPL24, RB1, RPS6	0.317235		GO:1901800~positive regulation of proteasomal protein catabolic process	6	0.641711	0.0012366	PSMC6, PSMC5, PSMC4, PSMC3, PSMC2, PSMC1	2.25143		GO:0071347~cellular response to interleukin-1	21	2.01149	6.7018e-08	ICAM1, IL6, CCL2, CEBPB, CAMP, YY1, RELA, CXCL8, CCL8, NFKB1, CCL5, SOX9, TANK, IL17A, HIF1A, FGB, OTUB1, MAPK9, FAS, FN1, HSPA9	0.000128278														GO:0009651~response to salt stress
GO:0006886~intracellular protein transport	32	2.213	0.0056912	COPA, SNX9, XPO1, RABGAP1, SNX6, TIMM17A, AP2S1, COPZ1, CLTC, KCNIP3, TBC1D15, COPB2, COPB1, CHM, TLK1, VPS16, TBC1D1, STX10, KPNB1, TNPO1, AP2M1, XPOT, STX5, TBC1D2B, TBC1D10B, RAN, AP2A2, COPG1, YWHAH, ARCN1, IPO5, SLU7	10.2065		GO:0043406~positive regulation of MAP kinase activity	9	1.92719	0.000185498	EGFR, PSEN1, ERBB2, ILK, EZH2, FGF1, EGF, FGF2, SRC	0.329285		GO:0006409~tRNA export from nucleus	8	0.855615	0.00138993	NUP133, NUP98, POM121, NUP62, SEH1L, NUP93, RANBP2, TPR	2.52722		GO:0006351~transcription, DNA-templated	175	16.7625	8.02001e-08	XRCC5, MEF2C, THRA, THRB, CBX3, FOXO1, CNOT7, CNOT6, HOXD10, BTK, ZIC2, CTNNB1, CITED2, PGR, MAP3K7, DDX17, CDKN2A, SND1, MED26, RARA, ZNF180, TWIST1, CIITA, SATB1, YY1, RELB, ARNTL, MECOM, POLR2J2, POLR2J3, AHR, DDIT3, SUZ12, MAPK1, PA2G4, HIF1A, TRIM33, SCYL1, ZNF197, PIAS3, MAPK3, SPDEF, PIAS1, EIF2AK2, SMARCA1, SMARCA4, CRTC2, FGFR1, TADA3, ZNF77, ERBB2, CHEK2, TRRAP, XAB2, SRY, CNOT6L, SMARC…	0.00015351														GO:0008015~blood circulation
GO:0032091~negative regulation of protein binding	12	0.829876	0.0057491	PPARA, IFIT2, HNRNPK, ROCK1, GSK3B, SORL1, TDG, CAMK1, GNL3L, PRKCD, LRPAP1, PIN1	10.3051		GO:0030433~ER-associated ubiquitin-dependent protein catabolic process	9	1.92719	0.000209476	NPLOC4, PSMC6, SYVN1, PSMC5, PSMC4, PSMC3, PSMC2, PSMC1, UBE4B	0.371775		GO:0035457~cellular response to interferon-alpha	5	0.534759	0.0013959	IFIT3, STAR, AXL, TPR, GAS6	2.53793		GO:0042060~wound healing	22	2.10728	8.8744e-08	EGFR, IL6, CAV1, FGF7, ERBB2, TGFBR2, TGFB3, RAF1, SMAD3, FGF10, ITGB3, CASP3, EREG, INS, TGFA, IL1B, CNN2, TFF1, MTOR, NRG1, FGF2, FN1	0.000169864														GO:1900182~positive regulation of protein localization to nucleus
GO:0046330~positive regulation of JNK cascade	13	0.899032	0.00581203	FGF19, HRAS, TAOK1, FLT4, TAOK3, MINK1, STK3, NOD1, HIPK2, PLCB1, IL1A, AXIN1, MAP3K11	10.4121		GO:0070911~global genome nucleotide-excision repair	7	1.49893	0.000214843	SUMO1, UBC, UBE2I, ERCC3, RPS27A, ERCC1, GTF2H1	0.381283		GO:0045471~response to ethanol	17	1.81818	0.00142985	TUFM, ICAM1, EEF1B2, GNRH1, STAR, CBL, EEF2, SOD1, EHMT2, ATP5G3, CDK2, BAK1, CCND1, PSMD14, SLC2A4, RPL10A, CTSB	2.5989		GO:0097191~extrinsic apoptotic signaling pathway	15	1.43678	9.21111e-08	TNFRSF10A, ACVR1B, PDPK1, TNF, BAX, CASP8, IFNG, PML, SMAD3, TLR3, JAK2, FADD, FAS, TGFB1, WWOX	0.000176309														GO:0048147~negative regulation of fibroblast proliferation
GO:0043392~negative regulation of DNA binding	8	0.55325	0.00610848	E2F1, SUMO1, SP100, HAND2, JUN, NFKBIA, JAK2, HMGA2	10.9147		GO:1901215~negative regulation of neuron death	8	1.71306	0.000218174	AKT1, TRAF2, CREB1, PSMC1, IKBKG, STAT3, CTNNB1, PPP5C	0.387183		GO:0006620~posttranslational protein targeting to membrane	4	0.427807	0.00147145	CHMP4B, CHMP4A, SEC63, SEC61A1	2.67355		GO:0033138~positive regulation of peptidyl-serine phosphorylation	19	1.81992	9.99952e-08	CSF3, STOX1, CAV1, IL6, TNF, BRAF, RAF1, TGFB1, AKT1, OSM, CD44, ARRB2, ARRB1, GSK3B, BCL2, TXN, VEGFA, PIK3CA, AXIN1	0.000191399														GO:0007155~cell adhesion
GO:0016572~histone phosphorylation	5	0.345781	0.00621347	RPS6KA5, CDK1, RPS6KA4, PRKCD, MAP3K12	11.092		GO:0007249~I-kappaB kinase/NF-kappaB signaling	9	1.92719	0.000235939	TRAF2, IKBKG, UBC, BCL3, IKBKB, RPS27A, TANK, CHUK, RNF31	0.418647		GO:0075733~intracellular transport of virus	10	1.06952	0.00153586	NUP133, NUP98, POM121, NUP62, SEH1L, NUP93, RANBP2, TPR, KPNB1, RPS27A	2.78901		GO:0060070~canonical Wnt signaling pathway	21	2.01149	1.03164e-07	DVL2, STK11, FZD1, SMAD3, FZD2, SNAI2, PTEN, FZD7, CTNNB1, GLI1, SMO, CCND1, PSEN1, GSK3B, BCL9L, EGF, MYC, BCL9, AXIN1, LRP5, APC	0.000197465														GO:0071560~cellular response to transforming growth factor beta stimulus
GO:0001952~regulation of cell-matrix adhesion	5	0.345781	0.00621347	TSC1, PIK3CB, BCL2, ONECUT2, MINK1	11.092		GO:0008334~histone mRNA metabolic process	5	1.07066	0.00024105	SNRPD3, SNRPB, SNRPF, SNRPE, SNRPG	0.427698		GO:0006357~regulation of transcription from RNA polymerase II promoter	40	4.27807	0.00160424	ELF3, ELF5, MED24, NFKB1, MED22, ZEB1, CBFB, ATF2, FOS, MAX, HNRNPK, SMARCD2, SMARCB1, HTATSF1, SNF8, SMARCD1, BRD7, ACTL6A, MAFG, IKBKAP, MAFF, MAFB, SAP18, SMAD3, PKN1, SNW1, ARID1A, MAFK, JUNB, ATF6, MED7, TIAL1, SMARCC1, MAPK14, VEGFA, SMARCC2, RUVBL1, CUX1, SMARCA2, SMARCA4	2.91146		GO:0006919~activation of cysteine-type endopeptidase activity involved in apoptotic process	21	2.01149	1.03164e-07	TRAF2, TNF, ANP32B, PPARG, PML, SMAD3, FADD, BCL2L11, TNFRSF10A, RACK1, CASP3, TNFSF10, CDKN2A, BBC3, BAX, CASP8, JAK2, FAS, HSPD1, CASP2, F2R	0.000197465														GO:0001503~ossification
GO:0043547~positive regulation of GTPase activity	64	4.426	0.00649732	FGF19, HRAS, PDGFA, HPS4, BTC, IQGAP1, MCF2L, GBF1, GRIN2C, SHC1, PLCB1, EGFR, ICAM1, RET, MADD, ARTN, ACTN2, FARP1, CDKL5, NCK2, JUN, TBCD, ACAP2, FGFR2, SNX9, FGFR1, CSF2, CCL3, FGFR4, ERBB4, GRB2, CAMK2G, SIPA1, AKAP13, CYTH2, ARFGEF2, FAM13B, ADAP1, PIN1, RASGRP2, CHM, CAMK2B, ARHGEF10L, IQSEC1, AXIN1, PIK3R2, GDI2, DNM1L, PTPRA, NCKAP1L, DOCK5, RACGAP1, DENND1B, P2RY12, CCL13, RGS2, RABEP1, …	11.5698		GO:0001759~organ induction	5	1.07066	0.00024105	FGF8, FGF10, FGF1, FGF2, FRS2	0.427698		GO:0042493~response to drug	34	3.63636	0.00161227	TSPO, STAR, HMGCS1, CALR, GCLM, SRC, B2M, FOS, BAK1, SLC1A2, MCM7, IFNG, THBS1, APEX1, MAP2K6, ICAM1, HSP90AA1, BECN1, TGFBR2, CDK9, CDK4, SOD1, STAT1, JUNB, CDK2, PARK7, RAD51, HDAC4, CCND1, HDAC1, GSK3B, HSPD1, IKBKB, ABCC8	2.92583		GO:0071364~cellular response to epidermal growth factor stimulus	13	1.24521	1.15278e-07	EGFR, AKT1, EEF1A1, PDPK1, MCM7, ID1, ERBB2, STAT5B, COL1A1, SNAI2, SOX9, GSTP1, MED1	0.000220652														GO:0090201~negative regulation of release of cytochrome c from mitochondria
GO:0043406~positive regulation of MAP kinase activity	12	0.829876	0.00658402	EGFR, IRAK1, FGFR1, HRAS, KRAS, PDGFA, FLT3, PIK3R5, MST1R, CSK, IQGAP1, HTR2A	11.7152		GO:0043248~proteasome assembly	5	1.07066	0.00024105	PSMD13, PSMD11, PSMD4, PSMD5, PSMD8	0.427698		GO:0009636~response to toxic substance	14	1.49733	0.00166989	CDK4, CCL4, CDK2, RAD51, MAPK1, FOS, SCFD1, SRSF9, MAPK3, DHX15, EIF2AK2, IKBKB, HDAC6, HSPA9	3.02889		GO:0006367~transcription initiation from RNA polymerase II promoter	29	2.77778	1.23042e-07	E2F2, THRA, POLR2L, THRB, PPARG, NR3C2, MED25, NR3C1, PGR, MED26, RARA, YAP1, TCF4, ERCC2, AR, KAT2B, NRBF2, TRIM28, CREBBP, CDK8, ESR1, ESRRG, NR4A1, CDK7, NR4A3, ESR2, NOTCH1, THRAP3, MED1	0.000235513														GO:0042523~positive regulation of tyrosine phosphorylation of Stat5 protein
GO:0032465~regulation of cytokinesis	7	0.484094	0.00697285	PLK3, PIK3C3, BIRC6, PIK3R4, PIN1, CALM1, PRPF40A	12.3648		GO:1904886~beta-catenin destruction complex disassembly	6	1.2848	0.0002845	CAV1, GSK3B, LRP6, CTNNB1, AXIN1, APC	0.504607		GO:0035994~response to muscle stretch	6	0.641711	0.00167414	FOS, TCAP, MAPK14, RAF1, NFKBIA, NFKB1	3.03648		GO:0009615~response to virus	24	2.29885	1.27697e-07	MEF2C, ODC1, TNF, BST2, TBX21, CLU, CCL8, OAS1, CDK6, PIM2, HMGA2, CCL5, BANF1, CXCL12, SRC, CXCR4, IFNB1, CFL1, IKBKG, IFNG, BCL3, EEF1G, EIF2AK2, IKBKB	0.000244423														GO:0045669~positive regulation of osteoblast differentiation
GO:0070374~positive regulation of ERK1 and ERK2 cascade	26	1.79806	0.00701464	PRKCA, FGFR2, FGF19, EGFR, ICAM1, CCL3, HRAS, FGFR4, ERBB4, HMGCR, PDGFA, MAP2K2, ATP6AP1, NPNT, FLT4, PHB, LGALS9, PTPN11, VEGFB, CCL13, NOD1, HAND2, JUN, NTRK1, PHB2, HTR2A	12.4343		GO:0051781~positive regulation of cell division	8	1.71306	0.000288298	FGF6, FGF8, FGF7, TGFA, FGF1, FGF2, FGF3, FGF4	0.511327		GO:0010827~regulation of glucose transport	8	0.855615	0.0016826	NUP133, NUP98, POM121, NUP62, SEH1L, NUP93, RANBP2, TPR	3.05161		GO:2001240~negative regulation of extrinsic apoptotic signaling pathway in absence of ligand	14	1.341	1.30779e-07	CSF2, TNF, IL7, FGF10, PF4, HSPA1A, HSPA1B, BCL2L1, SNAI2, AKT1, BCL2, IL1B, NRG1, TERT	0.000250323														GO:0060136~embryonic process involved in female pregnancy
GO:0042059~negative regulation of epidermal growth factor receptor signaling pathway	9	0.622407	0.00739951	PTPRJ, EGFR, SPRY1, AP2A2, GRB2, AP2S1, UBC, RPS27A, AP2M1	13.0723		GO:0006950~response to stress	9	1.92719	0.000297095	EGFR, HSP90AA1, MAPK9, STIP1, MAPK8, EIF1, MTOR, ERRFI1, AHSA1	0.526891		GO:0010628~positive regulation of gene expression	27	2.8877	0.00168563	WNT16, STAR, HSPA1A, KIT, CALR, RPS3, SNF8, IFNG, HNRNPD, PRKAA1, TWIST1, MAFG, AR, PLP1, ACTA1, BRAF, PHB, TP53, SMAD3, GAS6, HNRNPU, PARK7, MAPK14, VEGFA, PRDM1, MTOR, EIF2AK3	3.05702		GO:0032436~positive regulation of proteasomal ubiquitin-dependent protein catabolic process	18	1.72414	1.32137e-07	CEBPA, GCLC, SMAD7, RNF19A, CLU, AURKA, PARK2, STUB1, HSPBP1, AKT1, RACK1, RFWD2, PSEN1, PLK1, PSMD10, GSK3B, MDM2, PIAS1	0.000252922														GO:0032819~positive regulation of natural killer cell proliferation
GO:0043484~regulation of RNA splicing	8	0.55325	0.00749586	MYOD1, SON, CLK3, AFF2, SNRNP70, CLK1, MBNL3, AHNAK	13.2313		GO:0045787~positive regulation of cell cycle	7	1.49893	0.000304265	CCND1, CDKN1B, LRP6, RPS15A, CDK4, FOSL1, BCL2L11	0.539574		GO:0019827~stem cell population maintenance	10	1.06952	0.00176944	MED7, EIF4E, TPT1, MED24, CDC73, PAF1, KIT, MED10, BMPR1A, FGF4	3.20668		GO:0060334~regulation of interferon-gamma-mediated signaling pathway	9	0.862069	1.78309e-07	HSP90AB1, SOCS3, SOCS1, IFNG, JAK1, JAK2, PIAS1, STAT1, CDC37	0.000341298														GO:0060440~trachea formation
GO:0006754~ATP biosynthetic process	8	0.55325	0.00749586	ALDOA, ATP5B, PRKAG2, ATP5F1, ATP5C1, ATP5L, ATP5O, ATP5I	13.2313		GO:0000122~negative regulation of transcription from RNA polymerase II promoter	38	8.13704	0.000313959	COPS2, CAV1, EZH2, CNOT2, FOXO1, FOXO3, TCF7L2, CTNNB1, DRAP1, EED, NEDD4L, UBE2D1, TCF4, RPS27A, SMAD7, RELA, CREBBP, TAF7, TP53, LEF1, UBE2I, SMAD2, STAT1, STAT3, SUZ12, NOTCH1, CCND1, ATF3, EP300, PSEN1, RPS14, PSMD10, UBC, IRF3, MDM4, MAD2L2, SMARCA4, MED1	0.556721		GO:0031297~replication fork processing	7	0.748663	0.00228055	EME2, ALYREF, EME1, PCNA, CDK9, RAD51, THOC1	4.11469		GO:0097296~activation of cysteine-type endopeptidase activity involved in apoptotic signaling pathway	9	0.862069	1.78309e-07	TNFRSF10A, TRAF2, TNFSF10, BAX, CASP8, SMAD3, FADD, JAK2, FAS	0.000341298														GO:0007160~cell-matrix adhesion
GO:0016310~phosphorylation	17	1.17566	0.00757606	PIK3CB, PIK3CD, FN3KRP, NADK, TK2, STAT3, EPHB2, N4BP2, AKT1, PANK4, TPK1, EPHA7, PAK2, ADK, TNK2, MTOR, PRPS1	13.3635		GO:0006890~retrograde vesicle-mediated transport, Golgi to ER	10	2.14133	0.000328031	KIF23, COG3, COPA, COPB2, COPG1, COG7, COPB1, COPZ1, ARCN1, COPE	0.581605		GO:0030878~thyroid gland development	7	0.748663	0.00228055	TG, MAPK1, BRAF, MAPK3, RAF1, SMAD3, FGF10	4.11469		GO:0045597~positive regulation of cell differentiation	14	1.341	1.87765e-07	EDN3, AR, SOCS3, CLU, PPP1R13L, SRF, JUNB, CCNE1, RPS6KA3, PA2G4, INS, JUN, JAK2, CYR61	0.000359399														GO:0035924~cellular response to vascular endothelial growth factor stimulus
GO:0007059~chromosome segregation	13	0.899032	0.00838787	NDE1, KIF11, NEK3, DDX3X, SLC25A5, RIOK3, USP9X, DDX3Y, NEK9, CDK5RAP2, TOP1MT, NEK6, RPS3	14.6905		GO:0010467~gene expression	8	1.71306	0.000329578	POLR2H, POLR2G, POLR2E, POLR2L, POLR2K, POLR2C, POLR2B, POLR2A	0.584341		GO:0006260~DNA replication	19	2.03209	0.00235936	CDC7, NUP98, POLH, WRNIP1, NAP1L1, RAD9A, POLA2, MCM2, MCM3, CDK2, MCM6, RFC3, MCM7, POLD2, PCNA, PTMS, FEN1, DSCC1, DUT	4.25398		GO:0032868~response to insulin	19	1.81992	2.53149e-07	EGR1, IL6, LYN, SOCS3, RELA, TLR2, RPS6KB1, SESN2, CCL5, SIRT1, IRS1, IL10, SESN3, LEP, PKM, MAX, TNFSF10, GSK3B, MTOR	0.000484548														GO:0090023~positive regulation of neutrophil chemotaxis
GO:0031047~gene silencing by RNA	18	1.24481	0.00845466	POLR2H, NUP153, NUP98, POLR2L, NUP160, NUP88, RAN, CNOT10, CNOT3, NUP93, NUP85, HIST2H3C, NUP214, SND1, NUP205, NUP107, NUP43, TNRC6A	14.7989		GO:0000186~activation of MAPKK activity	8	1.71306	0.000329578	EGFR, PSEN1, PLCG1, TGFBR1, RAF1, EGF, FGF2, FRS2	0.584341		GO:0000122~negative regulation of transcription from RNA polymerase II promoter	59	6.31016	0.00236762	BACH1, EZH2, CBX4, NFKB1, CNOT1, ZEB1, DAXX, YBX1, ZNF148, PCGF6, IFNG, TPR, RBM10, RPS27A, TWIST1, HNRNPA2B1, TP53, ARID1A, MBD3, JUNB, HES1, SUZ12, CCND1, RPS14, VEGFA, PAF1, MDM4, PRDM1, CUX1, SMARCA2, SMARCA4, CDC73, CALR, ATF2, HIC1, HNRNPK, HAND1, PER1, TRAF6, TCF4, ENO1, PHB, TRIM28, CREBBP, RYBP, SMAD3, SNW1, EHMT2, STAT1, HDAC4, IFI27, HDAC1, IRF7, PSMD10, PPID, RNF2, SMARCC2, NCOR1, CRYM	4.26857		GO:0007259~JAK-STAT cascade	13	1.24521	2.5874e-07	GH1, IFNL1, CCL2, SOCS3, STAT5B, SOCS1, PKD1, JAK2, PIAS1, STAT1, STAT3, STAT2, IL31RA	0.000495251														GO:0048870~cell motility
GO:0009636~response to toxic substance	16	1.1065	0.00892364	CDK1, CCL3, CDK4, INMT, DHRS2, MAPK1, CDKN1A, BCL2, SRSF9, DHX15, DNMT1, MDM2, SHC1, EIF2AK2, CHUK, HSPA9	15.5558		GO:0060334~regulation of interferon-gamma-mediated signaling pathway	5	1.07066	0.000340588	SUMO1, SOCS3, SOCS1, STAT1, CDC37	0.603805		GO:0040008~regulation of growth	10	1.06952	0.00264474	OSM, PPP2R1A, PAK2, TGFBR2, CD81, IFNG, RUVBL2, ACTL6A, RUVBL1, GAS6	4.75676		GO:0097192~extrinsic apoptotic signaling pathway in absence of ligand	13	1.24521	2.5874e-07	KITLG, FADD, BCL2L1, BCL2L11, CASP3, CASP9, ITGAV, GSK3B, BCL2, BAX, IL1B, FAS, CASP2	0.000495251														GO:0043950~positive regulation of cAMP-mediated signaling
GO:0090166~Golgi disassembly	4	0.276625	0.00898758	CDK1, STX5, PLK3, GBF1	15.6585		GO:0071407~cellular response to organic cyclic compound	9	1.92719	0.000370616	CCNB1, AKT1, CDKN1B, RAE1, NFKBIA, RPS6KB1, STAT1, STAT3, AXIN1	0.656873		GO:0007569~cell aging	7	0.748663	0.0027993	ICAM1, NUP62, ILK, NPM1, TP53, MTOR, SOD1	5.02803		GO:0030433~ER-associated ubiquitin-dependent protein catabolic process	17	1.62835	2.86272e-07	DERL2, SYVN1, DERL1, MAN1B1, DNAJC10, TRIM13, OS9, PSMC6, HSP90B1, PSMC5, PSMC4, PSMC3, PSMC2, PSMC1, HSPA5, UBXN4, AUP1	0.000547949														GO:0042733~embryonic digit morphogenesis
GO:0010803~regulation of tumor necrosis factor-mediated signaling pathway	8	0.55325	0.00910288	CYLD, HIPK1, MADD, UBC, RBCK1, RPS27A, CHUK, SYK	15.8434		GO:0032570~response to progesterone	8	1.71306	0.000426324	CCNE1, FOS, CAV1, SOCS3, RELA, SOCS1, BAD, FOSL1	0.755257		GO:0051534~negative regulation of NFAT protein import into nucleus	4	0.427807	0.00282403	GSK3B, MAPK7, MTOR, AKAP1	5.07137		GO:0035690~cellular response to drug	19	1.81992	3.15709e-07	MEF2C, HSP90AB1, EGFR, CCL2, BRAF, TP53, TLR3, ESR2, CHEK2, EP300, HIF1A, TFRC, IL1B, RAP1B, NOS2, RNF149, KCNH2, MYC, DPEP1	0.000604292														GO:0002690~positive regulation of leukocyte chemotaxis
GO:0045773~positive regulation of axon extension	8	0.55325	0.00910288	ANAPC2, EP300, LIMK1, GSK3B, TRPV2, MAP1B, GOLGA4, CDKL5	15.8434		GO:0031124~mRNA 3'-end processing	8	1.71306	0.000426324	EIF4A3, UPF3B, MAGOH, ALYREF, U2AF1, CASC3, THOC5, THOC3	0.755257		GO:0006999~nuclear pore organization	4	0.427807	0.00282403	NUP133, NUP98, SEH1L, TPR	5.07137		GO:0034644~cellular response to UV	15	1.43678	3.32444e-07	PTGS2, YY1, CREBBP, TP53, TP63, ATR, TP73, EP300, N4BP1, CASP9, EIF2S1, BAX, MAPK9, MYC, PIK3R1	0.000636324														GO:0010507~negative regulation of autophagy
GO:0051292~nuclear pore complex assembly	5	0.345781	0.00913955	NUP153, NUP98, NUP205, NUP93, NUP107	15.9021		GO:0030307~positive regulation of cell growth	10	2.14133	0.000434188	AKT1, EGFR, CDC42, EXOSC9, PSMD10, EXOSC4, TGFBR1, ERBB2, LEF1, TAF9	0.769138		GO:0019985~translesion synthesis	8	0.855615	0.00285347	RFC3, POLH, ISG15, POLD2, PCNA, UBE2L6, TRIM25, RPS27A	5.12292		GO:0001701~in utero embryonic development	32	3.06513	3.55229e-07	SRSF1, STIL, FGFR1, HSD17B2, TGFB3, GJA1, BCL2L1, SRF, ITGB1, CTNNB1, ACVR1B, PRMT1, PKD1, BTF3, ERCC2, TWIST1, MUC1, KAT2A, AR, ADAM10, TGFBR2, SMAD4, SMAD3, SMAD2, MYH9, BCL2L11, CCNB1, SMO, NOTCH1, MSX1, VEGFA, RCN1	0.000679937														GO:0000910~cytokinesis
GO:0043407~negative regulation of MAP kinase activity	9	0.622407	0.0103455	PTPRJ, IRAK3, SPRY1, STK38, RGS2, HMGCR, GSK3B, SORL1, PRKCD	17.8119		GO:0042273~ribosomal large subunit biogenesis	6	1.2848	0.000438686	RPL35A, RPL14, RPL7, RPL26, RPL5, RPL11	0.777076		GO:0042769~DNA damage response, detection of DNA damage	8	0.855615	0.00285347	RFC3, DDB1, MRPS11, POLD2, PCNA, RAD18, RPS27A, RPS3	5.12292		GO:0050729~positive regulation of inflammatory response	19	1.81992	3.92052e-07	EGFR, CCL2, LDLR, IL18, STAT5B, TLR2, TLR3, CCL8, TLR4, CCL5, TLR9, TNFRSF1A, AGTR1, IL23A, TGM2, JAK2, IL12B, HSPD1, TNIP1	0.00075042														GO:0043124~negative regulation of I-kappaB kinase/NF-kappaB signaling
GO:0030049~muscle filament sliding	9	0.622407	0.0103455	MYL6, ACTC1, TCAP, ACTA1, DMD, VIM, ACTN2, TTN, TPM4	17.8119		GO:0006469~negative regulation of protein kinase activity	11	2.35546	0.000451013	AKT1, PDPK1, AKT1S1, CDKN2A, SOCS3, TSC2, ILK, TAF7, SOCS1, LRP6, RB1	0.79883		GO:0070555~response to interleukin-1	8	0.855615	0.00285347	IRAK2, IRAK3, HDAC4, CREBBP, SPHK1, TRAF6, SELE, SRC	5.12292		GO:0018105~peptidyl-serine phosphorylation	25	2.39464	4.39109e-07	PRKCA, CDK1, SGK3, TGFBR2, PRKCI, PRKDC, CHEK2, CLK1, ATR, PRKCE, SRC, CDK2, ATM, AKT1, MAPK1, MAST4, PDPK1, PLK1, BCL2, MAPK14, GSK3B, HIPK2, MAPK3, PKD1, MTOR	0.000840491														GO:0009267~cellular response to starvation
GO:0001657~ureteric bud development	9	0.622407	0.0103455	FGFR2, FGFR1, SPRY1, RET, SMAD7, NPNT, SMAD5, SDC4, WT1	17.8119		GO:0006260~DNA replication	14	2.99786	0.000461926	CDC7, UPF1, GINS4, POLA2, MCM2, MCM3, MCM4, CDK2, MCM6, RPA2, MCM7, PCNA, SUPT16H, EGF	0.818083		GO:0007035~vacuolar acidification	5	0.534759	0.00301501	ATP6V0E1, ATP6V0A1, ATP6V1H, ATP6V0D2, ATP6V0B	5.40539		GO:0006406~mRNA export from nucleus	22	2.10728	4.85828e-07	SRSF1, NXT1, NUP133, NUP153, U2AF1L5, NUP160, MAGOH, HNRNPA2B1, EIF5A, CASC3, NUPL2, SRSF2, NUP214, SRSF7, RBM8A, RAE1, U2AF1, NUP37, NUP107, RANBP2, TPR, NUP58	0.000929914														GO:0010033~response to organic substance
GO:0006928~movement of cell or subcellular component	15	1.03734	0.01051	MTSS1, WASF1, CAPZA1, VIM, FPR1, CAPZB, TPM4, STAT3, TUBB, SPINT2, HSPB1, JAK2, MST1R, PYY, VNN2	18.0692		GO:0051123~RNA polymerase II transcriptional preinitiation complex assembly	5	1.07066	0.000466431	TAF11, TAF1, TAF4, TAF7, TAF9	0.82603		GO:0046777~protein autophosphorylation	20	2.13904	0.00334368	STK25, STK24, TRIM28, WNK1, KIT, CHEK2, CDK5, SRC, IRAK3, CSNK2A1, PAK2, CLK2, ULK2, EIF2S1, GSK3B, MAPK14, ERN1, MTOR, EIF2AK2, EIF2AK3	5.97765		GO:0030308~negative regulation of cell growth	25	2.39464	5.11669e-07	STK11, PPARG, PML, GJA1, SESN2, TGFB1, WT1, RACK1, ACVR1B, CDKN2A, TSPYL2, SERPINE2, BCL2, PPP2CA, PPP2R1A, BST2, SMAD4, TP53, SMAD3, ESR2, SIRT1, EI24, CDKN1A, MSX1, SMARCA4	0.000979375														GO:0043507~positive regulation of JUN kinase activity
GO:0043154~negative regulation of cysteine-type endopeptidase activity involved in apoptotic process	13	0.899032	0.0105486	XIAP, NR4A1, PRDX3, YWHAE, AKT1, EP300, DDX3X, USP47, MDM2, NAIP, SIAH2, WNT9A, MAP2K5	18.1296		GO:0043923~positive regulation by host of viral transcription	5	1.07066	0.000466431	TAF11, EP300, CCNT1, LEF1, SMARCA4	0.82603		GO:0000086~G2/M transition of mitotic cell cycle	17	1.81818	0.00336961	PPP2R1A, HSP90AA1, CKAP5, AKAP9, OPTN, SKP1, CHEK2, YWHAE, CDK2, PRKAR2B, CSNK1E, PPP1R12A, CDK5RAP2, MAPRE1, CUL1, RPS27A, TUBB4B	6.02264		GO:0035066~positive regulation of histone acetylation	10	0.957854	5.8321e-07	RPS6KA5, KAT2A, EP300, ARRB1, MAPK3, BRD7, IL1B, SNAI2, BRCA1, TGFB1	0.00111631														GO:0009314~response to radiation
GO:0071353~cellular response to interleukin-4	7	0.484094	0.0109323	HSP90AB1, XBP1, FASN, RPL3, HSPA5, IL24, NFIL3	18.7263		GO:0018107~peptidyl-threonine phosphorylation	7	1.49893	0.00049031	AKT1, TAF1, PDPK1, TGFBR1, GSK3B, MAPK8, MTOR	0.868146		GO:0035666~TRIF-dependent toll-like receptor signaling pathway	7	0.748663	0.00340153	IKBKE, IRF7, IKBKG, IKBKB, RPS27A, TANK, TRAF3	6.07803		GO:0000398~mRNA splicing, via spliceosome	35	3.35249	5.89003e-07	SRSF1, FUS, POLR2L, SNRPD3, RBM5, SNRPD1, SNU13, SNRPD2, SF3B4, XAB2, SF3B3, SF3B1, CD2BP2, RBM8A, U2AF1, HNRNPD, DHX16, HNRNPC, HSPA8, DHX9, U2AF1L5, SNRPN, MAGOH, HNRNPA2B1, ELAVL1, PRPF3, CASC3, DDX5, HNRNPA1, SF3A1, SRSF2, SRSF7, SNRNP200, CWC22, HNRNPH1	0.0011274														GO:0045668~negative regulation of osteoblast differentiation
GO:0006890~retrograde vesicle-mediated transport, Golgi to ER	14	0.968188	0.0111746	COPA, COPB2, KIF2C, KIF11, COPG1, GBF1, COPB1, COPZ1, ARCN1, USE1, RAB1B, RAB6B, RACGAP1, COPE	19.101		GO:0006296~nucleotide-excision repair, DNA incision, 5'-to lesion	7	1.49893	0.00049031	RPA2, PCNA, UBC, ERCC3, RPS27A, ERCC1, GTF2H1	0.868146		GO:0007049~cell cycle	23	2.45989	0.0034475	GPS1, PARD6A, ARL2, DIXDC1, ERH, GNAI3, RABGAP1, TP53, CDC73, MCM2, CDK5, SRC, TRIM21, MAPK1, CYLD, CCND1, RPS6KA3, RPS6KA1, SMARCB1, MAPK3, BRD7, TLK2, MAPK7	6.15771		GO:0000186~activation of MAPKK activity	15	1.43678	5.96182e-07	EGFR, ZAK, BRAF, RAF1, MAP3K7, MAP3K3, PSEN1, NTRK1, MAP3K1, JAK2, EIF2AK2, EGF, MAP3K14, FGF2, F2R	0.00114114														GO:0060324~face development
GO:0007010~cytoskeleton organization	23	1.59059	0.0116072	PLD2, CCL3, KRT6B, MAEA, WASF3, TUBB2A, MICAL2, SIPA1, PRKCI, CAPZB, BRWD3, CCL13, KRT5, LAMA5, DMD, SVIL, CFL1, TUBAL3, TUBA4A, PYY, TUBB3, CDC42BPB, PRPF40A	19.766		GO:0033683~nucleotide-excision repair, DNA incision	7	1.49893	0.000568798	RPA2, PCNA, UBC, ERCC3, RPS27A, ERCC1, GTF2H1	1.00645		GO:0046718~viral entry into host cell	12	1.28342	0.00386745	ICAM1, SLC1A5, RPSA, VPS18, CD81, AXL, ANPEP, HSPA1A, ITCH, CTSB, SLAMF1, GAS6	6.88283		GO:0007267~cell-cell signaling	38	3.63985	6.77287e-07	EDN3, FGF18, GRB2, ADORA2A, EFNA1, IL18, CXCL9, GJA1, IL13, CCL8, ITGB2, CCL5, CXCL11, IL10, CXCL10, PGR, IFNA2, IL17A, INS, FAT1, IL1B, IHH, CYR61, AR, IK, ADAM10, AIMP1, BST2, IL7, FZD1, ESR2, ADGRG1, TNFSF10, EREG, CCR5, PKP4, TXN, SH3KBP1	0.00129638														GO:1902236~negative regulation of endoplasmic reticulum stress-induced intrinsic apoptotic signaling pathway
GO:0060716~labyrinthine layer blood vessel development	6	0.414938	0.0125229	AKT1, MAPK1, PLCD3, RBPJ, JUNB, CYR61	21.1566		GO:0007568~aging	16	3.42612	0.000578556	GRB2, SOCS3, CREB1, RELA, EEF2, RPS6KB1, FOXO3, CTNNA1, PTEN, STAT3, AKT1, FOS, GSK3B, SHC1, RPN2, FGF2	1.02364		GO:0000060~protein import into nucleus, translocation	7	0.748663	0.00409505	IPO5, IFNG, NFKBIA, NUTF2, POLA2, TNPO2, KPNB1	7.27359		GO:0007265~Ras protein signal transduction	18	1.72414	6.85987e-07	SETDB1, PLD1, HRAS, GRB2, TRIM28, TP53, IGF1, RB1, CDK2, RALGDS, CDKN1A, KRAS, CDKN2A, JUN, MAPK14, RALB, FGF2, CCNA2	0.00131303														GO:0032332~positive regulation of chondrocyte differentiation
GO:0006405~RNA export from nucleus	11	0.760719	0.0125719	EIF4A3, NUP214, NUP98, SRSF9, U2AF2, THOC6, SLU7, RNPS1, NXF1, CASC3, THOC2	21.2303		GO:0006271~DNA strand elongation involved in DNA replication	5	1.07066	0.000622192	GINS1, PRIM1, GINS4, PCNA, POLA2	1.10044		GO:0031573~intra-S DNA damage checkpoint	5	0.534759	0.00416939	MSH2, EME2, EME1, RAD9A, ATF2	7.40088		GO:0014066~regulation of phosphatidylinositol 3-kinase signaling	19	1.81992	7.32745e-07	EGFR, FGFR1, FGF18, FGF7, GRB2, ERBB2, KITLG, FGF10, IRS1, AKT1, MAPK1, EREG, MAPK3, PIK3CA, NRG1, EGF, FGF2, PIK3R1, CD28	0.00140253														GO:0071480~cellular response to gamma radiation
GO:0060048~cardiac muscle contraction	10	0.691563	0.012572	VEGFB, ACTC1, TCAP, DMD, MAP2K3, SMAD5, ATP1A3, ATP1A2, MTOR, TTN	21.2306		GO:0045742~positive regulation of epidermal growth factor receptor signaling pathway	6	1.2848	0.00064864	AKT1, SOS1, CBL, UBC, RPS27A, PLAUR	1.14696		GO:0007179~transforming growth factor beta receptor signaling pathway	13	1.39037	0.0044331	PARD6A, USP9Y, TGFBR2, CBL, PML, SMAD3, SRC, CDH5, MAP3K7, FOS, FNTA, RPS27A, BMPR1A	7.85111		GO:0051384~response to glucocorticoid	20	1.91571	7.4392e-07	HMGB1, CAV1, IL6, TNF, PTGS2, SOCS3, IL1RN, IGF1, RPS6KB1, CCL5, IL10, ALDH3A1, CASP3, HIF1A, KRAS, DUSP1, BCL2, FAS, HSPD1, FN1	0.00142392														GO:1904707~positive regulation of vascular smooth muscle cell proliferation
GO:0055003~cardiac myofibril assembly	5	0.345781	0.0128353	ACTC1, TCAP, FHOD3, TTN, MYH10	21.6258		GO:0003009~skeletal muscle contraction	6	1.2848	0.00064864	HSP90AA1, TCAP, RPS6KB1, EEF2, IKBKB, CHUK	1.14696		GO:0071157~negative regulation of cell cycle arrest	6	0.641711	0.00459467	CCND1, CDK9, FGF10, CHEK2, MDM4, CDK4	8.12594		GO:0060397~JAK-STAT cascade involved in growth hormone signaling pathway	9	0.862069	7.98756e-07	GH1, MAPK1, LYN, MAPK3, STAT5B, JAK2, PTPN1, PRL, STAT3	0.00152888														GO:0035234~ectopic germ cell programmed cell death
GO:0008334~histone mRNA metabolic process	5	0.345781	0.0128353	SNRPD3, ZNF473, SNRPB, SNRPF, SNRPG	21.6258		GO:0007050~cell cycle arrest	13	2.78373	0.000675167	TGFBR1, TP53, RB1, TCF7L2, RPTOR, CDKN2A, CDKN1B, ILK, TSC2, RHEB, MTOR, MLST8, APC	1.1936		GO:0075522~IRES-dependent viral translational initiation	4	0.427807	0.004743	EIF3D, EIF3A, EIF3B, PTBP1	8.37758		GO:0001892~embryonic placenta development	10	0.957854	1.00313e-06	CEBPA, EGFR, CSF2, HIF1A, CEBPB, HSF1, SP3, PKD1, CITED2, MED1	0.00192007														GO:0060396~growth hormone receptor signaling pathway
GO:0070423~nucleotide-binding oligomerization domain containing signaling pathway	7	0.484094	0.0134132	IRAK1, CYLD, NOD1, UBC, ITCH, RPS27A, CHUK	22.4867		GO:0000389~mRNA 3'-splice site recognition	4	0.856531	0.000680165	SF1, SF3A2, SF3A1, SF3A3	1.20239		GO:1901838~positive regulation of transcription of nuclear large rRNA transcript from RNA polymerase I promoter	4	0.427807	0.004743	SMARCB1, MTOR, NCL, SMARCA4	8.37758		GO:0097190~apoptotic signaling pathway	18	1.72414	1.05207e-06	PRKCA, CAV1, TLR3, FADD, TLR4, CD40, BTK, CASP10, CASP3, UACA, BBC3, BAX, CASP8, FAS, CD24, CD5, CASP2, CD28	0.00201374														GO:1903146~regulation of mitophagy
GO:0071407~cellular response to organic cyclic compound	12	0.829876	0.0137562	HSP90AB1, AKT1, SLC16A1, CCL3, CDKN1B, PAK2, PAK3, BYSL, SMAD5, NFKBIA, STAT3, AXIN1	22.9934		GO:0075522~IRES-dependent viral translational initiation	4	0.856531	0.000680165	EIF3D, EIF3A, EIF3B, EIF3F	1.20239		GO:0000492~box C/D snoRNP assembly	4	0.427807	0.004743	NUFIP1, RUVBL2, RUVBL1, ZNHIT6	8.37758		GO:0046718~viral entry into host cell	19	1.81992	1.09077e-06	ICAM1, NUP153, CR2, LDLR, AXL, HSPA1A, HSPA1B, ITGB3, SLAMF1, ITGB1, NCAM1, LAMP1, TFRC, ITGAV, CD46, CD209, CD81, CTSB, ITCH	0.00208781														GO:0060665~regulation of branching involved in salivary gland morphogenesis by mesenchymal-epithelial signaling
GO:0007229~integrin-mediated signaling pathway	16	1.1065	0.01414	ADAM11, PLP1, ITGA11, ITGA3, ITGAM, PTPN11, CD47, NME2, APOA1, ITGAX, LAMA5, TXK, ADAMTS1, ANGPTL3, ITGA2B, SYK	23.5567		GO:0071456~cellular response to hypoxia	11	2.35546	0.000771218	CCNB1, AKT1, EIF4EBP1, TP53, BAD, FOXO3, MDM4, MTOR, PTEN, CCNA2, SRC	1.36231		GO:0006611~protein export from nucleus	7	0.748663	0.00488775	NXT1, XPO5, GSK3B, NUTF2, CALR, TPR, HSPA9	8.62249		GO:0035019~somatic stem cell population maintenance	17	1.62835	1.19717e-06	POLR2L, BRAF, ELF5, SPI1, SMAD4, RAF1, FGF10, SMAD2, HMGA2, SOX9, STAT3, PBX1, BCL9L, YAP1, FGF2, BCL9, LRP5	0.00229147														GO:0051098~regulation of binding
GO:0008542~visual learning	10	0.691563	0.0143843	SGK1, APP, KRAS, B4GALT2, HMGCR, CREB1, ATP1A3, ATP1A2, MTOR, SYNGAP1	23.9133		GO:0032008~positive regulation of TOR signaling	6	1.2848	0.000778123	SEH1L, SEC13, RHEB, RICTOR, MLST8, RPTOR	1.37443		GO:0006418~tRNA aminoacylation for protein translation	8	0.855615	0.00527923	IARS, TARS, YARS, AIMP2, RARS, EPRS, KARS, PPA2	9.28179		GO:0014068~positive regulation of phosphatidylinositol 3-kinase signaling	17	1.62835	1.19717e-06	CSF3, FGFR1, IL18, CBL, IGF1, HGF, CCL5, SOX9, SIRT1, LEP, GH1, PTK2, INS, JAK2, NRG1, CD28, F2R	0.00229147														GO:0045596~negative regulation of cell differentiation
GO:0043524~negative regulation of neuron apoptotic process	20	1.38313	0.0145575	HSP90AB1, HRAS, GCLC, ROCK1, STXBP1, PRKCI, AXL, PIN1, VEGFB, KRAS, JUN, BCL2, NTRK1, HIPK2, NTRK2, NAIP, JAK2, HSPD1, SYNGAP1, CACNA1A	24.1651		GO:0006974~cellular response to DNA damage stimulus	16	3.42612	0.000779651	TAF1, CBL, TP53, FOXO1, TANK, RPS3, AKT1, FBXW7, CCND1, MCM7, PSEN1, IKBKG, BCL3, TAF9, IRF3, APC	1.37711		GO:0030163~protein catabolic process	8	0.855615	0.00527923	PSMC6, PSMC5, PSMC4, PSMC3, PSMC2, PSMC1, PRSS16, MTOR	9.28179		GO:0006935~chemotaxis	24	2.29885	1.23259e-06	CXCL1, C3AR1, PLD1, HRAS, CCL2, AIMP1, MAP2K1, CXCL9, CXCL8, CCL8, CXCR3, CXCL11, CCL5, CXCL12, CXCL10, PLAUR, MAPK1, CCR5, CXCR4, MAPK14, FGF2, PTGDR2, PLAU, CYR61	0.00235925														GO:0001947~heart looping
GO:1990416~cellular response to brain-derived neurotrophic factor stimulus	4	0.276625	0.01478	EIF4A3, NTRK2, NFKB1, EEF2	24.4875		GO:0048011~neurotrophin TRK receptor signaling pathway	5	1.07066	0.000811542	AKT1S1, SOS1, RAF1, SRC, PTPN11	1.43306		GO:0031929~TOR signaling	5	0.534759	0.00558884	RICTOR, MTOR, RPS6, RPTOR, RHEBL1	9.80004		GO:0006953~acute-phase response	14	1.341	1.27903e-06	PLSCR1, IL6, CEBPB, HIF1A, TFRC, INS, HAMP, SAA1, STAT5B, IL1RN, SERPINA1, LBP, STAT3, FN1	0.00244814														GO:0007159~leukocyte cell-cell adhesion
GO:0075522~IRES-dependent viral translational initiation	4	0.276625	0.01478	EIF3D, EIF3B, EIF3F, PTBP1	24.4875		GO:0030521~androgen receptor signaling pathway	7	1.49893	0.000863772	CCNE1, AR, RAN, MED12, RB1, CTNNB1, MED1	1.52462		GO:0070498~interleukin-1-mediated signaling pathway	5	0.534759	0.00558884	IRAK2, IRAK3, MAPK3, TRAF6, IKBKB	9.80004		GO:0009408~response to heat	16	1.53257	1.30628e-06	IL6, CCL2, GCLC, HSP90AA1, SOCS3, IGF1, RPS6KB1, HSPA1A, HSPA1B, CXCL12, AKT1, OSM, HSF1, IL1B, HSPD1, DNAJA2	0.00250031														GO:0008584~male gonad development
GO:0008543~fibroblast growth factor receptor signaling pathway	14	0.968188	0.0150741	POLR2H, FGFR2, FGF19, FGFR1, FGFR4, POLR2L, GRB2, PTBP1, IQGAP1, PTPN11, MAPK1, HNRNPM, UBC, RPS27A	24.9115		GO:0042060~wound healing	10	2.14133	0.000933151	EGFR, CAV1, FGF7, TGFBR1, ERBB2, TGFA, RAF1, FGF10, MTOR, FGF2	1.64613		GO:0033197~response to vitamin E	5	0.534759	0.00558884	SRSF2, CCND1, BECN1, HMGCS1, EIF2AK2	9.80004		GO:0071230~cellular response to amino acid stimulus	15	1.43678	1.34607e-06	EGFR, TNF, CEBPB, SOCS1, ZEB1, BCL2L1, SESN2, CCL5, SESN1, MMP2, RPTOR, SESN3, XBP1, HNRNPD, COL1A1	0.00257647														GO:0043011~myeloid dendritic cell differentiation
GO:0042981~regulation of apoptotic process	28	1.93638	0.0155254	RBM5, CRADD, RPS3, NOD1, CHM, TPT1, BCL3, DLG5, RBM10, DEDD2, CFLAR, SGK1, SGK3, FLT3, MADD, PHB, ACTN2, MALT1, DAPK2, DAPK3, NAE1, CARD16, VCP, TNFRSF10D, SDF2L1, GDF10, JAK2, EIF2AK2	25.5578		GO:0006289~nucleotide-excision repair	7	1.49893	0.000984513	RPA2, ATXN3, RAD23A, TP53, ERCC3, ERCC1, GTF2H1	1.73598		GO:1901216~positive regulation of neuron death	6	0.641711	0.00568423	AIMP2, EIF2S1, GSK3B, MTOR, IKBKB, DAXX	9.95913		GO:0075733~intracellular transport of virus	15	1.43678	1.34607e-06	NUP133, XPO1, NUP153, NUP160, TSG101, NUPL2, NUP214, RAE1, CD209, UBC, NUP37, NUP107, RANBP2, TPR, NUP58	0.00257647														GO:0010039~response to iron ion
GO:0046827~positive regulation of protein export from nucleus	6	0.414938	0.0158766	ANP32B, GSK3B, CAMK1, MDM2, PRKACA, TCF7L2	26.0571		GO:0031333~negative regulation of protein complex assembly	5	1.07066	0.00103818	CDC42, EIF4EBP1, ULK1, GSK3B, RAF1	1.8298		GO:0070527~platelet aggregation	8	0.855615	0.00607416	ACTB, ACTG1, PTPN6, ILK, HSPB1, MYH9, GAS6, VCL	10.6067		GO:0006397~mRNA processing	30	2.87356	1.37372e-06	SRSF1, WTAP, SF3B4, NOCT, SF3B3, SMNDC1, CNOT6L, RBM8A, TARDBP, U2AF1, KHDRBS1, U2AF1L5, LGALS3, HNRNPA2B1, AKAP8L, PRPF3, CASC3, DDX5, SMN2, SF3A1, HNRNPA1, SMN1, IWS1, SRSF2, SRSF7, THRAP3, ZRANB2, CELF1, RBM39, PUF60	0.00262938														GO:0045909~positive regulation of vasodilation
GO:0048146~positive regulation of fibroblast proliferation	11	0.760719	0.0160199	WNT5A, E2F1, FNTB, EGFR, CDKN1A, PDGFA, ZMIZ1, JUN, BTC, CDK4, MYC	26.2599		GO:0034475~U4 snRNA 3'-end processing	4	0.856531	0.00106592	EXOSC9, EXOSC4, EXOSC5, EXOSC3	1.87825		GO:0016055~Wnt signaling pathway	20	2.13904	0.00644826	CSNK1A1, DIXDC1, WNT16, DDB1, CDC73, SKP1, HIC1, CTNNBIP1, CYLD, CSNK2A1, WDR61, CSNK1E, GSK3B, HMGXB4, BRD7, PRKAA1, PAF1, CUL1, RPS27A, AXIN1	11.2239		GO:0002053~positive regulation of mesenchymal cell proliferation	11	1.05364	1.43742e-06	SMO, FGFR1, VEGFA, TGFBR2, TP63, STAT1, SOX9, MYC, CTNNB1, LRP5, MYCN	0.00275132														GO:0001890~placenta development
GO:0060334~regulation of interferon-gamma-mediated signaling pathway	5	0.345781	0.0173617	HSP90AB1, SUMO1, JAK1, JAK2, IFNGR2	28.1338		GO:0009636~response to toxic substance	10	2.14133	0.00117754	FOS, MAPK9, CDH1, SHC1, RPS6KB1, IKBKB, CDK4, CPS1, CHUK, CDK2	2.073		GO:0035690~cellular response to drug	11	1.17647	0.00651005	HSP90AB1, BRAF, EFTUD2, TP53, PPP1R12A, FBP1, CHEK2, RAPGEF3, EHMT2, CCL4, GAS6	11.3255		GO:0032735~positive regulation of interleukin-12 production	11	1.05364	1.43742e-06	HMGB1, IL23A, IFNG, TLR2, TLR3, TLR4, HSPD1, IDO1, IL12B, CD40, TLR9	0.00275132														GO:0045859~regulation of protein kinase activity
GO:0016055~Wnt signaling pathway	25	1.72891	0.0178914	WNT5A, LZTS2, APC2, XIAP, NOTUM, AMOTL1, TCF7L2, TCF7L1, CTNNB1, CYLD, DDX3X, SOSTDC1, RPS27A, AXIN1, CSNK1A1, CSNK1G2, CCDC88C, SLC9A3R1, MARK2, GSK3A, GSK3B, UBC, GRK6, GRK5, WNT9A	28.861		GO:0051092~positive regulation of NF-kappaB transcription factor activity	12	2.56959	0.00126353	TRAF2, AR, PSMA6, RELA, IKBKG, UBC, NFKBIA, TRIM25, IKBKB, RPS27A, CHUK, RNF31	2.22277		GO:0016569~covalent chromatin modification	14	1.49733	0.00664499	TRIM28, CBX4, ARID1A, DAXX, ARID2, SMARCD2, SMARCB1, SMARCC1, SMARCD1, SMARCC2, TLK2, NCOR1, ASF1A, SMARCA4	11.5469		GO:0048536~spleen development	13	1.24521	1.48709e-06	KMT2A, PRKDC, FGF10, FADD, NFKB2, BCL2L11, CITED2, BCL2, ADAM17, BCL3, PBX1, FAS, ABL1	0.00284639														GO:0007565~female pregnancy
GO:0014823~response to activity	11	0.760719	0.0179857	CDK1, HNRNPK, GCLC, SLC25A25, NTRK1, GSK3B, CREB1, DNMT1, HSPD1, PLAU, CTNNB1	28.9897		GO:0032480~negative regulation of type I interferon production	6	1.2848	0.00128292	MAVS, UBA7, UBC, TRIM25, IRF3, RPS27A	2.25652		GO:0050731~positive regulation of peptidyl-tyrosine phosphorylation	12	1.28342	0.0067322	OSM, ICAM1, PAK2, VEGFA, CD81, TP53, FGF10, RICTOR, MLST8, MTOR, SRC, TEC	11.6897		GO:0044344~cellular response to fibroblast growth factor stimulus	12	1.14943	1.57561e-06	CCL2, GCLC, CD44, ELN, CXCL8, NR4A1, COL1A1, CCL5, SNAI2, RUNX2, GCLM, CTNNB1	0.00301582														GO:0007095~mitotic G2 DNA damage checkpoint
GO:0007062~sister chromatid cohesion	16	1.1065	0.0182483	XPO1, NUP98, NUP160, TAOK1, NUP85, CENPH, KIF2C, NDE1, MAD2L1, PHB2, BUB1, CLIP1, BUB1B, NUP107, NUP43, BUB3	29.3471		GO:0046627~negative regulation of insulin receptor signaling pathway	6	1.2848	0.00128292	SOCS3, RELA, TSC2, SOCS1, RPS6KB1, PTPN1	2.25652		GO:0006270~DNA replication initiation	7	0.748663	0.00680239	CDC7, PRIM1, MCM7, MCM2, POLA2, MCM3, MCM6	11.8044		GO:0071479~cellular response to ionizing radiation	12	1.14943	1.57561e-06	CDKN1A, GRB2, MAPK14, TP53, RAD9A, SNAI2, EEF1D, ECT2, SIRT1, ITGB1, TGFB1, TANK	0.00301582														GO:1902230~negative regulation of intrinsic apoptotic signaling pathway in response to DNA damage
GO:0031124~mRNA 3'-end processing	10	0.691563	0.0185757	PCF11, EIF4A3, PAPOLA, SRSF9, U2AF2, THOC6, SLU7, RNPS1, CASC3, THOC2	29.7902		GO:0006362~transcription elongation from RNA polymerase I promoter	6	1.2848	0.00128292	POLR2H, POLR2E, POLR2L, POLR2K, ERCC3, GTF2H1	2.25652		GO:0000462~maturation of SSU-rRNA from tricistronic rRNA transcript (SSU-rRNA, 5.8S rRNA, LSU-rRNA)	7	0.748663	0.00680239	RPS19, RPS16, RPS14, MRPS11, BMS1, RPS8, RPS24	11.8044		GO:0045444~fat cell differentiation	18	1.72414	1.58656e-06	SREBF1, CEBPA, SMAD6, SOCS1, NR4A1, FOXO1, NR4A3, HMGA2, PSMB8, CCND1, EP300, GSK3B, TRIM32, ERAP1, PIAS1, CLIP3, SDF4, MED1	0.00303677														GO:0070098~chemokine-mediated signaling pathway
GO:0007176~regulation of epidermal growth factor-activated receptor activity	3	0.207469	0.0188826	NCK2, APP, SHC1	30.2032		GO:0007595~lactation	7	1.49893	0.00142549	CAV1, CCND1, RPLP0, STAT5A, CREB1, STAT5B, MED1	2.5043		GO:0000722~telomere maintenance via recombination	7	0.748663	0.00680239	PRIM1, RFC3, POLD2, PCNA, POLA2, FEN1, RAD51	11.8044		GO:0034976~response to endoplasmic reticulum stress	18	1.72414	1.93667e-06	TRAF2, NRBF2, CEBPB, PDIA3, DNAJC10, CXCL8, PARK2, BCL2L11, DDIT3, OS9, HSP90B1, ATP2A2, BBC3, XBP1, EIF2S1, TARDBP, ABL1, PIK3R1	0.00370689														GO:0007566~embryo implantation
GO:1990418~response to insulin-like growth factor stimulus	3	0.207469	0.0188826	AKT1, XBP1, GSK3B	30.2032		GO:0043552~positive regulation of phosphatidylinositol 3-kinase activity	6	1.2848	0.00149527	CDC42, ATG14, RAC1, PIK3R4, FGF2, SRC	2.62535		GO:0001701~in utero embryonic development	20	2.13904	0.00681992	ALS2, MAFG, MAFF, AR, ADAM10, MSH2, TGFBR2, SMAD3, KEAP1, MBD3, MYH9, YBX1, PRMT1, COL4A3BP, VEGFA, EIF2S2, BMPR1A, TWIST1, ADD1, ENO1	11.8331		GO:0030890~positive regulation of B cell proliferation	13	1.24521	2.02978e-06	MEF2C, CDKN1A, IL5, TFRC, BST1, IL7, BCL2, CD81, IL13, TLR4, CD40, NFATC2, CD74	0.00388511														GO:0045666~positive regulation of neuron differentiation
GO:0014065~phosphatidylinositol 3-kinase signaling	7	0.484094	0.019502	LTK, XBP1, PIK3CB, PIK3CD, PIK3R5, HTR2A, PIK3R2	31.0296		GO:0006363~termination of RNA polymerase I transcription	6	1.2848	0.00149527	POLR2H, POLR2E, POLR2L, POLR2K, ERCC3, GTF2H1	2.62535		GO:0006479~protein methylation	6	0.641711	0.00694386	PRMT3, PRMT1, GSPT1, SNRPD3, SNRPB, CARM1	12.0354		GO:0032757~positive regulation of interleukin-8 production	11	1.05364	2.15882e-06	TNF, TLR2, TLR3, IL1B, FADD, TLR4, HSPA1A, HSPA1B, LBP, DDIT3, TLR9	0.00413209														GO:0016567~protein ubiquitination
GO:0016236~macroautophagy	13	0.899032	0.0196505	PRKAG3, MAP1LC3C, MAP1LC3B, SQSTM1, PRKAG2, ATG13, PIK3C3, UBC, TOMM40, MTOR, PIK3R4, RPS27A, RPTOR	31.2265		GO:0008286~insulin receptor signaling pathway	9	1.92719	0.00152322	AKT1, EIF4EBP1, GRB2, SMARCC1, SOS1, GAB1, FOXO1, SHC1, PTPN1	2.6738		GO:0031397~negative regulation of protein ubiquitination	8	0.855615	0.00695504	PRMT3, TSPO, ISG15, HSPA1A, MTOR, CDK5, PARK7, RPS3	12.0536		GO:0046677~response to antibiotic	12	1.14943	2.23405e-06	CIITA, CASP3, IL6, HSP90AA1, CCL2, CASP9, ID1, CASP8, TP53, MDM2, JAK1, JAK2	0.00427608														GO:0006921~cellular component disassembly involved in execution phase of apoptosis
GO:0072583~clathrin-mediated endocytosis	6	0.414938	0.0197788	AP2A2, AP2S1, PIP5K1C, FCHO2, AP2M1, GAK	31.396		GO:0045792~negative regulation of cell size	4	0.856531	0.0015661	AKT1, AKT1S1, MTOR, PTEN	2.74808		GO:0031047~gene silencing by RNA	14	1.49733	0.0071635	NCBP2, POLR2H, POLR2G, NUP133, NUP98, POM121, NUP62, SEH1L, XPO5, NUP93, H3F3A, RANBP2, PABPC1, TPR	12.3927		GO:2001244~positive regulation of intrinsic apoptotic signaling pathway	12	1.14943	2.23405e-06	RACK1, CAV1, BCLAF1, DNM1L, BBC3, BAX, BCL2, CLU, TP53, BCL2L1, SLC9A3R1, BCL2L11	0.00427608														GO:0006914~autophagy
GO:0000027~ribosomal large subunit assembly	6	0.414938	0.0197788	PPAN, RPL3, RPL5, RPL11, RPL23A, MDN1	31.396		GO:0034427~nuclear-transcribed mRNA catabolic process, exonucleolytic, 3'-5'	4	0.856531	0.0015661	EXOSC9, EXOSC4, EXOSC5, EXOSC3	2.74808		GO:0006610~ribosomal protein import into nucleus	4	0.427807	0.00728403	RPL23, IPO5, TNPO2, KPNB1	12.5882		GO:0051897~positive regulation of protein kinase B signaling	19	1.81992	2.31759e-06	EGFR, CSF3, STOX1, IL6, TNF, IL18, AXL, SRC, TGFB1, LEP, PTK2, ARRB2, INS, TXN, MTOR, NRG1, FGF2, THPO, CD28	0.00443598														GO:0009887~organ morphogenesis
GO:0008637~apoptotic mitochondrial changes	6	0.414938	0.0197788	AKT1, PPIF, IFIT2, GCLC, HK2, HSPD1	31.396		GO:0034644~cellular response to UV	7	1.49893	0.00160163	TAF1, FBXW7, EP300, CREBBP, PCNA, TP53, MAPK9	2.80959		GO:0046825~regulation of protein export from nucleus	4	0.427807	0.00728403	IFI27, CDKN2A, XPO5, TPR	12.5882		GO:0042102~positive regulation of T cell proliferation	16	1.53257	2.6078e-06	HAVCR2, CCDC88B, IL6, CCL5, PDCD1LG2, LEP, VCAM1, IL23A, TFRC, CD46, CD274, IFNG, IL1B, IL12B, TRAF6, CD28	0.00499144														GO:0044320~cellular response to leptin stimulus
GO:0042493~response to drug	41	2.83541	0.0207642	XPO1, PDGFA, KCNJ11, CTNNB1, B2M, SLC1A3, APOA1, BCL2, MYC, CHUK, ICAM1, CDK1, ACTC1, RET, SRP54, HSP90AA1, PTPRM, CREB1, ATP1A3, NCKAP1L, ITGA3, BAD, NDUFA10, CDK4, RAD54L, JUNB, STAT3, PSMB9, VEGFB, CDKN1A, CYP17A1, CDKN1B, JUN, NTRK1, GSK3B, USP47, MDM2, HSPD1, GRK5, ABCC6, HTR2A	32.6852		GO:0043536~positive regulation of blood vessel endothelial cell migration	5	1.07066	0.00161816	AKT1, PLCG1, MAPK14, STAT5A, FGF2	2.83821		GO:0033598~mammary gland epithelial cell proliferation	4	0.427807	0.00728403	MAPK1, CCND1, CEBPB, EPHA2	12.5882		GO:0046427~positive regulation of JAK-STAT cascade	10	0.957854	2.65897e-06	LEP, GH1, IFNL1, NOTCH1, IL6, IL5, CCL5, PRL, IL10, F2R	0.00508938														GO:1903351~cellular response to dopamine
GO:0043330~response to exogenous dsRNA	8	0.55325	0.0210727	DDX58, MAPK1, IRAK3, IFNA7, NFKBIA, DDX21, EIF2AK2, RFTN1	33.0841		GO:0036120~cellular response to platelet-derived growth factor stimulus	5	1.07066	0.00161816	CREB1, CBL, ERRFI1, CCNA2, SRC	2.83821		GO:0000059~protein import into nucleus, docking	4	0.427807	0.00728403	NUP98, IPO5, TNPO2, KPNB1	12.5882		GO:2000811~negative regulation of anoikis	9	0.862069	2.7039e-06	CAV1, PTK2, NOTCH1, BCL2, PIK3CA, BCL2L1, SNAI2, ITGB1, SRC	0.00517537														GO:1904262~negative regulation of TORC1 signaling
GO:0007067~mitotic nuclear division	31	2.14385	0.0213192	SNX9, LZTS2, NEK3, USP9X, NEK1, CLTC, RPS3, KIF2C, BUB1, USP37, USP16, TUBB3, CSNK1A1, CDK1, ANAPC2, NUP153, KIF11, RAN, NUP88, BIRC6, PBK, HMGA2, CDK3, DCLRE1A, BUB1B, NEK9, CLIP1, CIT, NUP43, NEK6, TXNL4A	33.4013		GO:0042276~error-prone translesion synthesis	5	1.07066	0.00161816	RPA2, PCNA, UBC, MAD2L2, RPS27A	2.83821		GO:0006987~activation of signaling protein activity involved in unfolded protein response	4	0.427807	0.00728403	BAK1, VAPB, ERN1, HSPA5	12.5882		GO:1902041~regulation of extrinsic apoptotic signaling pathway via death domain receptors	9	0.862069	2.7039e-06	TNFRSF10A, CFLAR, TRAF2, TNFSF10, SP100, LGALS3, CASP8, FADD, FAS	0.00517537														GO:2000304~positive regulation of ceramide biosynthetic process
GO:0016477~cell migration	23	1.59059	0.022101	FGFR1, CDK1, FGFR4, ERBB4, APC2, PIK3CB, FSCN1, PRKCI, SCYL3, SDC4, NCK2, NDE1, LAMA5, GSK3B, CDC42BPA, FOXE1, JAK1, JAK2, TNK2, CSK, ENG, CDC42BPB, PRPF40A	34.3977		GO:0042177~negative regulation of protein catabolic process	6	1.2848	0.00173238	EGFR, MAD2L1, RELA, MDM4, MAD2L2, SF3B3	3.03565		GO:0006928~movement of cell or subcellular component	12	1.28342	0.00733922	ACTB, ACTG1, IGSF8, MAPK14, IFNG, HSPB1, CXCR3, WASL, CCL4, CAPZB, TUBB4B, VCL	12.6776		GO:0030224~monocyte differentiation	9	0.862069	2.7039e-06	MEF2C, CSF2, SP3, JUN, VEGFA, PPARG, MYH9, IL31RA, MED1	0.00517537														GO:0033129~positive regulation of histone phosphorylation
GO:0048762~mesenchymal cell differentiation	4	0.276625	0.0222289	FGFR2, FGFR1, TGFBR1, HMGA2	34.5593		GO:0000462~maturation of SSU-rRNA from tricistronic rRNA transcript (SSU-rRNA, 5.8S rRNA, LSU-rRNA)	6	1.2848	0.00173238	RPS19, RPS16, RPS14, WDR3, RPS8, RPS24	3.03565		GO:0016192~vesicle-mediated transport	17	1.81818	0.00755592	GDI2, STX1A, VPS18, AP2S1, COPZ1, SPTBN4, VPS41, OPTN, CLTC, VPS33A, COPB2, COPG2, COPG1, RABEP1, COPB1, TBC1D4, NSF	13.0278		GO:0000082~G1/S transition of mitotic cell cycle	21	2.01149	2.80961e-06	BCAT1, CDK1, CAMK2G, SKP2, RPS6KB1, CDK6, RB1, CDK7, PIM2, ITGB1, MARK4, CDK2, CCNE2, ACVR1B, CCNE1, RPA2, CCND1, CDKN1A, MCM7, CDKN2A, PIAS1	0.0053777														GO:0060020~Bergmann glial cell differentiation
GO:0071316~cellular response to nicotine	4	0.276625	0.0222289	NTRK1, NFKB1, BAD, KCNJ11	34.5593		GO:0050679~positive regulation of epithelial cell proliferation	8	1.71306	0.00173493	EGFR, NOTCH1, FGF7, ERBB2, TGFA, FGF10, BAD, FGF1	3.04004		GO:0002755~MyD88-dependent toll-like receptor signaling pathway	7	0.748663	0.00794012	MAP3K7, IRAK2, IRAK3, MAP3K1, HSPD1, TRAF6, RPS27A	13.6453		GO:0048511~rhythmic process	15	1.43678	2.84725e-06	RACK1, DHX9, KAT2B, SP1, BTRC, CREBBP, EZH2, PPARG, CBX3, MAPK9, PRKDC, NFKB2, DDX5, TOP2A, TWIST1	0.00544974														GO:0032689~negative regulation of interferon-gamma production
GO:0006610~ribosomal protein import into nucleus	4	0.276625	0.0222289	RPL23, IPO5, KPNB1, TNPO1	34.5593		GO:0030324~lung development	9	1.92719	0.00179007	EGFR, EIF4EBP1, NOTCH1, EIF4E, EP300, SMAD2, NOS3, FGF1, FGF2	3.13521		GO:0051591~response to cAMP	9	0.962567	0.00830322	FOS, BSG, BRAF, CREM, PER1, STAT1, CARM1, JUNB, CDK2	14.2251		GO:0030512~negative regulation of transforming growth factor beta receptor signaling pathway	16	1.53257	3.24856e-06	PDPK1, CAV1, SMAD7, SMAD6, TGFBR2, TGFB3, UBC, SMAD3, ADAM17, SMAD2, BCL9L, HSPA5, SIRT1, STUB1, TGFB1, DNM2	0.00621784														GO:0048678~response to axon injury
GO:0045793~positive regulation of cell size	5	0.345781	0.0227669	HSP90AB1, RET, HSP90AA1, EP300, CDK4	35.2352		GO:0048538~thymus development	7	1.49893	0.00179382	MAD1L1, PSEN1, TGFBR1, RAF1, FGF10, BCL2L11, CTNNB1	3.14169		GO:0000189~MAPK import into nucleus	3	0.320856	0.00852563	MAPK1, MAPK3, TPR	14.5784		GO:0006338~chromatin remodeling	19	1.81992	3.31294e-06	SMARCAD1, KAT2A, SATB1, KAT2B, FOXA1, ESR1, CBX3, TP63, RB1, SOX9, HDAC1, SMARCB1, SMARCC1, SMARCC2, SUPT5H, MYB, SMARCA1, MYC, SMARCA4	0.00634106														GO:0034612~response to tumor necrosis factor
GO:0048026~positive regulation of mRNA splicing, via spliceosome	5	0.345781	0.0227669	TRA2B, SNW1, SNRNP70, SF3B4, HSPA8	35.2352		GO:0070301~cellular response to hydrogen peroxide	8	1.71306	0.00190247	EP300, RELA, GSK3B, EZH2, PCNA, FOXO1, RPS3, PPP5C	3.32896		GO:0045604~regulation of epidermal cell differentiation	3	0.320856	0.00852563	MAFG, MAFF, KEAP1	14.5784		GO:0019221~cytokine-mediated signaling pathway	24	2.29885	3.32145e-06	CEBPA, CSF3, IL6, CCL2, IL5, SOCS3, HCK, RELA, SOCS1, PF4, STAT3, IL31RA, IFNA2, TNFRSF1A, IFNA1, KRAS, EREG, TGM2, IL1B, JAK2, IFNA13, IL12B, EBI3, IL13RA2	0.00635735														GO:0048873~homeostasis of number of cells within a tissue
GO:0043388~positive regulation of DNA binding	7	0.484094	0.0231547	EP300, MYOCD, CEBPG, TRIM28, HIPK2, JAK2, CALM1	35.7183		GO:0006361~transcription initiation from RNA polymerase I promoter	6	1.2848	0.00199593	POLR2H, POLR2E, POLR2L, POLR2K, ERCC3, GTF2H1	3.48977		GO:0097332~response to antipsychotic drug	3	0.320856	0.00852563	PRKAR2B, NTS, SOD1	14.5784		GO:0043518~negative regulation of DNA damage response, signal transduction by p53 class mediator	8	0.766284	3.74307e-06	CD44, PSMD10, MDM2, SNAI2, SNAI1, SIRT1, CD74, TWIST1	0.00716431														GO:0045786~negative regulation of cell cycle
GO:0045931~positive regulation of mitotic cell cycle	7	0.484094	0.0231547	PRKCA, CDK1, APP, DUSP3, MDM2, USP22, PTPN11	35.7183		GO:0007259~JAK-STAT cascade	6	1.2848	0.00199593	SOCS3, STAT5A, STAT5B, SOCS1, STAT1, STAT3	3.48977		GO:0007077~mitotic nuclear envelope disassembly	8	0.855615	0.00899593	NUP133, NUP98, POM121, NUP62, SEH1L, NUP93, RANBP2, TPR	15.3211		GO:0001541~ovarian follicle development	14	1.341	3.78602e-06	ICAM1, CEBPB, FGF7, BCL2, ZNF830, BAX, VEGFA, MSH4, SMAD4, KITLG, BCL2L1, ESR2, MMP14, AHR	0.00724653														GO:0043149~stress fiber assembly
GO:0006915~apoptotic process	61	4.21853	0.0231726	CHMP3, RBM5, NFKB1, TNFSF12, PRDX3, RPS3, KCNIP3, ATCAY, NOD1, PAK2, ITCH, SEMA3A, IL1A, CDK1, SGK1, HRK, IL24, DAPK2, DAPK3, PRKCD, STK3, MAPK1, EP300, CLIC4, HIPK3, THOC6, BUB1B, NAIP, SIAH2, PPP1R15A, NEK6, DPF2, FGFR2, FKBP8, XIAP, GULP1, ADAMTSL4, SAV1, NFKBIA, RFFL, CSE1L, SQSTM1, BCL2, BUB1, AXIN1, CFLAR, ACTC1, TGFBR1, BIRC6, NR4A1, GAS2, BAD, TNFSF9, EPHA7, PLK3, RABEP1, AKTIP, IRF1, JAK…	35.7406		GO:0006268~DNA unwinding involved in DNA replication	4	0.856531	0.00219148	MCM7, MCM2, MCM4, MCM6	3.82541		GO:0042307~positive regulation of protein import into nucleus	5	0.534759	0.00931797	JUP, MAPK14, IPO5, NUTF2, TPR	15.826		GO:0032733~positive regulation of interleukin-10 production	10	0.957854	4.1329e-06	HMGB1, IL23A, CD46, TLR2, TLR4, HSPD1, IL12B, HGF, TLR9, CD28	0.00791043														GO:0044130~negative regulation of growth of symbiont in host
GO:0016241~regulation of macroautophagy	9	0.622407	0.0243392	ATP6V0C, ATP6V1A, CAPNS1, ATP6V0E2, SNX6, ATP6V1B2, ATP6V1G1, ATP6V0D1, ATP6V0B	37.1727		GO:2000544~regulation of endothelial cell chemotaxis to fibroblast growth factor	3	0.642398	0.00225482	FGF1, FGF2, FGF4	3.9339		GO:0018108~peptidyl-tyrosine phosphorylation	17	1.81818	0.00963861	PTPN6, HSP90AA1, AXL, FGF10, KIT, TTN, EPHA2, SRC, EPHB2, IL12RB2, CLK2, EIF2AK2, CUX1, FGF2, MAP2K6, TEC, FGF4	16.326		GO:0040018~positive regulation of multicellular organism growth	12	1.14943	4.30365e-06	SMO, GH1, HSF1, DIO3, SLC6A3, BCL2, CREB1, STAT5B, CELF1, POU3F2, HMGA2, GPAM	0.00823725														GO:2000573~positive regulation of DNA biosynthetic process
GO:0007017~microtubule-based process	8	0.55325	0.0243731	TUBB, NEK3, TUBB2A, TUBAL3, NEK9, TUBA4A, TUBB3, MAP3K11	37.2139		GO:0070682~proteasome regulatory particle assembly	3	0.642398	0.00225482	PSMD10, PSMD5, PSMD9	3.9339		GO:0071222~cellular response to lipopolysaccharide	15	1.60428	0.00971821	ICAM1, TSPO, CEBPB, STAR, AXL, NFKB1, CDC73, NCL, SRC, B2M, PRPF8, MAPK14, IFNG, PAF1, TRAF6	16.4497		GO:0051281~positive regulation of release of sequestered calcium ion into cytosol	11	1.05364	4.58372e-06	TRPC1, F2RL3, PDPK1, BAX, CXCL9, IL13, CXCR3, CXCL11, ABL1, CXCL10, F2R	0.00877327														GO:0022408~negative regulation of cell-cell adhesion
GO:0019985~translesion synthesis	8	0.55325	0.0243731	POLD3, RPA1, POLK, ISG15, VCP, UBC, RPS27A, REV3L	37.2139		GO:0070141~response to UV-A	3	0.642398	0.00225482	AKT1, EGFR, CCND1	3.9339		GO:0051090~regulation of sequence-specific DNA binding transcription factor activity	6	0.641711	0.0100233	USP7, MAPK1, FOS, MAPK14, MAPK3, ATF2	16.9222		GO:0030225~macrophage differentiation	9	0.862069	4.60743e-06	CEBPA, CASP10, MMP9, CASP8, VEGFA, SPI1, PARP1, SIRT1, IL31RA	0.00881866														GO:0033627~cell adhesion mediated by integrin
GO:0051301~cell division	40	2.76625	0.0245606	CKS1B, LZTS2, MAEA, NEK3, USP9X, NEK1, KATNB1, ZNF16, RPS3, KIF2C, TUBB, NDE1, BUB1, USP37, CDK10, USP16, BUB3, CDK13, PRPF40A, CSNK1A1, CDK1, ANAPC2, KIF11, RAN, SYCE2, BIRC6, CDK4, HMGA2, MCM5, NCAPD3, CDK3, CCNB3, DCLRE1A, MAD2L1, IST1, BUB1B, NEK9, CDK20, NUP43, TXNL4A	37.4412		GO:0051897~positive regulation of protein kinase B signaling	9	1.92719	0.0022581	EGFR, TGFBR1, ILK, RICTOR, MTOR, FGF2, TCF7L2, SRC, STK3	3.93953		GO:0030968~endoplasmic reticulum unfolded protein response	8	0.855615	0.0101665	ATF6, CCND1, VAPB, IFNG, HSPA5, EIF2AK2, EIF2AK3, STUB1	17.143		GO:0051170~nuclear import	9	0.862069	4.60743e-06	HTATIP2, SNRPD3, SNUPN, SNRPD1, SNRPD2, HNRNPA1, SMN2, GEMIN4, SMN1	0.00881866														GO:0046329~negative regulation of JNK cascade
GO:0007050~cell cycle arrest	20	1.38313	0.0252103	PRKAG3, HRAS, TGFBR1, PRKAG2, GAS2, TCF7L2, SART1, RPTOR, PPM1G, CDKN1A, CDKN1B, TSC1, IRF6, IRF1, PKD1, MTOR, ZFHX3, MYC, PPP1R15A, EIF2AK4	38.2224		GO:0010718~positive regulation of epithelial to mesenchymal transition	6	1.2848	0.0022876	NOTCH1, TGFBR1, EZH2, LEF1, SMAD2, CTNNB1	3.99		GO:0042542~response to hydrogen peroxide	9	0.962567	0.0103103	BAK1, STK25, STAR, STK24, EEF2, HSPD1, SOD1, STAT1, SRC	17.3643		GO:0009612~response to mechanical stimulus	16	1.53257	4.96637e-06	CCL2, PPARG, TGFBR2, RPS6KB1, MMP14, STAT1, CXCL12, MMP13, JUNB, SRC, CITED2, CCNB1, JUN, MAPK9, EIF2AK2, SMPD2	0.00950564														GO:0009409~response to cold
GO:0007389~pattern specification process	7	0.484094	0.0272396	SHROOM3, APC2, SOSTDC1, RFNG, SYNGAP1, ZIC1, UNCX	40.6038		GO:1990090~cellular response to nerve growth factor stimulus	6	1.2848	0.0022876	AKT1, EP300, CREB1, CBL, FOXO3, APC	3.99		GO:0036500~ATF6-mediated unfolded protein response	4	0.427807	0.0104885	ATF6, HSP90B1, HSPA5, CALR	17.6377		GO:0043434~response to peptide hormone	15	1.43678	5.68864e-06	BRAF, SOCS1, GJA1, STAT1, IRS1, CXCL12, JUNB, EREG, ATP2A2, IL1B, COL1A1, TFF1, CTSB, FAS, LRP5	0.010888														GO:0007281~germ cell development
GO:0048008~platelet-derived growth factor receptor signaling pathway	7	0.484094	0.0272396	PTPRJ, PDGFA, PIK3C2A, MYO1E, JAK2, IQGAP1, PTPN11	40.6038		GO:0006915~apoptotic process	29	6.20985	0.00238261	POLR2G, FGF8, SAV1, NFKBIA, FOXO1, RPS6KB1, PTEN, RPS3, CDKN2A, BUB1, ERCC3, AXIN1, AIMP1, BECN1, TGFBR1, TP53, RAF1, RB1, BAD, STAT1, STK3, BCL2L11, EP300, RABEP1, MAPK14, PSMD10, IKBKG, BUB1B, IRF3	4.15242		GO:0032091~negative regulation of protein binding	9	0.962567	0.011439	CTNNBIP1, IFIT1, HNRNPK, CSNK1E, GSK3B, CARM1, STUB1, USP33, PARK7	19.0815		GO:0032570~response to progesterone	14	1.341	6.21582e-06	SREBF1, PTGER2, CAV1, CCL2, SOCS3, RELA, SPHK1, SOCS1, TLR2, TGFB3, TGFB1, JUNB, FOS, CCNE1	0.0118969														GO:0034504~protein localization to nucleus
GO:0045429~positive regulation of nitric oxide biosynthetic process	9	0.622407	0.0275556	HSP90AB1, AKT1, EGFR, ICAM1, HSP90AA1, CLU, JAK2, MTOR, DDAH1	40.9666		GO:0051403~stress-activated MAPK cascade	5	1.07066	0.00239156	IKBKG, UBC, IKBKB, RPS27A, CHUK	4.16771		GO:0060548~negative regulation of cell death	9	0.962567	0.011439	WNT16, BECN1, CHMP4B, RAD18, BNIP3, HSPA1A, CTSB, FGF2, PARK7	19.0815		GO:0001836~release of cytochrome c from mitochondria	10	0.957854	6.25648e-06	DNM1L, BBC3, JUN, BAX, BCL2, CLU, MAPK9, BCL2L1, SFN, SOD2	0.0119748														GO:0046326~positive regulation of glucose import
GO:0006296~nucleotide-excision repair, DNA incision, 5'-to lesion	8	0.55325	0.0280113	POLD3, RPA1, POLK, UBC, GTF2H3, ERCC4, NTHL1, RPS27A	41.4863		GO:0071157~negative regulation of cell cycle arrest	5	1.07066	0.00239156	CCND1, CDK9, FGF10, MDM4, CDK4	4.16771		GO:0051091~positive regulation of sequence-specific DNA binding transcription factor activity	13	1.39037	0.0115165	JUP, HDAC4, SMARCB1, TRIM25, KIT, TRAF6, TRIM22, STK3, PARK7, TRIM21, ATF2, SMARCA4, RNF41	19.1982		GO:1904837~beta-catenin-TCF complex assembly	13	1.24521	6.34908e-06	HIST4H4, CREBBP, TRRAP, KAT5, CTNNB1, EP300, HDAC1, BCL9L, AXIN2, MYC, TERT, BCL9, SMARCA4	0.012152														GO:0001570~vasculogenesis
GO:0098779~mitophagy in response to mitochondrial depolarization	19	1.31397	0.02803	SUPT3H, PHYHIP, CRNKL1, NDUFB9, ATG13, HK2, NUP93, FAM13B, KRT73, NME2, SLC1A3, SQSTM1, EIF2S1, IST1, SNRPB, LSM4, SNRPF, NTHL1, MAP3K12	41.5075		GO:0008285~negative regulation of cell proliferation	23	4.92505	0.00241445	AR, TAF6, BECN1, TP53, RAF1, FGF10, SMAD2, RB1, COPS8, PTEN, STK3, STAT3, CDH5, CTNNB1, NOTCH1, CDKN1B, CDKN2A, TSC2, NOS3, MDM4, FGF2, FOSL1, APC	4.2068		GO:0045070~positive regulation of viral genome replication	6	0.641711	0.0118669	PPIE, IFIT1, VAPB, PPID, DDB1, PABPC1	19.7236		GO:0045599~negative regulation of fat cell differentiation	13	1.24521	6.34908e-06	E2F1, IL6, TNF, INSIG1, RUNX1T1, SMAD3, FOXO1, ARNTL, SIRT1, DDIT3, TGFB1, AXIN1, SOD2	0.012152														GO:0060326~cell chemotaxis
GO:0001938~positive regulation of endothelial cell proliferation	12	0.829876	0.0282276	PRKCA, WNT5A, VEGFB, AKT1, TGFBR1, JUN, FLT4, BMPR2, NR4A1, TNFSF12, MTOR, RPTOR	41.7313		GO:0043491~protein kinase B signaling	6	1.2848	0.00260908	AKT1, EP300, TSC2, ILK, RPS6KB1, PTEN	4.53853		GO:0007165~signal transduction	82	8.77005	0.01192	PTGES3, TSPO, SLC20A1, VAPA, NFKB1, TNFSF18, CSNK2A1, PAK2, COL4A3BP, RAPGEF3, PRKACB, DLG5, MX1, FGF2, MAP2K6, FGF4, KIF13B, IKBKAP, AR, YARS, HSP90AA1, STK25, RALBP1, STK24, RASIP1, PKN1, OPTN, CDK4, STK3, TANK, JUP, MAPK1, GNB1, ITGB1BP2, AKAP5, MAPK7, EEF1D, KIR2DL4, THOC1, TG, SRI, CD244, CREM, TFG, AKAP9, KIT, SP110, CCL4, SRC, HNRNPK, NPM1, RTKN2, PPP1R12A, ACTL6A, PRKAA1, SH2B1, TRAF3, AX…	19.803		GO:0042771~intrinsic apoptotic signaling pathway in response to DNA damage by p53 class mediator	11	1.05364	6.50225e-06	CDKN1A, BAG6, EP300, NUPR1, HIPK2, TP53, PML, BCL3, TP63, SIRT1, TP73	0.0124452														GO:0038096~Fc-gamma receptor signaling pathway involved in phagocytosis
GO:0042026~protein refolding	5	0.345781	0.0290859	HSP90AA1, HSPA2, HSPD1, HSPA8, B2M	42.6945		GO:0007254~JNK cascade	7	1.49893	0.00274187	GPS1, IKBKG, UBC, MAPK9, MAPK8, MAPK10, RPS27A	4.76424		GO:0033138~positive regulation of peptidyl-serine phosphorylation	10	1.06952	0.0120214	OSM, BRAF, GSK3B, VEGFA, RAF1, AKAP9, RAPGEF3, GAS6, PARK7, AXIN1	19.9544		GO:0006611~protein export from nucleus	11	1.05364	6.50225e-06	NXT1, XPO1, NUP214, XPO5, GSK3B, PKD1, EIF5A, TPR, NUPL2, TGFB1, HSPA9	0.0124452														GO:0051023~regulation of immunoglobulin secretion
GO:0042993~positive regulation of transcription factor import into nucleus	5	0.345781	0.0290859	DDX58, XBP1, TRIM28, DMAP1, PIK3R2	42.6945		GO:0032495~response to muramyl dipeptide	4	0.856531	0.00295167	NOTCH1, MAPK14, RELA, NFKBIA	5.11983		GO:0032922~circadian regulation of gene expression	9	0.962567	0.0126561	RAI1, HDAC1, CSNK1E, PRMT5, CREM, PML, PER1, PPP1CC, HNRNPU	20.8955		GO:0030307~positive regulation of cell growth	18	1.72414	7.06697e-06	EGFR, DERL2, ADAM10, ERBB2, SPHK1, SFN, MMP14, AKT1, RPS6KA3, KRT17, INS, PSMD10, BCL2, TRIM32, ADAM17, ACSL4, NRG1, ALOX12	0.0135259														GO:0030889~negative regulation of B cell proliferation
GO:1901216~positive regulation of neuron death	6	0.414938	0.0293437	EIF2S1, GSK3B, CLU, ELK1, BAD, MTOR	42.9809		GO:0031571~mitotic G1 DNA damage checkpoint	4	0.856531	0.00295167	RPA2, CCND1, TP53, CDK2	5.11983		GO:0008630~intrinsic apoptotic signaling pathway in response to DNA damage	8	0.855615	0.0128341	IKBKE, BAK1, CASP9, PML, PRKDC, CHEK2, EPHA2, HIC1	21.1575		GO:0043410~positive regulation of MAPK cascade	18	1.72414	7.06697e-06	HMGB1, FGFR1, AR, HRAS, IL6, FGF10, IGF1, PRKCE, TIMP2, ITGB1, CTNNB1, LEP, OSM, INS, FAS, TRAF7, IGFBP3, F2R	0.0135259														GO:0010744~positive regulation of macrophage derived foam cell differentiation
GO:0006417~regulation of translation	10	0.691563	0.0294974	AKT1, LARP6, METAP1, APP, TSC1, RGS2, RPS14, RBM3, CNOT10, CASC3	43.1509		GO:0007175~negative regulation of epidermal growth factor-activated receptor activity	4	0.856531	0.00295167	CBLB, PSEN1, CBL, ERRFI1	5.11983		GO:0043154~negative regulation of cysteine-type endopeptidase activity involved in apoptotic process	10	1.06952	0.013151	RPS6KA3, CSNK2A1, RPS6KA1, VEGFA, RAF1, THBS1, YWHAE, SRC, GAS6, DNAJB6	21.6219		GO:0006978~DNA damage response, signal transduction by p53 class mediator resulting in transcription of p21 class mediator	8	0.766284	7.09233e-06	MUC1, SP100, HIPK2, TP53, TP63, KAT5, BRCA1, TP73	0.0135745														GO:0031396~regulation of protein ubiquitination
GO:0008625~extrinsic apoptotic signaling pathway via death domain receptors	8	0.55325	0.0320004	DDX3X, TNFRSF10D, BCL2, BAG3, TNFRSF18, BAD, DEDD2, CRADD	45.8537		GO:0045945~positive regulation of transcription from RNA polymerase III promoter	4	0.856531	0.00295167	AR, ERBB2, MTOR, RPTOR	5.11983		GO:0018107~peptidyl-threonine phosphorylation	7	0.748663	0.0138727	MAPK1, GSK3B, TGFBR2, WNK1, OXSR1, MTOR, CDK5	22.6701		GO:0032481~positive regulation of type I interferon production	14	1.341	7.88178e-06	XRCC5, DHX9, POLR2L, POLR1D, RELA, CREBBP, PRKDC, NFKB1, POLR1C, NFKB2, CTNNB1, STAT6, EP300, IRF3	0.0150853														GO:0030949~positive regulation of vascular endothelial growth factor receptor signaling pathway
GO:0000381~regulation of alternative mRNA splicing, via spliceosome	8	0.55325	0.0320004	MYOD1, TRA2B, DYRK1A, PTBP1, RBM5, RNPS1, RBM10, SF3A1	45.8537		GO:0019985~translesion synthesis	6	1.2848	0.00296207	RPA2, PCNA, UBA7, UBC, TRIM25, RPS27A	5.13742		GO:0002224~toll-like receptor signaling pathway	6	0.641711	0.0139277	IRAK2, HSP90B1, RPS6KA3, CTSB, TRAF6, TRAF3	22.7494		GO:0033148~positive regulation of intracellular estrogen receptor signaling pathway	7	0.670498	8.47629e-06	AR, DDX17, FOXA1, SKP2, DDX5, PARP1, MED1	0.0162231														GO:0035162~embryonic hemopoiesis
GO:2001237~negative regulation of extrinsic apoptotic signaling pathway	8	0.55325	0.0320004	CFLAR, GCLC, LGALS3, TGFBR1, LMNA, BIRC6, SIAH2, TCF7L2	45.8537		GO:0019827~stem cell population maintenance	7	1.49893	0.00302848	EIF4E, MED12, LSM1, MED21, MED10, CTNNB1, FGF4	5.2497		GO:0007029~endoplasmic reticulum organization	6	0.641711	0.0139277	VAPA, ATL2, VAPB, COL4A3BP, EIF2AK3, SEC61A1	22.7494		GO:0045899~positive regulation of RNA polymerase II transcriptional preinitiation complex assembly	7	0.670498	8.47629e-06	PSMC6, PSMC5, PSMC4, PSMC3, PSMC2, CREB1, PSMC1	0.0162231														GO:0045662~negative regulation of myoblast differentiation
GO:0030182~neuron differentiation	15	1.03734	0.0322583	WNT5A, FZD8, BYSL, BARHL2, PIGT, MYEF2, DAPK3, PIN1, HIPK1, NLGN4X, NTRK2, HIPK2, DNMT1, WNT9A, XRN2	46.1253		GO:0043200~response to amino acid	6	1.2848	0.00334829	CDKN1B, RELA, BAD, MTOR, CPS1, CHUK	5.78861		GO:0032008~positive regulation of TOR signaling	6	0.641711	0.0139277	SEH1L, SEC13, RICTOR, MLST8, GAS6, RPTOR	22.7494		GO:0008380~RNA splicing	27	2.58621	9.01691e-06	SNRPD3, SNRPD1, RBM5, SNRPD2, WTAP, SF3B4, WT1, SF3B3, RBM8A, TARDBP, PPP2CA, U2AF1, DHX16, HNRNPC, PPP2R1A, U2AF1L5, LGALS3, SNRPN, AKAP8L, PRPF3, IWS1, SRSF2, SRSF7, THRAP3, ZRANB2, RBM39, PUF60	0.0172577														GO:2000378~negative regulation of reactive oxygen species metabolic process
GO:0042060~wound healing	14	0.968188	0.0330466	WNT5A, EGFR, KLF6, PPARA, PDGFA, TNC, TGFBR1, IL24, SDC4, FNTB, SERPINB2, DSP, MTOR, ENG	46.947		GO:0034332~adherens junction organization	6	1.2848	0.00334829	CDC42, CDH1, CDH2, CTNNA1, SRC, CDH5	5.78861		GO:0030433~ER-associated ubiquitin-dependent protein catabolic process	9	0.962567	0.0139655	HSP90B1, PSMC6, PSMC5, KIAA0368, PSMC4, PSMC3, PSMC2, PSMC1, HSPA5	22.804		GO:0032720~negative regulation of tumor necrosis factor production	12	1.14943	1.04866e-05	HAVCR2, HSF1, ARRB2, AXL, TLR4, RARA, LBP, TNFAIP3, SLAMF1, IL10, GSTP1, TWIST1	0.0200704														GO:0002544~chronic inflammatory response
GO:0010998~regulation of translational initiation by eIF2 alpha phosphorylation	3	0.207469	0.035728	EIF2AK2, EIF2AK3, EIF2AK4	49.6543		GO:0031016~pancreas development	5	1.07066	0.00338706	FGF10, SMAD2, TCF7L2, CTNNB1, APC	5.85375		GO:0006909~phagocytosis	8	0.855615	0.0143413	CSNK1A1, CDC7, SCFD1, RAB5A, AXL, TM9SF4, SLAMF1, GAS6	23.3435		GO:0034446~substrate adhesion-dependent cell spreading	12	1.14943	1.04866e-05	AKIP1, EFNA1, ITGAV, RAC1, AXL, VAMP3, ITGB3, ABL1, EPHB3, FZD7, SRC, FN1	0.0200704														GO:0070723~response to cholesterol
GO:0032079~positive regulation of endodeoxyribonuclease activity	3	0.207469	0.035728	AKT1, PRKCD, RPS3	49.6543		GO:0001938~positive regulation of endothelial cell proliferation	8	1.71306	0.00345265	AKT1, CAV1, STAT5A, TGFBR1, RICTOR, MTOR, FGF2, RPTOR	5.96385		GO:0032088~negative regulation of NF-kappaB transcription factor activity	10	1.06952	0.0143573	USP7, IRAK2, CYLD, IRAK3, CDKN2A, PSMD10, NFKBIA, ITCH, TRIM21, TRAF3	23.3665		GO:0031047~gene silencing by RNA	21	2.01149	1.07547e-05	NUP133, NUP153, HIST4H4, POLR2L, NUP160, XPO5, DICER1, CNOT7, NUPL2, HIST2H3C, TARBP2, NUP214, CNOT6L, RAE1, SND1, AGO2, NUP37, NUP107, RANBP2, TPR, NUP58	0.0205834														GO:0090084~negative regulation of inclusion body assembly
GO:0010664~negative regulation of striated muscle cell apoptotic process	3	0.207469	0.035728	NACA, HMGCR, BAG3	49.6543		GO:0006979~response to oxidative stress	10	2.14133	0.00349124	PSMB5, AKT1, EGFR, FGF8, PSEN1, GAB1, ERCC3, NDUFS2, ERCC1, RPS3	6.02857		GO:0034199~activation of protein kinase A activity	5	0.534759	0.0143712	PRKACG, PRKAR2B, PRKAR2A, PRKAR1B, PRKACB	23.3864		GO:0032092~positive regulation of protein binding	15	1.43678	1.0808e-05	CSF3, HSP90AB1, CAV1, DERL1, EP300, EPB41, ARRB1, GSK3B, HIPK2, RALB, PKD1, PARK2, RAPGEF2, USP33, TERT	0.0206854														GO:0030850~prostate gland development
GO:0014042~positive regulation of neuron maturation	3	0.207469	0.035728	RET, BCL2, MTOR	49.6543		GO:0006417~regulation of translation	7	1.49893	0.00366808	AKT1, EIF4E, RPS14, MAGOH, CASC3, RPL38, FOXO3	6.32462		GO:0006983~ER overload response	4	0.427807	0.0143854	GSK3B, TP53, HSPA5, EIF2AK3	23.4066		GO:0007507~heart development	29	2.77778	1.08716e-05	MEF2C, ERBB2, GNA11, PPARG, PRKDC, AKAP13, GJA1, SRF, PTEN, TGFB1, WT1, CITED2, CASP3, RB1CC1, PKD1, CHRNA3, DVL2, SH3PXD2B, MAP2K1, TGFBR2, RAF1, ITGA3, MMP13, ATM, SOD2, NOTCH1, EP300, GNAQ, ID1	0.0208072														GO:0032725~positive regulation of granulocyte macrophage colony-stimulating factor production
GO:0010918~positive regulation of mitochondrial membrane potential	3	0.207469	0.035728	VCP, GSK3B, BAD	49.6543		GO:0000079~regulation of cyclin-dependent protein serine/threonine kinase activity	6	1.2848	0.00376942	CDKN1B, CCNT1, PTEN, CCNA2, CDC37, GTF2H1	6.49387		GO:0006268~DNA unwinding involved in DNA replication	4	0.427807	0.0143854	MCM7, MCM2, RAD51, MCM6	23.4066		GO:0009611~response to wounding	16	1.53257	1.09869e-05	F2RL3, CCL2, FGF7, AIMP1, CLU, MAP2K4, ITGB4, AURKA, RPS6KB1, TGFB1, GLI1, RAC1, CD81, CTSB, FN1, F2R	0.0210278														GO:0071404~cellular response to low-density lipoprotein particle stimulus
GO:0061136~regulation of proteasomal protein catabolic process	5	0.345781	0.0363413	PSMD14, PSME1, PSME2, PKD1, PRKACA	50.255		GO:2001237~negative regulation of extrinsic apoptotic signaling pathway	6	1.2848	0.00376942	AR, TGFBR1, RELA, RPS6KB1, TCF7L2, SRC	6.49387		GO:0001881~receptor recycling	4	0.427807	0.0143854	ALS2, CAMLG, RAB11B, ARFGEF2	23.4066		GO:0017015~regulation of transforming growth factor beta receptor signaling pathway	9	0.862069	1.18881e-05	TRIM33, SMAD7, SMAD4, SMAD3, SMAD2, ITGA3, ZEB1, TGFB1, BCL9	0.0227525														GO:0071803~positive regulation of podosome assembly
GO:0007178~transmembrane receptor protein serine/threonine kinase signaling pathway	5	0.345781	0.0363413	AMHR2, ACVR1B, IRAK1, ACVR2A, BMPR2	50.255		GO:0051149~positive regulation of muscle cell differentiation	5	1.07066	0.00397673	CDC42, MAPK14, CDH2, CTNNA1, CTNNB1	6.83921		GO:1902902~negative regulation of autophagosome assembly	4	0.427807	0.0143854	SCFD1, CHMP4B, CHMP4A, EHMT2	23.4066		GO:0007094~mitotic spindle assembly checkpoint	9	0.862069	1.18881e-05	MAD1L1, MAD2L1, PLK1, BUB1, BUB1B, TPR, BUB3, ATM, APC	0.0227525														GO:0030218~erythrocyte differentiation
GO:0097194~execution phase of apoptosis	5	0.345781	0.0363413	AKT1, CFLAR, TAOK1, STK24, MADD	50.255		GO:0042475~odontogenesis of dentin-containing tooth	7	1.49893	0.00402306	LRP6, LEF1, FGF10, CTNNA1, BCL2L11, CTNNB1, FGF4	6.91622		GO:0048010~vascular endothelial growth factor receptor signaling pathway	10	1.06952	0.0156435	ACTB, ACTG1, HSP90AA1, PAK2, MAPK14, VEGFA, WASF2, AXL, HSPB1, SRC	25.1861		GO:0006409~tRNA export from nucleus	11	1.05364	1.24877e-05	NUP133, NUP214, NUP153, NUP160, RAE1, NUP37, NUP107, RANBP2, TPR, NUPL2, NUP58	0.0238998														GO:0006006~glucose metabolic process
GO:0061036~positive regulation of cartilage development	5	0.345781	0.0363413	WNT5A, TAPT1, BMPR2, BMPR1B, CYR61	50.255		GO:0007091~metaphase/anaphase transition of mitotic cell cycle	3	0.642398	0.00442689	CDC23, BUB1B, CDC27	7.58497		GO:0032720~negative regulation of tumor necrosis factor production	7	0.748663	0.0157377	IRAK3, TSPO, AXL, CIDEA, SLAMF1, GAS6, TWIST1	25.3177		GO:0070059~intrinsic apoptotic signaling pathway in response to endoplasmic reticulum stress	11	1.05364	1.24877e-05	TRAF2, BAG6, CEBPB, XBP1, BBC3, BAX, BCL2, GSK3B, PML, DNAJC10, DDIT3	0.0238998														GO:0007613~memory
GO:1901800~positive regulation of proteasomal protein catabolic process	5	0.345781	0.0363413	PSMC6, PSMC4, PSMC3, XBP1, PSMC1	50.255		GO:0007258~JUN phosphorylation	3	0.642398	0.00442689	MAPK9, MAPK8, MAPK10	7.58497		GO:0000723~telomere maintenance	7	0.748663	0.0157377	PTGES3, DCLRE1B, XRCC6, POLD2, PCNA, HSPA1A, APEX1	25.3177		GO:0045765~regulation of angiogenesis	11	1.05364	1.24877e-05	LEP, IL6, HTATIP2, SP100, ID1, EFNA1, HMOX1, ERBB2, KRT1, FGF2, CTNNB1	0.0238998														GO:0030334~regulation of cell migration
GO:1902187~negative regulation of viral release from host cell	5	0.345781	0.0363413	CHMP3, TRIM28, TRIM27, TRIM26, TRIM21	50.255		GO:0045006~DNA deamination	3	0.642398	0.00442689	EXOSC4, EXOSC5, EXOSC3	7.58497		GO:0021762~substantia nigra development	8	0.855615	0.0159706	ACTB, PLP1, ZNF148, ATP5F1, YWHAQ, HSPA5, FGF2, YWHAE	25.6423		GO:0048714~positive regulation of oligodendrocyte differentiation	8	0.766284	1.25992e-05	HDAC1, CXCR4, PRMT5, PPARG, TLR2, RHEB, MTOR, TP73	0.0241132														GO:0045595~regulation of cell differentiation
GO:0045907~positive regulation of vasoconstriction	8	0.55325	0.0363519	AKT1, EGFR, ICAM1, ADRA1B, SHC1, NPY1R, PTAFR, HTR2A	50.2653		GO:0032925~regulation of activin receptor signaling pathway	3	0.642398	0.00442689	SMAD7, FGF10, FKBP1A	7.58497		GO:0014047~glutamate secretion	6	0.641711	0.0162159	SLC1A2, STX1A, GRM2, SLC1A6, SLC1A7, SLC1A1	25.9827		GO:2000679~positive regulation of transcription regulatory region DNA binding	8	0.766284	1.25992e-05	KAT2A, IGF1, RB1, TRAF6, HMGA2, PARP1, TGFB1, TWIST1	0.0241132														GO:0043403~skeletal muscle tissue regeneration
GO:0007346~regulation of mitotic cell cycle	8	0.55325	0.0363519	CKS1B, CYLD, CDKN1A, MAEA, GBF1, SAE1, DAPK3, NEK6	50.2653		GO:0070423~nucleotide-binding oligomerization domain containing signaling pathway	5	1.07066	0.00463211	IKBKG, UBC, IKBKB, RPS27A, CHUK	7.92306		GO:0051973~positive regulation of telomerase activity	6	0.641711	0.0162159	MAPK1, TCP1, CCT4, WRAP53, MAPK3, CCT2	25.9827		GO:0060338~regulation of type I interferon-mediated signaling pathway	10	0.957854	1.33854e-05	HSP90AB1, IFNA2, IFNA1, IFNB1, JAK1, PTPN1, IFNA13, STAT1, CDC37, STAT2	0.0256177														GO:0002250~adaptive immune response
GO:0071346~cellular response to interferon-gamma	10	0.691563	0.0363689	WNT5A, CCL13, CCL3, RPL13A, CD58, AQP4, EPRS, SYNCRIP, DAPK3, LGALS9	50.2818		GO:0033160~positive regulation of protein import into nucleus, translocation	4	0.856531	0.0049096	MAVS, HSP90AA1, EP300, MED1	8.37837		GO:0046827~positive regulation of protein export from nucleus	5	0.534759	0.0174373	GSK3B, TP53, RAPGEF3, TPR, GAS6	27.6556		GO:0045840~positive regulation of mitotic nuclear division	10	0.957854	1.33854e-05	EDN3, EREG, INS, TGFA, IGF1, IL1B, AURKA, EGF, LRP5, CD28	0.0256177														GO:0033690~positive regulation of osteoblast proliferation
GO:0007093~mitotic cell cycle checkpoint	7	0.484094	0.036772	HRAS, PLK3, MAD2L1, PRCC, BUB1, BUB1B, WNT9A	50.6726		GO:0000956~nuclear-transcribed mRNA catabolic process	4	0.856531	0.0049096	EXOSC9, UPF1, EXOSC4, LSM5	8.37837		GO:0043536~positive regulation of blood vessel endothelial cell migration	5	0.534759	0.0174373	MAPK14, VEGFA, HSPB1, THBS1, FGF2	27.6556		GO:0031295~T cell costimulation	17	1.62835	1.50608e-05	CAV1, LYN, GRB2, PDCD1LG2, SRC, AKT1, PDPK1, CD274, RAC1, PIK3CA, MTOR, CD24, YES1, MAP3K14, CD5, PIK3R1, CD28	0.0288237														GO:0048333~mesodermal cell differentiation
GO:0042149~cellular response to glucose starvation	7	0.484094	0.036772	XBP1, BCL2, PIK3C3, SLC2A1, HSPA5, PIK3R4, EIF2AK3	50.6726		GO:0006461~protein complex assembly	10	2.14133	0.0049606	CCNB1, TRAF2, MAX, TCAP, CREBBP, TP53, EPRS, MDM4, SF3B3, APC	8.46183		GO:0042254~ribosome biogenesis	7	0.748663	0.0177691	RPS18, RPS28, RPLP0, RPL34, NOA1, RPL7A, ZNHIT6	28.104		GO:0002755~MyD88-dependent toll-like receptor signaling pathway	11	1.05364	1.69458e-05	MAP3K7, MAP3K1, UBC, TLR2, TLR4, HSPD1, TRAF6, TNIP1, TAB3, BTK, TLR9	0.0324307														GO:0034116~positive regulation of heterotypic cell-cell adhesion
GO:0045444~fat cell differentiation	12	0.829876	0.0369547	RETN, RNASEL, EP300, GSK3B, GDF10, NR4A1, GRK5, HMGA2, PLCB1, SDF4, TCF7L2, ATF2	50.8489		GO:0006888~ER to Golgi vesicle-mediated transport	12	2.56959	0.00503921	COG3, COPA, COPB2, COG6, COPG1, COG7, COPB1, COPZ1, ARCN1, TGFA, GOSR1, COPE	8.59031		GO:0045214~sarcomere organization	6	0.641711	0.0187411	ACTG1, TCAP, CFL2, LDB3, TTN, CAPN3	29.4021		GO:0010827~regulation of glucose transport	11	1.05364	1.69458e-05	NUP133, NUP214, NUP153, NUP160, RAE1, NUP37, NUP107, RANBP2, TPR, NUPL2, NUP58	0.0324307														GO:0042770~signal transduction in response to DNA damage
GO:0043123~positive regulation of I-kappaB kinase/NF-kappaB signaling	21	1.45228	0.0388179	S100A4, IRAK1, CFLAR, PELI1, SLC20A1, TBK1, AKAP13, MALT1, TRIM22, LGALS9, CANT1, CTNNB1, IKBKE, NOD1, ATP2C1, UBC, RBCK1, CHUK, IL1A, NEK6, RPS27A	52.6119		GO:0050999~regulation of nitric-oxide synthase activity	5	1.07066	0.00535638	AKT1, EGFR, CAV1, HSP90AA1, NOS3	9.10699		GO:0051292~nuclear pore complex assembly	4	0.427807	0.0189925	NUP98, NUP93, AHCTF1, TPR	29.7342		GO:0045785~positive regulation of cell adhesion	13	1.24521	1.7255e-05	PRKCA, TNF, SAA1, ITGAV, ERBB2, VEGFA, TGM2, IL12B, CCL5, NRG1, CXCL12, ADGRG1, ALOX12	0.0330225														GO:0030851~granulocyte differentiation
GO:0043647~inositol phosphate metabolic process	9	0.622407	0.0389382	IMPA2, NUDT4, PLCH2, SYNJ1, PLCD3, ITPKB, INPP4A, PLCB1, CALM1	52.7236		GO:0031069~hair follicle morphogenesis	5	1.07066	0.00535638	CDC42, NOTCH1, FGF7, FGF10, CTNNB1	9.10699		GO:0010941~regulation of cell death	4	0.427807	0.0189925	HSPA1A, NOA1, EEF1D, JUNB	29.7342		GO:0030857~negative regulation of epithelial cell differentiation	7	0.670498	1.76853e-05	SMO, CAV1, CCND1, IFNG, YAP1, ZEB1, SOX9	0.0338458														GO:0031065~positive regulation of histone deacetylation
GO:0010467~gene expression	9	0.622407	0.0389382	POLR2H, HNRNPM, HNRNPK, POLR2L, PTBP1, HNRNPA2B1, IGF2BP1, IGF2BP2, HNRNPU	52.7236		GO:0045740~positive regulation of DNA replication	6	1.2848	0.00583694	EGFR, CDC42, RAC1, PCNA, FGF10, SHC1	9.8846		GO:0031669~cellular response to nutrient levels	4	0.427807	0.0189925	ICAM1, PRKAA1, MTOR, RPTOR	29.7342		GO:0045672~positive regulation of osteoclast differentiation	9	0.862069	1.81819e-05	FOS, IL17A, TNF, IL23A, CREB1, IFNG, IL12B, CCL5, TRAF6	0.0347961														GO:0070914~UV-damage excision repair
GO:0051897~positive regulation of protein kinase B signaling	13	0.899032	0.0395396	EGFR, PTPRJ, CCL3, PDGFA, TGFBR1, AXL, TCF7L2, STK3, VEGFB, HPSE, PIK3R5, MST1R, MTOR	53.2786		GO:0030490~maturation of SSU-rRNA	4	0.856531	0.00612137	RPS28, RPS19, LSM6, RPS14	10.3419		GO:0008219~cell death	7	0.748663	0.0199732	ALS2, NUP62, VAPA, BNIP3, CIDEA, OPTN, AXIN1	31.0157		GO:0032715~negative regulation of interleukin-6 production	10	0.957854	1.89987e-05	HAVCR2, TNF, ARRB2, ARRB1, TLR4, HGF, TNFAIP3, SLAMF1, IL10, TLR9	0.0363588														GO:0014911~positive regulation of smooth muscle cell migration
GO:0016049~cell growth	10	0.691563	0.0401843	CEL, ATAD3A, ATP6V0E2, ACTA1, XBP1, BCL2, MTOR, XRN2, RPTOR, CACNA1A	53.8666		GO:0032092~positive regulation of protein binding	7	1.49893	0.00618985	CAV1, EP300, RAN, GSK3B, FKBP1A, TCF7L2, STK3	10.4516		GO:0034976~response to endoplasmic reticulum stress	10	1.06952	0.0200087	HSP90B1, CEBPB, COL4A3BP, EIF2S1, TARDBP, ERN1, EEF2, PDIA4, THBS1, EIF2AK3	31.0617		GO:0007569~cell aging	10	0.957854	1.89987e-05	ICAM1, CDK1, HRAS, BCL2, NPM1, TP53, MTOR, PDCD4, SIRT1, CITED2	0.0363588														GO:0032755~positive regulation of interleukin-6 production
GO:0045892~negative regulation of transcription, DNA-templated	53	3.66528	0.0404897	E2F1, ZNF154, CBX3, DMAP1, CTNNB1, NONO, ZNF350, CRY2, WWP2, PCGF6, EED, PLCB1, DEDD2, CTBP1, SP100, RING1, BASP1, HMGA2, SMARCE1, JUN, ERN2, MDM2, TFAP2A, CLOCK, WNT5A, GCLC, ZNF552, SNX6, NOSTRIN, GON4L, TCF7L2, WT1, SUMO1, HEXIM1, ZNF224, BCL3, PASD1, BHLHE40, RUNX1, HSPA8, PHB, TRIM28, SNW1, ILF3, RPS6KA5, CDKN1B, PHB2, USP47, IRF1, FOXE1, RFX3, RBPJ, ZFHX3	54.1427		GO:1904837~beta-catenin-TCF complex assembly	6	1.2848	0.00645788	EP300, CREBBP, LEF1, TCF7L2, CTNNB1, SMARCA4	10.8801		GO:0045739~positive regulation of DNA repair	6	0.641711	0.0215118	UBE2N, TRIM28, PCNA, FGF10, APEX1, RPS3	32.9818		GO:0071300~cellular response to retinoic acid	16	1.53257	1.9084e-05	KMT2E, MUC1, MEF2C, CCL2, LYN, PPARG, ELN, SLC6A4, SOX9, FZD7, LEP, EP300, RARA, COL1A1, YAP1, YES1	0.0365222														GO:0030279~negative regulation of ossification
GO:0031100~organ regeneration	11	0.760719	0.0405226	CDK1, CDKN1A, APOA1, FLT3, AXL, SHC1, CAD, PTPRU, CDK4, LPIN1, PRPS1	54.1723		GO:0001933~negative regulation of protein phosphorylation	7	1.49893	0.00670863	CCNB1, ATG14, LRP6, RABGEF1, MTOR, PTEN, PPP5C	11.2791		GO:0016236~macroautophagy	10	1.06952	0.0216419	DYNLL2, BECN1, PRKAA1, MLST8, MTOR, OPTN, PIK3R4, RPS27A, RPTOR, HDAC6	33.1456		GO:0060333~interferon-gamma-mediated signaling pathway	16	1.53257	1.9084e-05	CIITA, ICAM1, SP100, HCK, CAMK2G, PML, OAS1, TRIM25, STAT1, VCAM1, NCAM1, CD44, IFNG, JAK1, JAK2, IRF3	0.0365222														GO:0030220~platelet formation
GO:0030183~B cell differentiation	11	0.760719	0.0405226	DCLRE1C, KLF6, EP300, IFNA7, FLT3, CEBPG, NTRK1, GON4L, RBPJ, TPD52, TCF3	54.1723		GO:0016337~single organismal cell-cell adhesion	9	1.92719	0.0069794	EGFR, RPSA, PSEN1, LRP6, CDH1, SHC1, SRC, CDH5, CTNNB1	11.7081		GO:0031398~positive regulation of protein ubiquitination	9	0.962567	0.0239624	HSPBP1, AIMP2, PSMD10, SPHK1, HSPA5, TRAF6, STUB1, AXIN1, RNF111	36.0043		GO:0045727~positive regulation of translation	14	1.341	1.91403e-05	IL6, ERBB2, ELAVL1, RPS6KB1, MAPK1, TARBP2, EP300, KRT17, MAPK3, NPM1, HNRNPD, BCL3, MTOR, CD28	0.0366299														GO:0050870~positive regulation of T cell activation
GO:0038083~peptidyl-tyrosine autophosphorylation	8	0.55325	0.0410761	FRK, ERBB4, JAK1, TXK, JAK2, TNK2, CSK, SYK	54.6684		GO:0061418~regulation of transcription from RNA polymerase II promoter in response to hypoxia	5	1.07066	0.0070237	EP300, CREBBP, UBC, UBE2D1, RPS27A	11.7781		GO:0035019~somatic stem cell population maintenance	9	0.962567	0.0239624	POLR2H, HES1, POLR2G, BRAF, ELF5, RAF1, FGF10, KIT, FGF2	36.0043		GO:1901800~positive regulation of proteasomal protein catabolic process	8	0.766284	2.12225e-05	PSMC6, PSMC5, PSMC4, PSMC3, XBP1, PSMC2, PSMC1, PARK2	0.0406138														GO:0019722~calcium-mediated signaling
GO:0006418~tRNA aminoacylation for protein translation	8	0.55325	0.0410761	IARS, DARS, RARS2, SARS, EPRS, KARS, MARS, PPA1	54.6684		GO:1904885~beta-catenin destruction complex assembly	3	0.642398	0.0072431	GSK3B, AXIN1, APC	12.124		GO:0042981~regulation of apoptotic process	20	2.13904	0.0243179	PHLPP1, PHB, CREBBP, TP53, RAF1, CIDEA, CALR, STAT1, CDK5, RPS3, TNFRSF9, CASP9, SERBP1, TPT1, DLG5, CTSB, EIF2AK2, RBM10, RBM25, TRAF3	36.432		GO:0098609~cell-cell adhesion	36	3.44828	2.21008e-05	HSP90AB1, YWHAZ, CAPZA1, HCFC1, HSPA1A, SFN, RPS2, PKM, RACK1, PLCB3, SH3GLB1, PAK4, SND1, FASN, CNN2, NDRG1, HSPA5, HSPA8, TRIM29, CREBBP, CBL, TRIM25, STAT1, SLC9A3R2, PPP1R13L, GCN1, ANXA2, DDX6, RSL1D1, SCYL1, EEF1G, DNAJB1, PTPN1, EEF1D, PUF60, SPTAN1	0.0422945														GO:0001957~intramembranous ossification
GO:0001756~somitogenesis	8	0.55325	0.0410761	WNT5A, MIB1, EP300, TCAP, PLXNA2, ROR2, RBPJ, LFNG	54.6684		GO:0060019~radial glial cell differentiation	3	0.642398	0.0072431	FGF10, CDH2, STAT3	12.124		GO:0090399~replicative senescence	4	0.427807	0.0243183	WNT16, CDKN2A, TP53, CHEK2	36.4324		GO:1990090~cellular response to nerve growth factor stimulus	11	1.05364	2.27058e-05	KAT2A, E2F1, AKT1, APP, EP300, ID1, NTRK1, CREB1, CBL, RAPGEF2, APC	0.0434519														GO:0009299~mRNA transcription
GO:0010944~negative regulation of transcription by competitive promoter binding	4	0.276625	0.0421249	SMAD7, CREB1, PHB, TFAP2A	55.5946		GO:0071051~polyadenylation-dependent snoRNA 3'-end processing	3	0.642398	0.0072431	EXOSC4, EXOSC5, EXOSC3	12.124		GO:1990440~positive regulation of transcription from RNA polymerase II promoter in response to endoplasmic reticulum stress	4	0.427807	0.0243183	ATF6, CEBPB, TP53, HSPA5	36.4324		GO:0001932~regulation of protein phosphorylation	11	1.05364	2.27058e-05	PTK2, TADA3, LYN, SOCS3, ATG14, SOCS1, EZH2, PML, SESN2, FN1, STAT2	0.0434519														GO:0010742~macrophage derived foam cell differentiation
GO:2000036~regulation of stem cell population maintenance	4	0.276625	0.0421249	SAV1, CNOT3, CNOT1, HMGA2	55.5946		GO:0071681~cellular response to indole-3-methanol	3	0.642398	0.0072431	CDH1, CTNNA1, CTNNB1	12.124		GO:0035518~histone H2A monoubiquitination	4	0.427807	0.0243183	RNF2, DDB1, RYBP, SKP1	36.4324		GO:0001837~epithelial to mesenchymal transition	11	1.05364	2.27058e-05	NOTCH1, HIF1A, GSK3B, TRIM28, HGF, HMGA2, SNAI2, SOX9, SNAI1, TGFB1, CTNNB1	0.0434519														GO:0034349~glial cell apoptotic process
GO:0033673~negative regulation of kinase activity	4	0.276625	0.0421249	CDKN1B, PRDX3, PRPSAP1, CSK	55.5946		GO:0030512~negative regulation of transforming growth factor beta receptor signaling pathway	7	1.49893	0.00725823	CAV1, PDPK1, SMAD7, TGFBR1, UBC, SMAD2, RPS27A	12.1478		GO:0007252~I-kappaB phosphorylation	4	0.427807	0.0243183	MAP3K7, IKBKE, ERC1, IKBKB	36.4324		GO:0071333~cellular response to glucose stimulus	15	1.43678	2.37446e-05	MEF2C, RACK1, ICAM1, CASR, HIF1A, GCLC, EP300, XBP1, PIK3CA, IL1B, FAS, GCLM, SRF, PLAU, FN1	0.0454395														GO:0045084~positive regulation of interleukin-12 biosynthetic process
GO:0048024~regulation of mRNA splicing, via spliceosome	4	0.276625	0.0421249	SRPK2, SON, YTHDC1, CWC22	55.5946		GO:0060397~JAK-STAT cascade involved in growth hormone signaling pathway	4	0.856531	0.00749617	STAT5A, STAT5B, PTPN1, STAT3	12.5214		GO:0032211~negative regulation of telomere maintenance via telomerase	4	0.427807	0.0243183	PML, HNRNPA1, SRC, HNRNPU	36.4324		GO:0000387~spliceosomal snRNP assembly	10	0.957854	2.64938e-05	CLNS1A, PRMT5, SNRPD3, SNUPN, WDR77, SNRPD1, SNRPD2, SMN2, GEMIN4, SMN1	0.0506992														GO:0055012~ventricular cardiac muscle cell differentiation
GO:0048935~peripheral nervous system neuron development	4	0.276625	0.0421249	HAND2, NTRK2, ONECUT2, RUNX1	55.5946		GO:0071732~cellular response to nitric oxide	4	0.856531	0.00749617	TRAF2, FOXO1, CCNA2, CDK2	12.5214		GO:0042149~cellular response to glucose starvation	6	0.641711	0.0245357	BECN1, TP53, PRKAA1, HSPA5, PIK3R4, EIF2AK3	36.6926		GO:2000145~regulation of cell motility	10	0.957854	2.64938e-05	EGFR, EREG, ERBB2, CD81, RHOA, RAF1, CDK6, ABL1, EGF, NRG1	0.0506992														GO:0010535~positive regulation of activation of JAK2 kinase activity
GO:0002021~response to dietary excess	4	0.276625	0.0421249	TBL1XR1, SLC25A25, VGF, ACVR1C	55.5946		GO:2000060~positive regulation of protein ubiquitination involved in ubiquitin-dependent protein catabolic process	4	0.856531	0.00749617	FBXW7, EGF, PTEN, AXIN1	12.5214		GO:0006986~response to unfolded protein	7	0.748663	0.0249227	HSP90AB1, HSP90AA1, HSPB1, HSPD1, THBS1, SERPINH1, HSPA8	37.1532		GO:0045736~negative regulation of cyclin-dependent protein serine/threonine kinase activity	9	0.862069	2.70522e-05	CEBPA, CDKN1A, CASP3, CDKN2A, KAT2B, MYOCD, PLK1, TNFAIP3, APC	0.0517675														GO:0097527~necroptotic signaling pathway
GO:0060484~lung-associated mesenchyme development	4	0.276625	0.0421249	FGFR2, FGFR1, CTNNB1, DPPA2	55.5946		GO:0042176~regulation of protein catabolic process	4	0.856531	0.00749617	CDC42, PSMD1, PSMD3, NEDD4L	12.5214		GO:0048511~rhythmic process	8	0.855615	0.0261113	DHX9, CSNK2A1, CREBBP, EZH2, PRKDC, PRKAA1, CDK5, TWIST1	38.5482		GO:1904886~beta-catenin destruction complex disassembly	9	0.862069	2.70522e-05	DVL2, CAV1, GSK3B, FZD1, FZD2, AXIN1, CTNNB1, LRP5, APC	0.0517675														GO:0007182~common-partner SMAD protein phosphorylation
GO:0034405~response to fluid shear stress	4	0.276625	0.0421249	AKT1, CSF2, PKD1, NOS3	55.5946		GO:0030330~DNA damage response, signal transduction by p53 class mediator	4	0.856531	0.00749617	TP53, BCL3, FOXO3, MDM4	12.5214		GO:1904885~beta-catenin destruction complex assembly	3	0.320856	0.0264154	CSNK1A1, GSK3B, AXIN1	38.9004		GO:0036092~phosphatidylinositol-3-phosphate biosynthetic process	13	1.24521	2.72181e-05	FGF18, FGFR1, FGF7, GRB2, FGF10, IRS1, ATM, TLR9, PIK3C3, PIK3CA, PIK3R4, FGF2, PIK3R1	0.0520849														GO:0060536~cartilage morphogenesis
GO:0035265~organ growth	4	0.276625	0.0421249	FGFR2, BCL2, NLGN4X, PTPN11	55.5946		GO:0043433~negative regulation of sequence-specific DNA binding transcription factor activity	7	1.49893	0.00783963	CTNNBIP1, SUMO1, SMAD7, EZH2, RB1, MAD2L2, TCF7L2	13.0581		GO:0070849~response to epidermal growth factor	3	0.320856	0.0264154	MAPK1, MAPK3, TPR	38.9004		GO:0044267~cellular protein metabolic process	21	2.01149	2.73388e-05	ZDHHC2, HIST4H4, KLK3, ADORA2A, IGF1, PARK2, MMP2, MMP13, PLG, MMP1, HIST2H3C, APP, SAA1, INS, SFTPA2, UBC, SFTPD, LTF, IGFBP3, PRL, CTSG	0.0523159														GO:0006325~chromatin organization
GO:0046902~regulation of mitochondrial membrane permeability	4	0.276625	0.0421249	PPIF, BCL2, BAD, STAT3	55.5946		GO:0032436~positive regulation of proteasomal ubiquitin-dependent protein catabolic process	7	1.49893	0.00783963	AKT1, TAF1, SUMO1, PSEN1, SMAD7, PSMD10, GSK3B	13.0581		GO:0030240~skeletal muscle thin filament assembly	3	0.320856	0.0264154	TCAP, ACTA1, TTN	38.9004		GO:0031398~positive regulation of protein ubiquitination	15	1.43678	2.8589e-05	CAV1, DERL1, XIAP, AIMP2, SMAD7, SPHK1, STUB1, BRCA1, HSPBP1, ARRB2, ARRB1, PSMD10, HSPA5, TRAF6, AXIN1	0.0547077														GO:0031667~response to nutrient levels
GO:0031663~lipopolysaccharide-mediated signaling pathway	7	0.484094	0.0422462	AKT1, IRAK1, MAPK1, CCL3, NFKBIA, NOS3, PTAFR	55.7005		GO:0035116~embryonic hindlimb morphogenesis	5	1.07066	0.0079725	NOTCH1, FGF8, CTNNB1, FGF4, MED1	13.2649		GO:0046813~receptor-mediated virion attachment to host cell	3	0.320856	0.0264154	ICAM1, CD81, GAS6	38.9004		GO:0000086~G2/M transition of mitotic cell cycle	23	2.20307	2.97082e-05	KHDRBS1, PPP2R1A, CDK1, HSP90AA1, BTRC, SKP2, CETN2, AURKA, BIRC5, CDK7, CHEK2, MARK4, WEE1, CDK2, CCNB1, PRKAR2B, YWHAG, CDKN1A, PLK1, UBC, FBXL7, DNM2, CALM1	0.0568488														GO:2001238~positive regulation of extrinsic apoptotic signaling pathway
GO:0042177~negative regulation of protein catabolic process	7	0.484094	0.0422462	EGFR, IRAK3, MAD2L1, GRIN2C, PHB, SF3B3, PIN1	55.7005		GO:0006294~nucleotide-excision repair, preincision complex assembly	5	1.07066	0.0079725	RPA2, UBC, ERCC3, RPS27A, GTF2H1	13.2649		GO:0070934~CRD-mediated mRNA stabilization	3	0.320856	0.0264154	DHX9, YBX1, HNRNPU	38.9004		GO:0031397~negative regulation of protein ubiquitination	12	1.14943	2.98056e-05	CAV1, N4BP1, GCLC, ISG15, ARRB2, SMAD7, ARRB1, HSPA1A, HSPA1B, MTOR, PRKCE, TNFAIP3	0.0570351														GO:0032148~activation of protein kinase B activity
GO:0061024~membrane organization	7	0.484094	0.0422462	YWHAZ, YWHAH, PRKCI, TBC1D1, RAB10, YWHAE, SGCA	55.7005		GO:0001937~negative regulation of endothelial cell proliferation	5	1.07066	0.00900167	CAV1, AIMP1, TGFBR1, ATP5A1, STAT1	14.8508		GO:0019243~methylglyoxal catabolic process to D-lactate via S-lactoyl-glutathione	3	0.320856	0.0264154	PDDC1, PNKD, PARK7	38.9004		GO:0031648~protein destabilization	11	1.05364	3.00666e-05	CDKN2A, DERL1, ID1, XBP1, PLK1, BTRC, MDM2, PRKDC, PARK2, SIRT1, SRC	0.0575345														GO:0007411~axon guidance
GO:0000462~maturation of SSU-rRNA from tricistronic rRNA transcript (SSU-rRNA, 5.8S rRNA, LSU-rRNA)	7	0.484094	0.0422462	TBL3, NOC4L, RPS16, BYSL, RPS14, RPS8, RPS24	55.7005		GO:0046686~response to cadmium ion	5	1.07066	0.00900167	CDKN1B, PCNA, MAPK9, CDK2, CTNNB1	14.8508		GO:0070911~global genome nucleotide-excision repair	6	0.641711	0.0278197	UBE2N, RAD23B, DDB1, RPS27A, ERCC1, RNF111	40.502		GO:0050918~positive chemotaxis	11	1.05364	3.00666e-05	HMGB1, FGF7, LGALS3, SAA1, VEGFA, MET, FGF10, HGF, CCL5, CXCL12, FGF2	0.0575345														GO:0043517~positive regulation of DNA damage response, signal transduction by p53 class mediator
GO:0042593~glucose homeostasis	15	1.03734	0.0430424	AKT1, SSTR5, PDK2, CYB5R4, SLC16A1, FGFR4, CRY2, NCOA5, ADRA1B, OAS1, BAD, VGF, TCF7L2, STAT3, PTPN11	56.39		GO:0071549~cellular response to dexamethasone stimulus	5	1.07066	0.00900167	EGFR, EP300, RPL32, FOXO1, ERRFI1	14.8508		GO:2000379~positive regulation of reactive oxygen species metabolic process	6	0.641711	0.0278197	TSPO, MAPK14, TGFBR2, TP53, THBS1, RNF41	40.502		GO:0051402~neuron apoptotic process	11	1.05364	3.00666e-05	MAX, APP, CASP3, PSEN1, BAX, BCL2, TP63, RB1, BCL2L1, GAPDH, ATM	0.0575345														GO:0043032~positive regulation of macrophage activation
GO:0015992~proton transport	9	0.622407	0.0433394	ATP6V0C, ATP6V1A, ATP6AP1, ATP5B, ATP5O, ATP6V1B2, SLC35A1, ATP6V0D1, ATP6V0B	56.6446		GO:0031116~positive regulation of microtubule polymerization	4	0.856531	0.00903878	CAV1, CDKN1B, MAPT, RPS3	14.9075		GO:0042177~negative regulation of protein catabolic process	6	0.641711	0.0278197	IRAK3, PHB, SMAD3, MDM4, PARK7, SF3B3	40.502		GO:0071902~positive regulation of protein serine/threonine kinase activity	11	1.05364	3.00666e-05	HSP90AB1, MAP2K1, STK11, PPP2CA, EZH2, RHOA, RALB, LTF, SRC, RPTOR, CALM1	0.0575345														GO:0045078~positive regulation of interferon-gamma biosynthetic process
GO:0021762~substantia nigra development	9	0.622407	0.0433394	PLP1, G6PD, YWHAH, ATP5F1, HSPA5, BASP1, YWHAE, S100A1, CALM1	56.6446		GO:0035729~cellular response to hepatocyte growth factor stimulus	4	0.856531	0.00903878	RELA, CREB1, GSK3B, MED1	14.9075		GO:0071479~cellular response to ionizing radiation	6	0.641711	0.0278197	MAPK14, TP53, RAD9A, EEF1D, TANK, RAD51	40.502		GO:0071392~cellular response to estradiol stimulus	11	1.05364	3.00666e-05	EGFR, IL6, NCOA3, HSF1, HNRNPD, ESR1, IGF1, ESR2, KAT5, CCNA2, IL10	0.0575345														GO:0032693~negative regulation of interleukin-10 production
GO:0006120~mitochondrial electron transport, NADH to ubiquinone	9	0.622407	0.0433394	NDUFB3, NDUFB11, NDUFA8, NDUFB8, NDUFB9, NDUFA7, NDUFS8, NDUFA10, NDUFB1	56.6446		GO:0003222~ventricular trabecula myocardium morphogenesis	4	0.856531	0.00903878	NOTCH1, TGFBR1, UBE4B, MED1	14.9075		GO:0089711~L-glutamate transmembrane transport	4	0.427807	0.030363	SLC1A2, SLC1A6, SLC1A7, SLC1A1	43.3022		GO:0007252~I-kappaB phosphorylation	7	0.670498	3.35471e-05	MAP3K7, IKBKE, TLR2, TLR3, TLR4, IKBKB, TLR9	0.0641925														GO:0036499~PERK-mediated unfolded protein response
GO:0035994~response to muscle stretch	5	0.345781	0.0445438	TCAP, DMD, JUN, NFKBIA, NFKB1	57.6627		GO:0031641~regulation of myelination	4	0.856531	0.00903878	AKT1, MTOR, CDH2, CTNNB1	14.9075		GO:0042994~cytoplasmic sequestering of transcription factor	4	0.427807	0.030363	SRI, NFKBIE, NFKBIA, KEAP1	43.3022		GO:0090399~replicative senescence	7	0.670498	3.35471e-05	CDKN1A, CDKN2A, TP53, CHEK2, ATR, ATM, TERT	0.0641925														GO:0002323~natural killer cell activation involved in immune response
GO:0007049~cell cycle	26	1.79806	0.0480267	GPS1, CKS1B, RABGAP1, MAEA, CHMP3, LIN9, HACE1, PRKCD, ZNF16, TRIM21, PIN1, GAK, MAPK1, CYLD, RGS2, MAPK13, CDK2AP1, CAMK1, TLK1, LIN37, SIAH2, USP22, USP16, CHAF1A, CDK20, PRPF40A	60.4809		GO:0031398~positive regulation of protein ubiquitination	7	1.49893	0.00910177	CAV1, FBXW7, SMAD7, PSMD10, FKBP1A, UBE2D1, AXIN1	15.0036		GO:0034975~protein folding in endoplasmic reticulum	4	0.427807	0.030363	HSP90B1, VAPA, HSPA5, CALR	43.3022		GO:0016337~single organismal cell-cell adhesion	19	1.81992	3.4125e-05	EGFR, ICAM1, CTNND2, CDH1, SOX9, SRC, CDH5, CTNNB1, CTNNA2, NRCAM, VCAM1, JUP, ITGA6, CD44, PSEN1, FAT1, PKP4, PKD1, CD24	0.0652981														GO:0031668~cellular response to extracellular stimulus
GO:0051607~defense response to virus	21	1.45228	0.0482069	RNASEL, TBK1, CXCL9, SAMHD1, APOBEC3G, OAS1, ILF3, IL33, TRIM22, IFIT2, IFNAR2, ITGAX, IFNA7, ISG15, IFIT5, BCL2, IRF1, ITCH, EIF2AK2, MX2, EIF2AK4	60.6218		GO:0071260~cellular response to mechanical stimulus	8	1.71306	0.0092246	AKT1, EGFR, CAV1, GSK3B, RAC1, MAPK8, BAD, CTNNB1	15.1907		GO:0003151~outflow tract morphogenesis	7	0.748663	0.0306287	HES1, NPY2R, VEGFA, TGFBR2, ILK, BMPR1A, ATF2	43.5875		GO:0006294~nucleotide-excision repair, preincision complex assembly	10	0.957854	3.63533e-05	XPA, RAD23B, RPA2, UBC, DDB2, CETN2, CDK7, CUL4B, PARP1, ERCC2	0.0695605														GO:0046579~positive regulation of Ras protein signal transduction
GO:0048661~positive regulation of smooth muscle cell proliferation	11	0.760719	0.0482932	FGFR2, AKT1, EGFR, IRAK1, RETN, HMGCR, JUN, GSK3B, SHC1, MTOR, PTAFR	60.6891		GO:0043525~positive regulation of neuron apoptotic process	6	1.2848	0.00940607	CDC42, GSK3B, TP53, FOXO3, BCL2L11, CTNNB1	15.4665		GO:0023014~signal transduction by protein phosphorylation	7	0.748663	0.0306287	PAK2, STK25, STK24, TGFBR2, OXSR1, STK3, BMPR1A	43.5875		GO:0042104~positive regulation of activated T cell proliferation	10	0.957854	3.63533e-05	HMGB1, IL23A, IL18, STAT5B, IGF1, FADD, IL12B, CD24, SLAMF1, GPAM	0.0695605														GO:0001782~B cell homeostasis
GO:0042147~retrograde transport, endosome to Golgi	11	0.760719	0.0482932	RAB7A, STX5, GBF1, SNX6, TBC1D10B, VPS54, TRIM27, RAB6B, CLTC, STX10, CLN5	60.6891		GO:0042149~cellular response to glucose starvation	5	1.07066	0.0101137	BECN1, ATG14, PIK3C3, TP53, PIK3R4	16.5337		GO:0006606~protein import into nucleus	8	0.855615	0.0311761	NUP133, POM121, NUP62, NUP93, KPNA6, NUTF2, TPR, KPNB1	44.1708		GO:0030155~regulation of cell adhesion	12	1.14943	3.78688e-05	ICAM1, PPP2R1A, IL18, PPP2CA, PKP4, PML, PKD1, CXCL8, FAF1, ABL1, SOX9, SRF	0.0724592														GO:0045089~positive regulation of innate immune response
GO:0051090~regulation of sequence-specific DNA binding transcription factor activity	6	0.414938	0.0483956	MAPK1, SGK1, SGK3, JUN, SYK, ATF2	60.7688		GO:0001525~angiogenesis	14	2.99786	0.0101406	FGF6, CAV1, AIMP1, TGFBR1, FGF10, PTEN, MAPK14, SERPINE1, TGFA, NOS3, SHC1, FGF1, EGF, MED1	16.574		GO:0051297~centrosome organization	6	0.641711	0.0313696	PARD6A, ARL2, BNIP2, CKAP5, PPP1R12A, CDK5RAP2	44.3757		GO:0071550~death-inducing signaling complex assembly	6	0.574713	3.95462e-05	TRAF2, TNFRSF1A, TNF, CASP8, RAF1, FADD	0.0756677														GO:0072332~intrinsic apoptotic signaling pathway by p53 class mediator
GO:0001764~neuron migration	15	1.03734	0.0492928	FGFR1, HSP90AA1, USP9X, BARHL2, AXL, ITGA3, YWHAE, CDKL5, CTNNB1, MARK2, NDE1, NTRK2, SEMA3A, DCLK1, MYH10	61.4606		GO:0060430~lung saccule development	3	0.642398	0.0106662	PTGES3, CREB1, FGF10	17.3581		GO:0006607~NLS-bearing protein import into nucleus	5	0.534759	0.0335729	IPO5, KPNA6, RANBP2, TNPO2, KPNB1	46.6587		GO:0010888~negative regulation of lipid storage	6	0.574713	3.95462e-05	LEP, IL6, TNF, ITGAV, NFKBIA, ITGB3	0.0756677														GO:0035987~endodermal cell differentiation
							GO:0006356~regulation of transcription from RNA polymerase I promoter	3	0.642398	0.0106662	POLR2L, POLR2K, MED1	17.3581		GO:0071375~cellular response to peptide hormone stimulus	5	0.534759	0.0335729	MAX, NFKB1, AKAP1, APEX1, SRC	46.6587		GO:0045348~positive regulation of MHC class II biosynthetic process	6	0.574713	3.95462e-05	CIITA, XBP1, IFNG, TLR4, SIRT1, IL10	0.0756677														GO:0050727~regulation of inflammatory response
							GO:1990314~cellular response to insulin-like growth factor stimulus	3	0.642398	0.0106662	CREB1, CCNA2, CTNNB1	17.3581		GO:0010165~response to X-ray	5	0.534759	0.0335729	CCND1, MSH2, TP53, ERCC1, RAD51	46.6587		GO:0031659~positive regulation of cyclin-dependent protein serine/threonine kinase activity involved in G1/S transition of mitotic cell cycle	6	0.574713	3.95462e-05	AKT1, EGFR, PIM1, ADAM17, PKD1, FGF10	0.0756677														GO:0030574~collagen catabolic process
							GO:0042325~regulation of phosphorylation	4	0.856531	0.0107532	MCM7, PSEN1, RICTOR, IKBKB	17.4872		GO:0032147~activation of protein kinase activity	7	0.748663	0.0337767	VEGFA, TGFBR2, RPLP1, WNK1, TRAF6, RPTOR, AXIN1	46.8653		GO:0002576~platelet degranulation	19	1.81992	4.47545e-05	A2M, LYN, CLU, TGFB3, IGF1, PF4, HGF, ITGB3, PLG, TGFB1, VCL, CD9, APP, FGB, VEGFA, SERPINA1, EGF, FN1, CALM1	0.0856292														GO:0030514~negative regulation of BMP signaling pathway
							GO:0006337~nucleosome disassembly	4	0.856531	0.0107532	SMARCC1, SMARCD1, SUPT16H, SMARCA4	17.4872		GO:0045429~positive regulation of nitric oxide biosynthetic process	7	0.748663	0.0337767	HSP90AB1, ICAM1, HSP90AA1, IFNG, SMAD3, MTOR, DDAH2	46.8653		GO:0090004~positive regulation of establishment of protein localization to plasma membrane	10	0.957854	4.91466e-05	AKT1, PDPK1, IFNG, PRKCI, ARF6, ITGA3, CLIP3, NRXN1, ITGB1, PIK3R1	0.094029														GO:0051924~regulation of calcium ion transport
							GO:0001824~blastocyst development	4	0.856531	0.0107532	PSMC4, PSMC3, TGFBR1, MED21	17.4872		GO:0043524~negative regulation of neuron apoptotic process	14	1.49733	0.0338167	HSP90AB1, CEBPB, HDAC1, BRAF, STAR, CLCF1, MSH2, ILK, AXL, TFAP2D, HSPD1, SOD1, GCLM, PARK7	46.9058		GO:0097193~intrinsic apoptotic signaling pathway	10	0.957854	4.91466e-05	NBN, CDKN1A, HRAS, BBC3, BAX, CYCS, HIPK2, CLU, TP53, CD24	0.094029														GO:0043029~T cell homeostasis
							GO:0071285~cellular response to lithium ion	4	0.856531	0.0107532	CDKN1B, GSK3B, CDH1, CTNNB1	17.4872		GO:0010332~response to gamma radiation	6	0.641711	0.0351904	BAK1, TP53, PML, PRKDC, PRKAA1, CHEK2	48.278		GO:0071549~cellular response to dexamethasone stimulus	10	0.957854	4.91466e-05	EGFR, IL6, CCL2, EP300, CASP9, IFNB1, ELN, CBX3, FOXO1, TGFB1	0.094029														GO:0051881~regulation of mitochondrial membrane potential
							GO:0060749~mammary gland alveolus development	4	0.856531	0.0107532	AR, CCND1, TGFA, EGF	17.4872		GO:0007265~Ras protein signal transduction	9	0.962567	0.0354598	CDKN2A, CRKL, GNB1, MAPK14, TRIM28, TP53, FGF2, PARK7, CDK2	48.5431		GO:0018107~peptidyl-threonine phosphorylation	11	1.05364	5.10426e-05	AKT1, ACVR1B, CDK1, MAPK1, PDPK1, BCL2, GSK3B, TGFBR2, HIPK2, CLK1, MTOR	0.0976548														GO:0045862~positive regulation of proteolysis
							GO:0006120~mitochondrial electron transport, NADH to ubiquinone	6	1.2848	0.0111802	NDUFS7, NDUFA2, NDUFV1, NDUFV2, NDUFS3, NDUFS2	18.1181		GO:0014823~response to activity	8	0.855615	0.0368605	HNRNPK, STAR, GSK3B, CBL, PRKDC, PRKAA1, HSPD1, GCLM	49.901		GO:2000778~positive regulation of interleukin-6 secretion	8	0.766284	5.30078e-05	HMGB1, IL17A, XBP1, IL1B, HSPD1, NCL, TWIST1, F2R	0.101413														GO:0048469~cell maturation
							GO:0071479~cellular response to ionizing radiation	5	1.07066	0.0113111	GRB2, MAPK14, TP53, EEF1D, TANK	18.3106		GO:0051604~protein maturation	4	0.427807	0.0371196	SNAPIN, HSPD1, SERPINH1, STUB1	50.1484		GO:0007596~blood coagulation	27	2.58621	5.57629e-05	F2RL3, ADORA2A, CAPZA1, ITGB3, PRKAR2B, IFNA2, PRKAR2A, IFNA1, SERPINE2, FGB, RAC1, SERPINA1, NFE2, LYN, ANXA5, HIST2H3C, PLG, PLAUR, GNAQ, HDAC1, IFNB1, CARMIL1, JAK2, IFNA13, COL1A1, PLAU, F2R	0.106681														GO:0050872~white fat cell differentiation
							GO:0031663~lipopolysaccharide-mediated signaling pathway	5	1.07066	0.0113111	AKT1, MAPK14, NFKBIA, IRF3, NOS3	18.3106		GO:0030490~maturation of SSU-rRNA	4	0.427807	0.0371196	RPS28, RPS19, LSM6, RPS14	50.1484		GO:0048754~branching morphogenesis of an epithelial tube	9	0.862069	5.57855e-05	CASR, NOTCH1, VEGFA, MET, PKD1, FGF10, MMP14, EGF, MYCN	0.106724														GO:0045651~positive regulation of macrophage differentiation
							GO:0001649~osteoblast differentiation	9	1.92719	0.0114297	AKT1, PSMC2, ALYREF, SNRNP200, RPS15, LEF1, HSPE1, RPS11, CBFB	18.4847		GO:0045793~positive regulation of cell size	4	0.427807	0.0371196	HSP90AB1, HSP90AA1, RAPGEF3, CDK4	50.1484		GO:0090398~cellular senescence	9	0.862069	5.57855e-05	CAV1, CDKN1A, HRAS, CDKN2A, MAP2K1, PML, H2AFX, SRF, TERF2	0.106724														GO:0061029~eyelid development in camera-type eye
							GO:0006397~mRNA processing	12	2.56959	0.0117674	PRPF8, EFTUD2, U2AF1, LSM5, LSM3, CASC3, SF3A2, LSM1, SF3A1, SF3B3, SF3A3, SF3B2	18.9783		GO:0034644~cellular response to UV	7	0.748663	0.0371266	BAK1, CASP9, EIF2S1, CREBBP, PCNA, TP53, RUVBL2	50.1551		GO:0070371~ERK1 and ERK2 cascade	9	0.862069	5.57855e-05	MAPK1, MAP2K1, ITGAV, MAPK3, IGF1, FGF10, EGF, SOX9, MED1	0.106724														GO:0043922~negative regulation by host of viral transcription
							GO:0033138~positive regulation of peptidyl-serine phosphorylation	7	1.49893	0.0120503	AKT1, CDC42, CAV1, GSK3B, RAF1, MAD2L2, AXIN1	19.3897		GO:1903507~negative regulation of nucleic acid-templated transcription	7	0.748663	0.0371266	SRSF2, PSMC3, PRMT5, SF1, SAP18, APEX1, TRIM22	50.1551		GO:0030198~extracellular matrix organization	28	2.68199	5.75911e-05	TNF, ELN, ITGB4, ITGB2, CDH1, ITGB3, NFKB2, SOX9, ITGB1, VCAM1, APP, PTK2, CD44, FGB, ITGAV, BCL3, FGF2, SPP1, FN1, ERCC2, CYR61, COL18A1, ICAM1, ITGA3, ITGA6, LAMC2, COL1A1, DNAJB6	0.110177														GO:1902166~negative regulation of intrinsic apoptotic signaling pathway in response to DNA damage by p53 class mediator
							GO:0035914~skeletal muscle cell differentiation	6	1.2848	0.0121473	COPS2, FOS, NOTCH1, ATF3, EEF2, RB1	19.5303		GO:0006367~transcription initiation from RNA polymerase II promoter	15	1.60428	0.037254	POLR2H, POLR2G, AR, ZNF45, TRIM28, CREBBP, MED24, CDK9, SNW1, MED10, NR2C2, MED7, MAZ, GTF2A1, TCF4	50.2764		GO:0042088~T-helper 1 type immune response	7	0.670498	5.90934e-05	HRAS, IL18, BCL3, TLR4, IL12B, TRAF6, EBI3	0.113049														GO:0010745~negative regulation of macrophage derived foam cell differentiation
							GO:0006414~translational elongation	4	0.856531	0.0126427	EEF1B2, RPLP1, EEF2, EEF1D	20.2447		GO:0006974~cellular response to DNA damage stimulus	19	2.03209	0.0375592	CBL, TP53, RAD9A, CHEK2, TANK, RPS3, RAD51, ATF2, MAPK1, CCND1, MCM7, CASP9, IRF7, MAPK3, IKBKG, RAD18, PSME4, TLK2, TRAF6	50.5657		GO:0007219~Notch signaling pathway	20	1.91571	6.18255e-05	CEBPA, KAT2B, ADAM10, FOXA1, CREBBP, TGFBR2, TP63, CDK6, SNAI2, SOX9, TGFB1, NOTCH1, KRT19, APP, EP300, PSEN1, UBC, ADAM17, ITCH, MYC	0.118273														GO:0003198~epithelial to mesenchymal transition involved in endocardial cushion formation
							GO:0048854~brain morphogenesis	4	0.856531	0.0126427	PSEN1, FOXO3, CDH2, PTEN	20.2447		GO:0060363~cranial suture morphogenesis	3	0.320856	0.0382111	INSIG1, TWIST1, FGF4	51.1783		GO:0001568~blood vessel development	11	1.05364	6.55269e-05	MEF2C, PSEN1, MAP3K3, ITGAV, TGFBR2, SPHK1, MDM2, FOXO1, COL1A1, RAPGEF2, AHR	0.12535														GO:0046628~positive regulation of insulin receptor signaling pathway
							GO:0001708~cell fate specification	4	0.856531	0.0126427	NOTCH1, PSEN1, CTNNB1, APC	20.2447		GO:0043620~regulation of DNA-templated transcription in response to stress	3	0.320856	0.0382111	RPS6KA3, BCLAF1, RPS6KA1	51.1783		GO:0043552~positive regulation of phosphatidylinositol 3-kinase activity	10	0.957854	6.55385e-05	PTK2, LYN, SH3GLB1, ATG14, RAC1, PIK3R4, FGF2, IRS1, TGFB1, SRC	0.125372														GO:0048246~macrophage chemotaxis
							GO:0030178~negative regulation of Wnt signaling pathway	6	1.2848	0.0131696	CTNNBIP1, CCND1, TSC2, MED12, AXIN1, APC	20.9981		GO:0031442~positive regulation of mRNA 3'-end processing	3	0.320856	0.0382111	NCBP2, CDC73, PAF1	51.1783		GO:0007166~cell surface receptor signaling pathway	35	3.35249	7.00184e-05	EDN3, HRAS, CCL2, ERBB2, CXCR3, CD151, CXCL10, IFNA2, CD9, IL17A, PRMT1, BAG1, CASP8, IFNG, CD24, PRL, CD28, KHDRBS1, EGFR, CBL, MET, FADD, ADGRG2, ADGRG1, BIRC2, TNFRSF10A, CASP10, CD37, TNFSF10, CCR5, IFNB1, MAPK14, CD82, CD274, CD81	0.133936														GO:0071360~cellular response to exogenous dsRNA
							GO:0001837~epithelial to mesenchymal transition	5	1.07066	0.0139704	NOTCH1, TGFBR1, GSK3B, LEF1, CTNNB1	22.1301		GO:0000710~meiotic mismatch repair	3	0.320856	0.0382111	MSH2, MSH4, ERCC1	51.1783		GO:0051591~response to cAMP	13	1.24521	7.63541e-05	SREBF1, FOS, BRAF, DUSP1, JUN, SLC6A3, RELA, COL1A1, STAT1, BIRC2, JUNB, CDK2, ALDH3A1	0.146047														GO:0071391~cellular response to estrogen stimulus
							GO:0071363~cellular response to growth factor stimulus	6	1.2848	0.0142485	ERBB2, STAT5B, MAPK9, SHC1, RPS6KB1, CTNNB1	22.5196		GO:0051897~positive regulation of protein kinase B signaling	10	1.06952	0.0382779	ILK, AXL, RICTOR, MTOR, THBS1, FGF2, SRC, GAS6, PARK7, STK3	51.2407		GO:0051090~regulation of sequence-specific DNA binding transcription factor activity	9	0.862069	7.76847e-05	MAPK1, FOS, SGK3, MAPK14, JUN, HMOX1, HCK, MAPK3, MAPK9	0.148591														GO:0060644~mammary gland epithelial cell differentiation
							GO:0007165~signal transduction	46	9.85011	0.0144664	PTGES3, MAVS, FGF6, TRAF2, COPS2, FGF7, ERBB2, COPS3, SAV1, RANGAP1, RPS6KB1, SRC, AKT1, SOS1, SHC1, RANBP1, EGF, FGF1, FGF2, FGF3, AXIN1, FGF4, EGFR, AR, HSP90AA1, AIMP1, RAN, CREB1, TGFBR1, CREBBP, RAF1, MAPK10, CDK4, TANK, STAT3, RALGDS, STK3, PLAUR, CBLB, CCND3, PLCG1, ULK1, MAPK14, RHEB, MTOR, EEF1D	22.8236		GO:0042273~ribosomal large subunit biogenesis	5	0.534759	0.0386102	RPL14, RPL7, RPL26, RPL5, RPL11	51.5498		GO:0071158~positive regulation of cell cycle arrest	9	0.862069	7.76847e-05	CDKN2A, UHRF2, TP53, MED25, HMGA2, FOXO4, BRCA1, TGFB1, TP73	0.148591														GO:0006302~double-strand break repair
							GO:0003344~pericardium morphogenesis	3	0.642398	0.0146607	NOTCH1, SOS1, LRP6	23.0936		GO:0071902~positive regulation of protein serine/threonine kinase activity	6	0.641711	0.0392863	HSP90AB1, ALS2, EZH2, SRC, STK3, RPTOR	52.173		GO:0070423~nucleotide-binding oligomerization domain containing signaling pathway	9	0.862069	7.76847e-05	MAP3K7, CASP8, IKBKG, UBC, ITCH, TRAF6, IKBKB, TNFAIP3, TAB3	0.148591														GO:0030593~neutrophil chemotaxis
							GO:1902065~response to L-glutamate	3	0.642398	0.0146607	CREB1, GSK3B, PCNA	23.0936		GO:0007339~binding of sperm to zona pellucida	6	0.641711	0.0392863	CCT5, TCP1, CCT4, CCT8, CCT2, CCT3	52.173		GO:0042832~defense response to protozoan	8	0.766284	7.95341e-05	IL6, HRAS, CCDC88B, IFNG, BCL3, IL12B, CD40, IL10	0.152125														GO:0007420~brain development
							GO:0030916~otic vesicle formation	3	0.642398	0.0146607	FGF8, TCAP, FGF10	23.0936		GO:0051259~protein oligomerization	8	0.855615	0.0399425	AR, PFKL, TRIM28, NPM1, NUFIP1, KEAP1, GRHPR, ZNHIT6	52.7706		GO:0034393~positive regulation of smooth muscle cell apoptotic process	6	0.574713	8.45098e-05	CDKN2A, ARRB1, MAP2K4, IFNG, IL12B, PDCD4	0.161635														GO:0048642~negative regulation of skeletal muscle tissue development
							GO:0051444~negative regulation of ubiquitin-protein transferase activity	3	0.642398	0.0146607	CDKN2A, PSEN1, SMAD7	23.0936		GO:0036498~IRE1-mediated unfolded protein response	8	0.855615	0.0399425	ARFGAP1, ACADVL, ERN1, HSPA5, SEC63, SEC61A1, SSR1, ADD1	52.7706		GO:0002237~response to molecule of bacterial origin	6	0.574713	8.45098e-05	TLR2, CXCL8, CD24, TNFAIP3, IL10, TLR9	0.161635														GO:2000144~positive regulation of DNA-templated transcription, initiation
							GO:1990416~cellular response to brain-derived neurotrophic factor stimulus	3	0.642398	0.0146607	EIF4A3, PDPK1, EEF2	23.0936		GO:0007249~I-kappaB kinase/NF-kappaB signaling	8	0.855615	0.0431878	MAP3K7, IRAK2, IKBKG, NFKB1, TRAF6, IKBKB, RPS27A, TANK	55.6238		GO:0000077~DNA damage checkpoint	10	0.957854	8.62975e-05	E2F1, NBN, ZAK, MAPK14, H2AFX, RAD9A, CHEK2, ATR, ATRIP, ATM	0.165052														GO:0071455~cellular response to hyperoxia
							GO:0051291~protein heterooligomerization	7	1.49893	0.0146622	TRAF2, GRB2, ILK, CDH2, CTNNA1, CTNNB1, PPP5C	23.0958		GO:2000134~negative regulation of G1/S transition of mitotic cell cycle	5	0.534759	0.0440554	FHL1, EZH2, BRD7, CDC73, SMARCA4	56.3585		GO:0042177~negative regulation of protein catabolic process	10	0.957854	8.62975e-05	EGFR, MAD2L1, SERPINE2, INS, RELA, SMAD3, MDM4, NOS2, NRG1, SF3B3	0.165052														GO:0034616~response to laminar fluid shear stress
							GO:0043547~positive regulation of GTPase activity	26	5.56745	0.0148491	FGF6, FGF8, FGF7, GRB2, ERBB2, EZH2, FGF10, RANGAP1, SOS1, RAC1, RABGEF1, RANBP1, SHC1, FGF1, EGF, FGF2, ERRFI1, FRS2, FGF3, AXIN1, FGF4, EGFR, RALGDS, RABEP1, GSK3B, TSC2	23.3547		GO:0051412~response to corticosterone	5	0.534759	0.0440554	FOS, CCND1, NTS, STAR, JUNB	56.3585		GO:0042100~B cell proliferation	10	0.957854	8.62975e-05	MEF2C, IFNA2, IFNA1, CR2, IFNB1, BCL2, HSPD1, IFNA13, CD40, IL10	0.165052														GO:0034340~response to type I interferon
							GO:0071902~positive regulation of protein serine/threonine kinase activity	5	1.07066	0.0154363	EZH2, TELO2, SRC, STK3, RPTOR	24.1629		GO:0001541~ovarian follicle development	7	0.748663	0.0444445	ICAM1, HNRNPK, CEBPB, VEGFA, MSH4, KIT, SOD1	56.6843		GO:0043433~negative regulation of sequence-specific DNA binding transcription factor activity	14	1.341	8.77895e-05	SP100, THRA, SMAD7, BTRC, EZH2, PIM1, ESR1, RB1, SIRT1, DDIT3, ID1, HMOX1, PBX1, TWIST1	0.167903														GO:0048304~positive regulation of isotype switching to IgG isotypes
							GO:0050918~positive chemotaxis	5	1.07066	0.0154363	FGF8, FGF7, TSC2, FGF10, FGF2	24.1629		GO:0000186~activation of MAPKK activity	7	0.748663	0.0444445	MAP3K7, CRKL, BRAF, MAP3K1, RAF1, EIF2AK2, FGF2	56.6843		GO:0048010~vascular endothelial growth factor receptor signaling pathway	15	1.43678	9.41045e-05	HSP90AA1, CCL2, AXL, ITGB3, SRC, PTK2, CYBB, XBP1, ITGAV, MAPK14, VEGFA, RAC1, RHOA, PIK3CA, PIK3R1	0.179971														GO:0048066~developmental pigmentation
							GO:0001889~liver development	8	1.71306	0.0163535	CCNE1, NOTCH1, UPF2, EP300, RELA, STAT5B, CTNNB1, MED1	25.4092		GO:0048255~mRNA stabilization	4	0.427807	0.044575	HNRNPD, ELAVL1, PABPC1, MTOR	56.7931		GO:0030324~lung development	16	1.53257	9.60464e-05	EGFR, SREBF1, CEBPA, FGF18, HMGB1, ITGA3, SMAD2, MMP14, MYCN, GLI1, NOTCH1, BAG6, EP300, SP3, VEGFA, FGF2	0.183681														GO:2000641~regulation of early endosome to late endosome transport
							GO:0007507~heart development	12	2.56959	0.0164239	NOTCH1, EP300, TGFBR1, ERBB2, TSC2, GAB1, PCNA, MED12, RAF1, SHC1, PTEN, PTPN11	25.504		GO:1901224~positive regulation of NIK/NF-kappaB signaling	4	0.427807	0.044575	CREBBP, CALR, EIF2AK2, RPS3	56.7931		GO:0007623~circadian rhythm	16	1.53257	9.60464e-05	EGFR, SREBF1, CREB1, SLC6A4, ARNTL, NOCT, LEP, HDAC3, EP300, ID1, JUN, NTRK1, GSK3B, THRAP3, FAS, NOS2	0.183681														GO:0007253~cytoplasmic sequestering of NF-kappaB
							GO:0009749~response to glucose	7	1.49893	0.0166074	CDKN1B, MAPK14, SMAD2, RPS6KB1, BAD, PTEN, TCF7L2	25.7508		GO:0042176~regulation of protein catabolic process	4	0.427807	0.044575	SNF8, PSMD1, PSMD3, CHEK2	56.7931		GO:0071498~cellular response to fluid shear stress	7	0.670498	9.80942e-05	MEF2C, HDAC3, PTGS2, XBP1, MMP13, SRC, PLAU	0.187594														GO:0045581~negative regulation of T cell differentiation
							GO:0045444~fat cell differentiation	7	1.49893	0.0166074	CCND1, EP300, GSK3B, SOCS1, FOXO1, TCF7L2, MED1	25.7508		GO:0006301~postreplication repair	4	0.427807	0.044575	UBE2N, POLH, MSH2, RAD18	56.7931		GO:0060337~type I interferon signaling pathway	14	1.341	0.000104115	EGR1, IFNA2, IFNA1, SP100, ISG15, BST2, IFNB1, JAK1, OAS1, IRF3, IFNA13, STAT1, PSMB8, STAT2	0.199096														GO:0034351~negative regulation of glial cell apoptotic process
							GO:1902895~positive regulation of pri-miRNA transcription from RNA polymerase II promoter	4	0.856531	0.0169564	FOS, RELA, STAT3, SMARCA4	26.2178		GO:0032496~response to lipopolysaccharide	17	1.81818	0.0447475	TG, SELP, GNRH1, FGF10, JUNB, IL12RB2, IRAK3, TNFRSF9, FOS, RPS6KA3, CASP9, HDAC1, HSPD1, EIF2AK2, IKBKB, SELE, ABCC8	56.9364		GO:0038083~peptidyl-tyrosine autophosphorylation	11	1.05364	0.000105145	IGF1R, PTK2, LYN, HCK, MAPK3, JAK1, JAK2, ABL1, YES1, SRC, BTK	0.201065														GO:1903140~regulation of establishment of endothelial barrier
							GO:0042769~DNA damage response, detection of DNA damage	5	1.07066	0.0169956	RPA2, PCNA, UBC, RPS27A, RPS3	26.2701		GO:0042220~response to cocaine	6	0.641711	0.0483147	HSP90AB1, HSP90AA1, NTS, EFTUD2, HSPD1, MTOR	59.8016		GO:0043280~positive regulation of cysteine-type endopeptidase activity involved in apoptotic process	11	1.05364	0.000105145	HMGB1, TNFSF10, TNF, HSF1, ARRB1, SIRT1, MYC, BCL2L11, F2R, CYR61, ALOX12	0.201065														GO:0042518~negative regulation of tyrosine phosphorylation of Stat3 protein
							GO:1901998~toxin transport	5	1.07066	0.0169956	COPB2, COPZ1, LRP6, CCT2, CCT3	26.2701		GO:0006296~nucleotide-excision repair, DNA incision, 5'-to lesion	6	0.641711	0.0483147	RFC3, DDB1, POLD2, PCNA, RPS27A, ERCC1	59.8016		GO:0048565~digestive tract development	11	1.05364	0.000105145	CCNB1, THRA, EP300, ITGA6, MYOCD, TGFBR2, TGFB3, ITGB4, PKD1, RB1, TGFB1	0.201065														GO:0060021~palate development
							GO:0008104~protein localization	6	1.2848	0.0178364	CAV1, ULK1, TSC2, TP53, ERCC3, DDX42	27.3834		GO:0070534~protein K63-linked ubiquitination	6	0.641711	0.0483147	PRPF19, UBE2N, CDKN2A, ITCH, TRAF6, STUB1	59.8016		GO:0045071~negative regulation of viral genome replication	11	1.05364	0.000105145	PLSCR1, TNF, ISG15, BST2, IFNB1, LTF, OAS1, ILF3, EIF2AK2, CCL5, TNIP1	0.201065														GO:0050680~negative regulation of epithelial cell proliferation
							GO:0007080~mitotic metaphase plate congression	5	1.07066	0.0186498	CCNB1, SEH1L, BECN1, CDC23, KPNB1	28.4452		GO:0032869~cellular response to insulin stimulus	10	1.06952	0.0492011	SRSF5, HNRNPK, SLC2A4, STAR, TBC1D4, PRKDC, RAB13, STAT1, SRC, CDK2	60.4851		GO:0031069~hair follicle morphogenesis	9	0.862069	0.000106262	SMO, NOTCH1, FGF7, KRT17, BCL2, TP63, FGF10, SNAI1, CTNNB1	0.203199														GO:0050790~regulation of catalytic activity
							GO:0042542~response to hydrogen peroxide	6	1.2848	0.0191535	SHC1, EEF2, BAD, STAT1, FOSL1, SRC	29.0953		GO:0006904~vesicle docking involved in exocytosis	5	0.534759	0.0499078	VPS18, SCFD1, VPS45, RAB13, VPS33A	61.0221		GO:0030878~thyroid gland development	9	0.862069	0.000106262	MAPK1, THRA, BRAF, MAP2K1, MAPK3, RAF1, SMAD3, FGF10, SRF	0.203199														GO:0043401~steroid hormone mediated signaling pathway
							GO:0046784~viral mRNA export from host cell nucleus	3	0.642398	0.0191922	ALYREF, THOC5, THOC3	29.1451									GO:0010800~positive regulation of peptidyl-threonine phosphorylation	9	0.862069	0.000106262	MAPK1, STOX1, PLK1, GSK3B, SPHK1, EGF, TGFB1, AXIN1, CALM1	0.203199														GO:0070932~histone H3 deacetylation
							GO:1904948~midbrain dopaminergic neuron differentiation	3	0.642398	0.0191922	RAC1, LRP6, CTNNB1	29.1451									GO:0042542~response to hydrogen peroxide	13	1.24521	0.000111075	CASP3, DUSP1, JUN, HMOX1, BCL2, COL1A1, HSPD1, NR4A3, STAT1, SIRT1, SRC, DDIT3, SOD2	0.212394														GO:0030101~natural killer cell activation
							GO:0031659~positive regulation of cyclin-dependent protein serine/threonine kinase activity involved in G1/S transition of mitotic cell cycle	3	0.642398	0.0191922	AKT1, EGFR, FGF10	29.1451									GO:0048662~negative regulation of smooth muscle cell proliferation	10	0.957854	0.000112304	CAV1, APOD, HMOX1, PPARG, IFNG, ESR1, ESR2, IL12B, TNFAIP3, IGFBP3	0.214741														GO:0042730~fibrinolysis
							GO:0097150~neuronal stem cell population maintenance	4	0.856531	0.0193839	NOTCH1, FOXO1, FOXO3, CDH2	29.3908									GO:0045600~positive regulation of fat cell differentiation	12	1.14943	0.000112456	SH3PXD2B, CEBPA, AKT1, CEBPB, XBP1, CREB1, PPARG, IGF1, ZBTB16, SNAI2, NOCT, LRP5	0.215031														GO:0048546~digestive tract morphogenesis
							GO:0006293~nucleotide-excision repair, preincision complex stabilization	4	0.856531	0.0193839	RPA2, ERCC3, ERCC1, GTF2H1	29.3908									GO:0032729~positive regulation of interferon-gamma production	12	1.14943	0.000112456	HAVCR2, IFNL1, HRAS, TNF, IL23A, IL18, BCL3, IL1B, FADD, TLR4, HSPD1, IL12B	0.215031														GO:0043409~negative regulation of MAPK cascade
							GO:0006357~regulation of transcription from RNA polymerase II promoter	21	4.49679	0.0198972	SUPT3H, TAF4, CREB1, STAT5A, STAT5B, CNOT2, RB1, FOXO3, MED21, TCF7L2, CBFB, STAT3, MAX, FOS, ATF3, SMARCC1, MAPK14, SMARCD1, MED18, FOSL1, SMARCA4	30.0451									GO:0008637~apoptotic mitochondrial changes	8	0.766284	0.000115959	AKT1, CDKN2A, GCLC, BAX, HSPD1, BCL2L1, CD24, GCLM	0.221722														GO:0030970~retrograde protein transport, ER to cytosol
							GO:0001666~response to hypoxia	12	2.56959	0.0201936	CAV1, CDKN1B, EP300, SOCS3, BECN1, CREB1, STAT5B, CREBBP, RAF1, SHC1, BAD, ERCC3	30.4202									GO:0010468~regulation of gene expression	18	1.72414	0.000117146	BMI1, EDN3, STOX1, IL7, TGFBR2, IGF1, CDK6, IL10, AHR, TP73, TAPBP, LBH, HIF1A, BCL2, PIK3CA, FAS, MYC, TOB2	0.223989														GO:0048009~insulin-like growth factor receptor signaling pathway
							GO:0034097~response to cytokine	6	1.2848	0.0205328	CCNE1, FOS, SOCS3, STAT1, FOSL1, CTNNB1	30.8473									GO:0071356~cellular response to tumor necrosis factor	19	1.81992	0.000122518	KAT2A, ICAM1, IL6, CCL2, CAMP, RELA, CXCL8, CCL8, NFKB1, CCL5, SIRT1, TANK, BRCA1, VCAM1, HDAC1, HAMP, MAPK9, COL1A1, IKBKB	0.234251														GO:0045667~regulation of osteoblast differentiation
							GO:0070373~negative regulation of ERK1 and ERK2 cascade	6	1.2848	0.0219755	CAV1, EIF3A, ATF3, PTPN1, ERRFI1, PTEN	32.636									GO:0046330~positive regulation of JNK cascade	14	1.341	0.000122996	HMGB1, HRAS, TNF, MINK1, TLR3, TLR4, SLAMF1, FZD7, TLR9, RB1CC1, HIPK2, IL1B, AXIN1, MAP3K11	0.235163														GO:0000302~response to reactive oxygen species
							GO:0017148~negative regulation of translation	6	1.2848	0.0219755	EIF4A3, EIF4E, RPL13A, CNOT2, EPRS, RPS3	32.636									GO:0030521~androgen receptor signaling pathway	11	1.05364	0.000131557	CCNE1, AR, NCOA3, THRAP3, PIAS1, RB1, CDK7, KAT5, BRCA1, CTNNB1, MED1	0.251511														GO:0030522~intracellular receptor signaling pathway
							GO:0060045~positive regulation of cardiac muscle cell proliferation	4	0.856531	0.0219929	CCNB1, NOTCH1, MAPK14, FGF2	32.6573									GO:0016049~cell growth	13	1.24521	0.000133007	IL6, AR, TGFB3, ITGB3, DDX5, TGFB1, RPTOR, NUPR1, XBP1, ITGAV, PAK4, BCL2, MTOR	0.25428														GO:0032870~cellular response to hormone stimulus
							GO:0006295~nucleotide-excision repair, DNA incision, 3'-to lesion	4	0.856531	0.0219929	RPA2, ERCC3, ERCC1, GTF2H1	32.6573									GO:0051865~protein autoubiquitination	12	1.14943	0.00013713	TRAF2, UBE2D3, UBE2D2, UHRF2, RAG1, DDB2, TRIM13, RNF187, PARK2, TRAF6, STUB1, BRCA1	0.262153														GO:0033280~response to vitamin D
							GO:0000717~nucleotide-excision repair, DNA duplex unwinding	4	0.856531	0.0219929	UBC, ERCC3, RPS27A, GTF2H1	32.6573									GO:0045930~negative regulation of mitotic cell cycle	9	0.862069	0.000143005	EGFR, MAD2L1, PML, SMAD3, SLC9A3R1, TIMP2, ABL1, TGFB1, IL10	0.273369														GO:0030879~mammary gland development
							GO:1901216~positive regulation of neuron death	4	0.856531	0.0219929	GSK3B, BAD, MTOR, IKBKB	32.6573									GO:0033077~T cell differentiation in thymus	9	0.862069	0.000143005	BCL2, STAT5B, RAG1, ADAM17, PRKDC, FADD, CDK6, FZD7, CTNNB1	0.273369														GO:0046697~decidualization
							GO:0034394~protein localization to cell surface	4	0.856531	0.0219929	PIGK, FGF7, FGF10, CTNNB1	32.6573									GO:0010634~positive regulation of epithelial cell migration	10	0.957854	0.00014456	HIF1A, JUN, TGFBR2, IFNG, FGF10, ITGA3, PRKCE, SOX9, SRC, HDAC6	0.276338														GO:0055093~response to hyperoxia
							GO:0045892~negative regulation of transcription, DNA-templated	23	4.92505	0.0223396	COPS2, RELA, EZH2, TAF7, TP53, LEF1, FOXO1, SMAD2, UBE2I, RB1, TCF7L2, SRC, CTNNB1, SUMO1, NOTCH1, PSMC5, CDKN1B, CDKN2A, PFDN5, UBA3, EED, BCL3, SMARCA4	33.0805									GO:0034599~cellular response to oxidative stress	14	1.341	0.000144757	PYCR1, KAT2B, ATP2A2, HDAC1, XBP1, PNPT1, FOXO1, HSPA1A, HSPA1B, RAD52, ABL1, PARP1, SESN2, STAU1	0.276713														GO:0045987~positive regulation of smooth muscle contraction
							GO:0032886~regulation of microtubule-based process	3	0.642398	0.0242283	GSK3B, ERBB2, APC	35.3421									GO:0030183~B cell differentiation	14	1.341	0.000144757	CR2, RAG1, ITGB1, IL10, VCAM1, IFNA2, IFNA1, EP300, IFNB1, NTRK1, SP3, ADAM17, IFNA13, PIK3R1	0.276713														GO:0035264~multicellular organism growth
							GO:0030071~regulation of mitotic metaphase/anaphase transition	3	0.642398	0.0242283	ANAPC4, CDC23, ANAPC10	35.3421									GO:0042787~protein ubiquitination involved in ubiquitin-dependent protein catabolic process	23	2.20307	0.000144757	CDK1, SYVN1, RNF19A, CBL, HERC5, AURKA, CDC20, TRIM25, PARK2, RFFL, STUB1, OS9, CCNB1, MAD2L1, PLK1, UBR5, TRIM32, UBC, BUB1B, MDM2, ITCH, CUL4B, BUB3	0.276714														GO:0048167~regulation of synaptic plasticity
							GO:0009629~response to gravity	3	0.642398	0.0242283	FOS, CBLB, FOSL1	35.3421									GO:0051301~cell division	40	3.83142	0.000149456	MAD1L1, STOX1, TSG101, CETN2, ARF6, AURKA, NR3C1, CHEK2, CDC37, CCNE2, CCNE1, CDCA2, BUB1, NUP37, TPR, CCNA2, KMT5A, BUB3, PARD6A, CDK1, PARD6B, POGZ, ZNF830, CDK6, BIRC5, CDC20, RB1, CDK7, PRKCE, HMGA2, MARK4, CDK2, WEE1, CCNB1, CCND1, MAD2L1, CCND3, KNL1, BUB1B, FBXL7	0.285685														GO:0007183~SMAD protein complex assembly
							GO:0045741~positive regulation of epidermal growth factor-activated receptor activity	3	0.642398	0.0242283	FBXW7, TGFA, EGF	35.3421									GO:0048255~mRNA stabilization	7	0.670498	0.000155091	E2F1, THRAP3, HNRNPD, ELAVL1, MTOR, AXIN2, NOCT	0.29644														GO:0002467~germinal center formation
							GO:0034629~cellular protein complex localization	3	0.642398	0.0242283	SEH1L, SMAD7, RAN	35.3421									GO:0042993~positive regulation of transcription factor import into nucleus	7	0.670498	0.000155091	CSF3, HDAC3, XBP1, TRIM28, SMAD3, CDH1, PIK3R1	0.29644														GO:1903896~positive regulation of IRE1-mediated unfolded protein response
							GO:0071028~nuclear mRNA surveillance	3	0.642398	0.0242283	EXOSC9, EXOSC4, EXOSC5	35.3421									GO:0042176~regulation of protein catabolic process	7	0.670498	0.000155091	ODC1, XPO1, PSMD1, MDM2, ARNTL, CHEK2, FAF1	0.29644														GO:0043068~positive regulation of programmed cell death
							GO:0039694~viral RNA genome replication	3	0.642398	0.0242283	CDC42, RAB5A, EEA1	35.3421									GO:0030330~DNA damage response, signal transduction by p53 class mediator	7	0.670498	0.000155091	NBN, E2F7, TP53, BCL3, NDRG1, MDM4, SESN2	0.29644														GO:0006975~DNA damage induced protein phosphorylation
							GO:0006473~protein acetylation	3	0.642398	0.0242283	EP300, CREBBP, FOXO1	35.3421									GO:0071732~cellular response to nitric oxide	7	0.670498	0.000155091	TRAF2, HNRNPD, FOXO1, CCNA2, DPEP1, CDK2, DNM2	0.29644														GO:0032025~response to cobalt ion
							GO:2001235~positive regulation of apoptotic signaling pathway	4	0.856531	0.0247838	TGFBR1, MAPK9, PTEN, RPS3	35.9934									GO:0070373~negative regulation of ERK1 and ERK2 cascade	13	1.24521	0.000158544	CAV1, LYN, SMAD4, TLR4, SLC9A3R1, PTEN, DUSP1, ARRB1, PTPN1, ABL1, TNIP1, GSTP1, DUSP6	0.303032														GO:2000774~positive regulation of cellular senescence
							GO:0071375~cellular response to peptide hormone stimulus	4	0.856531	0.0247838	MAX, CAV1, RELA, SRC	35.9934									GO:0035556~intracellular signal transduction	45	4.31034	0.000160353	CXCL1, ZAK, CXCL8, AKAP13, SRC, BTK, AKT1, PRKAR2B, PRKAR2A, PLCB3, PDPK1, MAP3K3, HMOX1, RAC1, ANP32A, RAPGEF2, NRG1, SIK2, PRKCA, DVL2, TNIK, SGK3, SMAD7, SPHK1, PRKCI, SMAD4, MINK1, RAF1, SMAD2, PRKCE, ECT2, TRAF3IP2, RPS6KA5, ASB9, MAST4, RPS6KA3, DUSP1, PSEN1, MAPK14, CD209, GSK3B, JAK1, JAK2, TREM1, SMPD2	0.306483														GO:2000020~positive regulation of male gonad development
							GO:0010508~positive regulation of autophagy	5	1.07066	0.0262433	BECN1, ULK1, ATG14, FOXO1, BAD	37.6753									GO:0045080~positive regulation of chemokine biosynthetic process	6	0.574713	0.000160543	EGR1, TNF, HMOX1, IFNG, TLR3, IL1B	0.306847														GO:0032872~regulation of stress-activated MAPK cascade
							GO:0010628~positive regulation of gene expression	14	2.99786	0.0269682	CAV1, FGF8, AR, TGFBR1, TP53, LEF1, STAT3, RPS3, CDC42, MAPK14, MAPK9, MAPK8, MTOR, MED1	38.495									GO:0046854~phosphatidylinositol phosphorylation	17	1.62835	0.000160922	EGFR, FGFR1, FGF18, FGF7, GRB2, ERBB2, KITLG, FGF10, IRS1, EREG, PIK3C3, PIK3CA, NRG1, EGF, FGF2, PIK3R1, CD28	0.30757														GO:0042129~regulation of T cell proliferation
							GO:0045648~positive regulation of erythrocyte differentiation	4	0.856531	0.0277562	MAPK14, STAT5B, FOXO3, MED1	39.3746									GO:0006986~response to unfolded protein	11	1.05364	0.000163354	HSP90AB1, HSP90AA1, DERL1, HSPA4L, HSPA4, HSPD1, HSPB3, DNAJB1, UBXN4, DDIT3, HSPA8	0.312212														GO:0035196~production of miRNAs involved in gene silencing by miRNA
							GO:0006297~nucleotide-excision repair, DNA gap filling	4	0.856531	0.0277562	RPA2, PCNA, UBC, RPS27A	39.3746									GO:0016236~macroautophagy	15	1.43678	0.000172506	EI24, ATG12, MAP1LC3B, RB1CC1, ATG14, PIK3C3, UBC, RHEB, PARK2, MTOR, PIK3R4, RPTOR, ZFYVE1, VDAC1, HDAC6	0.329676														GO:2000727~positive regulation of cardiac muscle cell differentiation
							GO:0071353~cellular response to interleukin-4	4	0.856531	0.0277562	RPLP0, RPL3, LEF1, MCM2	39.3746									GO:0034605~cellular response to heat	10	0.957854	0.000184192	CDKN1A, ATXN3, HSF1, LYN, EIF2S1, HMOX1, HSPA1A, HSPA1B, TPR, CXCL10	0.351971														GO:1904706~negative regulation of vascular smooth muscle cell proliferation
							GO:0001658~branching involved in ureteric bud morphogenesis	5	1.07066	0.0283914	CTNNBIP1, FGF8, ILK, FGF2, CTNNB1	40.0749									GO:0043330~response to exogenous dsRNA	10	0.957854	0.000184192	MAPK1, IFNA2, IFNA1, IFNB1, MAPK3, TLR3, NFKBIA, IRF3, IFNA13, EIF2AK2	0.351971														GO:0031622~positive regulation of fever generation
							GO:0045732~positive regulation of protein catabolic process	6	1.2848	0.0283972	CDKN1B, GSK3B, FOXO1, NEDD4L, AXIN1, APC	40.0813									GO:1903265~positive regulation of tumor necrosis factor-mediated signaling pathway	5	0.478927	0.000184836	TRAF2, TRIM32, HSPA1A, HSPA1B, PARK2	0.353199														GO:0045410~positive regulation of interleukin-6 biosynthetic process
							GO:0045815~positive regulation of gene expression, epigenetic	6	1.2848	0.0283972	POLR2H, SF3B1, POLR2E, EP300, POLR2L, POLR2K	40.0813									GO:0030816~positive regulation of cAMP metabolic process	5	0.478927	0.000184836	CXCL9, PF4, CXCR3, CXCL11, CXCL10	0.353199														GO:2000617~positive regulation of histone H3-K9 acetylation
							GO:0006919~activation of cysteine-type endopeptidase activity involved in apoptotic process	7	1.49893	0.0290162	TRAF2, CDKN2A, CDKN1B, SENP1, HSPE1, BAD, BCL2L11	40.7564									GO:2000352~negative regulation of endothelial cell apoptotic process	9	0.862069	0.000189609	ICAM1, BRAF, FGB, IL13, ABL1, TNFAIP3, IL10, TERT, ANGPTL4	0.362305														GO:0032526~response to retinoic acid
							GO:0031175~neuron projection development	8	1.71306	0.029215	ULK1, UBE4B, MAPK9, CDH1, SHC1, RB1, IKBKB, APC	40.9717									GO:0060135~maternal process involved in female pregnancy	9	0.862069	0.000189609	HAVCR2, HIF1A, CCL2, MMP7, ITGA3, FAS, MTOR, ITGB1, IHH	0.362305														GO:0000226~microtubule cytoskeleton organization
							GO:0071548~response to dexamethasone	3	0.642398	0.0297375	PCNA, FOXO3, CPS1	41.5339									GO:0061418~regulation of transcription from RNA polymerase II promoter in response to hypoxia	9	0.862069	0.000189609	EGR1, STOX1, UBE2D3, UBE2D2, HIF1A, EP300, VEGFA, CREBBP, UBC	0.362305														GO:0061308~cardiac neural crest cell development involved in heart development
							GO:0046902~regulation of mitochondrial membrane permeability	3	0.642398	0.0297375	TP53, BAD, STAT3	41.5339									GO:0007254~JNK cascade	12	1.14943	0.000200476	MAP3K7, CASR, TNF, RB1CC1, MAP2K4, IKBKG, UBC, MINK1, MAPK9, TRAF6, TAB3, MAP3K11	0.383032														GO:0060559~positive regulation of calcidiol 1-monooxygenase activity
							GO:0048853~forebrain morphogenesis	3	0.642398	0.0297375	FGF8, UCHL5, PTEN	41.5339									GO:0031623~receptor internalization	11	1.05364	0.00020138	CD9, CAV1, TFRC, ARRB2, GRB2, CD81, CXCL8, ITGB2, GRK3, ITGB1, DNM2	0.384756														GO:0018076~N-terminal peptidyl-lysine acetylation
							GO:0033148~positive regulation of intracellular estrogen receptor signaling pathway	3	0.642398	0.0297375	AR, SKP2, MED1	41.5339									GO:1901216~positive regulation of neuron death	8	0.766284	0.000229152	AIMP2, EIF2S1, GSK3B, CLU, MTOR, IKBKB, ABL1, PARP1	0.437706														GO:2000111~positive regulation of macrophage apoptotic process
							GO:0010944~negative regulation of transcription by competitive promoter binding	3	0.642398	0.0297375	SMAD7, CREB1, MAD2L2	41.5339									GO:0060045~positive regulation of cardiac muscle cell proliferation	8	0.766284	0.000229152	CCNB1, MEF2C, CDK1, FGFR1, NOTCH1, MAPK14, NRG1, FGF2	0.437706														GO:0035984~cellular response to trichostatin A
							GO:0032981~mitochondrial respiratory chain complex I assembly	6	1.2848	0.0301694	NDUFS7, NDUFA2, NDUFV1, NDUFV2, NDUFS3, NDUFS2	41.9949									GO:0000717~nucleotide-excision repair, DNA duplex unwinding	8	0.766284	0.000229152	XPA, RAD23B, UBC, DDB2, CETN2, CUL4B, PARP1, ERCC2	0.437706														GO:0033003~regulation of mast cell activation
							GO:0071398~cellular response to fatty acid	4	0.856531	0.0309095	CCNB1, CREB1, SMARCD1, SRC	42.7769									GO:0051000~positive regulation of nitric-oxide synthase activity	8	0.766284	0.000229152	AKT1, KRAS, HIF1A, INS, ESR1, TERF2, TERT, CALM1	0.437706														GO:0036270~response to diuretic
							GO:0071542~dopaminergic neuron differentiation	4	0.856531	0.0309095	FGF8, RAC1, LRP6, CTNNB1	42.7769									GO:0070555~response to interleukin-1	10	0.957854	0.000232464	PRKCA, MTHFR, AES, GCLC, RELA, CREBBP, SPHK1, PRKCI, TRAF6, SRC	0.444019														GO:0071173~spindle assembly checkpoint
							GO:0051412~response to corticosterone	4	0.856531	0.0309095	CCNE1, FOS, CCND1, FOSL1	42.7769									GO:0061136~regulation of proteasomal protein catabolic process	7	0.670498	0.000235412	PSMD14, PSME1, PSME2, BTRC, UCHL5, PKD1, USP14	0.449638														GO:0071930~negative regulation of transcription involved in G1/S transition of mitotic cell cycle
							GO:2000134~negative regulation of G1/S transition of mitotic cell cycle	4	0.856531	0.0309095	EZH2, RB1, PTEN, SMARCA4	42.7769									GO:0051770~positive regulation of nitric-oxide synthase biosynthetic process	7	0.670498	0.000235412	CCL2, MAP2K4, TLR2, MAPK9, TLR4, JAK2, TLR9	0.449638														GO:2000630~positive regulation of miRNA metabolic process
							GO:0042327~positive regulation of phosphorylation	4	0.856531	0.0309095	EGFR, AR, ILK, EGF	42.7769									GO:0010506~regulation of autophagy	12	1.14943	0.000240468	HMGB1, SOGA1, NRBF2, EP300, XBP1, MAPT, RB1CC1, PARK2, ABL1, USP33, ATM, HDAC6	0.459274														GO:0002902~regulation of B cell apoptotic process
							GO:0009615~response to virus	8	1.71306	0.0318764	PSMA2, IKBKG, BCL3, RPS15A, IKBKB, FOSL1, SRC, CHUK	43.7835									GO:0071363~cellular response to growth factor stimulus	12	1.14943	0.000240468	RACK1, MYOCD, ERBB2, STAT5B, CLU, SPHK1, FZD1, MDM2, MAPK9, RPS6KB1, CTNNB1, TWIST1	0.459274														GO:0036462~TRAIL-activated apoptotic signaling pathway
							GO:0009612~response to mechanical stimulus	6	1.2848	0.0320097	CCNB1, MAPK9, RPS6KB1, STAT1, FOSL1, SRC	43.921									GO:0000060~protein import into nucleus, translocation	9	0.862069	0.000247992	AKT1, TNF, IFNG, BCL3, NFKBIA, ARNTL, TNPO2, TNPO1, TGFB1	0.473613														GO:0001781~neutrophil apoptotic process
							GO:0050731~positive regulation of peptidyl-tyrosine phosphorylation	7	1.49893	0.0320726	FGF7, TP53, FGF10, RICTOR, MLST8, MTOR, SRC	43.9857									GO:0001933~negative regulation of protein phosphorylation	13	1.24521	0.000261718	PARD6A, CCNB1, LYN, ATG14, TARDBP, DNAJC10, PRKDC, MICAL1, PARK2, MTOR, IGFBP3, PTEN, TGFB1	0.499763														GO:1902263~apoptotic process involved in embryonic digit morphogenesis
							GO:0006886~intracellular protein transport	13	2.78373	0.0324123	COG3, COPA, COPB2, VPS18, COPG1, COG7, RAN, COPB1, COPZ1, ARCN1, SEC13, TOMM22, KPNB1	44.3342									GO:0050707~regulation of cytokine secretion	6	0.574713	0.000279592	LYN, SOCS1, TLR2, TLR4, GPAM, TLR9	0.533808														GO:0060729~intestinal epithelial structure maintenance
							GO:0043966~histone H3 acetylation	5	1.07066	0.0329927	TAF10, SUPT3H, EP300, LEF1, TAF9	44.9249									GO:0031571~mitotic G1 DNA damage checkpoint	6	0.574713	0.000279592	RPA2, CCND1, TP53, TP63, CDK2, TP73	0.533808														GO:0002439~chronic inflammatory response to antigenic stimulus
							GO:0051592~response to calcium ion	6	1.2848	0.0339187	EGFR, CAV1, CCND1, EP300, RANBP1, BAD	45.855									GO:0009651~response to salt stress	6	0.574713	0.000279592	HSP90AB1, TNF, HSP90AA1, HIF1A, BAX, CCL5	0.533808														GO:0070434~positive regulation of nucleotide-binding oligomerization domain containing 2 signaling pathway
							GO:0040014~regulation of multicellular organism growth	4	0.856531	0.0342425	STAT5A, STAT5B, STAT3, PTPN11	46.1768									GO:0010941~regulation of cell death	6	0.574713	0.000279592	YWHAZ, JUN, HSPA1A, HSPA1B, EEF1D, JUNB	0.533808														GO:0090026~positive regulation of monocyte chemotaxis
							GO:0060338~regulation of type I interferon-mediated signaling pathway	4	0.856531	0.0342425	PTPN1, STAT1, CDC37, PTPN11	46.1768									GO:0006511~ubiquitin-dependent protein catabolic process	25	2.39464	0.00028494	USP2, BTRC, RFFL, STUB1, UBE2D3, BAG6, UBE2D2, XBP1, USP11, PSMD4, ITCH, USP33, USP14, PSMD9, DTL, SKP2, PSMD14, ATXN3, PSMC6, UHRF2, PSMC2, UBR5, UCHL5, FBXL7, CUL4B	0.543993														GO:0032270~positive regulation of cellular protein metabolic process
							GO:0032869~cellular response to insulin stimulus	7	1.49893	0.0353311	AKT1, PDPK1, FOXO1, STAT1, ERRFI1, SRC, CDK2	47.2453									GO:0043200~response to amino acid	10	0.957854	0.000290777	ICAM1, IL17A, CASP3, IL6, MTHFR, CCL2, LYN, RELA, MTOR, GSTP1	0.555108														GO:0043277~apoptotic cell clearance
							GO:0045429~positive regulation of nitric oxide biosynthetic process	5	1.07066	0.035447	AKT1, EGFR, HSP90AA1, MAPK9, MTOR	47.3579									GO:0030968~endoplasmic reticulum unfolded protein response	11	1.05364	0.000299946	DERL2, CCND1, DERL1, SYVN1, XBP1, IFNG, CREB3L1, PTPN1, HSPA5, EIF2AK2, STUB1	0.572563														GO:0002042~cell migration involved in sprouting angiogenesis
[truncated: 696 more rows]
