# Supplementary material for: Benchmarking selected computational gene network growing tools in context of virus-host interactions
Source: Sci Rep. 2017 Jul 19;7:5805. doi: 10.1038/s41598-017-06020-6 (PMC5517527; doi:10.1038/s41598-017-06020-6)
Supplement: Supplementary file 4 — supplementary Data 3 [file 41598_2017_6020_MOESM4_ESM.xls]

## Sheet: Title
Benchmarking selected computational gene network growing tools in context of virus-host interactions
Biruhalem Taye, Candida Vaz, Vivek Tanavde, Vladimir A. Kuznetsov, Frank Eisenhaber, Richard J Sugrue, Sebastian Maurer-Stroh

## Sheet: List of FDA approved drugs
List of FDA approved drugs that inhibit the known (147) and/or the newly predicted (71) host factors (analysis from MetaCore drug-target interaction)							Total number of drugs targeting known and new candidate IHFs (339)	Number of genes targeted			235 drugs exclusively "For known IHFs":	55 drugs exclusively "For 'new' IHFs":	53 common drugs "For known IHFs" and "For 'new' IHFs":
Drugs for known host targets				Drugs for new host targets			Dabrafenib	35			Amikacin	Bosutinib	Afatinib
Drugs	Targets			Drugs	Targets		Nilotinib	28			Ampicillin	Ponatinib	Nilotinib
Afatinib	MAP2K3			Afatinib	ABL1		Afatinib	28			Benzylpenicillin	Naltrexone	Ofloxacin
Nilotinib	MAP2K3			Bosutinib	ABL1		Pazopanib	16			Cefepime	Eprosartan	Cabozantinib
Amikacin	PGD			Dabrafenib	ABL1		Cabozantinib	15			4-Phenylbutyric acid	Hydrochlorothiazide	Dasatinib
Ampicillin	PGD			Dasatinib	ABL1		Vandetanib	14			Amifostine	Carbamazepine	Diazepam
Benzylpenicillin	PGD			Ibrutinib	ABL1		Regorafenib	11			Amiloride	Enzalutamide	Erlotinib
Cefepime	PGD			Nilotinib	ABL1		Chlorpromazine	10			Aminocaproic Acid	Estramustine	Ibrutinib
Ofloxacin	PGD			Pazopanib	ABL1		Ibrutinib	10			Bortezomib	Exemestane	Idelalisib
4-Phenylbutyric acid	HSPA8			Ponatinib	ABL1		Ruxolitinib	9			Clopidogrel	Finasteride	Regorafenib
Afatinib	AKT1			Regorafenib	ABL1		Dasatinib	8			Daunorubicin	Mifepristone	Secobarbital
Afatinib	DYRK1A			Naltrexone	ADRBK1		Mitoxantrone	7			Gefitinib	Nilutamide	Sirolimus
Afatinib	EGFR			Eprosartan	AGTR1		Imatinib	7			Gemcitabine	Spironolactone	Tacrolimus
Amifostine	MDM2			Hydrochlorothiazide	AGTR1		Amitriptyline	7			Lenvatinib	Toremifene	Aciclovir
Amiloride	PLAU			Losartan	AGTR1		Bortezomib	6			Mefenamic acid	Nadolol	Budesonide
Aminocaproic Acid	PLAU			Telmisartan	AGTR1		Trifluoperazine	6			Mitomycin	Dipyridamole	Caffeine
Bortezomib	PSMD2			Valsartan	AGTR1		Caffeine	6			Nintedanib	Imatinib	Carvedilol
Bortezomib	PSMD1			Carbamazepine	ALDH5A1		Nintedanib	5			Prasugrel	Etodolac	Celecoxib
Bortezomib	AKT1			Diazepam	ALDH5A1		Idelalisib	5			Prednisolone	Testosterone	Chloroquine
Cabozantinib	MAPK13			Disulfiram	ALDH5A1		Lidocaine	5			Ruxolitinib	Amlexanox	Chlorpromazine
Clopidogrel	P2RY12			Enzalutamide	AR		Olanzapine	5			Thalidomide	Everolimus	Clomifene
Dasatinib	TNK2			Estramustine	AR		Fluoxetine	5			Ticagrelor	Belinostat	Clotrimazole
Dasatinib	EGFR			Exemestane	AR		Nifedipine	5			Ticlopidine	Adenosine	Dabrafenib
Daunorubicin	PEPD			Finasteride	AR		Thioridazine	5			Tranexamic acid	Sulconazole	Desloratadine
Diazepam	SLC1A3			Fluphenazine	AR		Tacrolimus	5			Vandetanib	Terconazole	Diltiazem
Erlotinib	EGFR			Fulvestrant	AR		Prazepine	5			(S)-Procyclidine	Clindamycin	Disulfiram
Gefitinib	EGFR			Mifepristone	AR		Pentobarbital	5			Acetazolamide	Erythromycin	Doxycycline
Gemcitabine	EGFR			Nilutamide	AR		Celecoxib	4			Acetylcysteine	Levofloxacin	Econazole
Ibrutinib	EGFR			Spironolactone	AR		Cyproheptadine	4			Acitretin	Podophyllotoxin	Epirubicin
Idelalisib	PIK3C3			Toremifene	AR		Disulfiram	4			Aclidinium	Pitavastatin	Fenofibrate
Lenvatinib	EGFR			Chlorpromazine	ATP5D		Sulindac	4			Albendazole	Adefovir dipivoxil	Fluphenazine
Mefenamic acid	SLC1A3			Lidocaine	ATP5D		Sunitinib	4			Alfuzosin	Chlorzoxazone	Fulvestrant
Mitomycin	SLC1A3			Nadolol	ATP5D		Glipizide	4			Allopurinol	Drospirenone	Glipizide
Nilotinib	CLK1			Caffeine	ATR		Zidovudine	4			Alprazolam	Fluorometholone acetate	Ketoconazole
Nintedanib	FGFR2			Mitoxantrone	BAX		Diltiazem	4			Amiodarone	Methyltestosterone	Ketorolac
Prasugrel	P2RY12			Dipyridamole	BCL2L1		Amiloride	4			Amitriptyline	Ursodeoxycholic acid	Lidocaine
Prednisolone	P2RY12			Doxycycline	BCL2L1		Telmisartan	4			Amlodipine	Nicotinamide	Lomefloxacin
Regorafenib	FGFR2			Celecoxib	BIRC5		Secobarbital	4			Amoxapine	Olaparib	Losartan
Ruxolitinib	DAPK2			Dabrafenib	BRAF		Risperidone	4			Antazoline	Bicalutamide	Miconazole
Ruxolitinib	TNK2			Imatinib	BRAF		Pimozide	4			As(,2)O(,3)	Framycetin	Mitoxantrone
Secobarbital	RACGAP1			Nilotinib	BRAF		Nortriptyline	4			Asenapine	Dacarbazine	Norfloxacin
Sirolimus	FKBP5			Pazopanib	BRAF		Spiperone	4			Atenolol	Irbesartan	Paclitaxel
Tacrolimus	FKBP5			Regorafenib	BRAF		Zonisamide	3			Atorvastatin	Mesalazine	Pazopanib
Tacrolimus	FKBP8			Diltiazem	CASP9		Atropine	3			Atropine	Aminosalicylic acid	Pentobarbital
Thalidomide	AKT1			Etodolac	CCNB1		Ketoconazole	3			Auranofin	Vitamin K3	Pirfenidone
Ticagrelor	P2RY12			Etodolac	CDK2		Etodolac	3			Benzatropine	Decitabine	Piroxicam
Ticlopidine	P2RY12			Dabrafenib	CDK6		Perphenazine	3			Betaxolol	Cilostazol	Prazepine
Tranexamic acid	PLAU			Afatinib	CSNK1E		Mifepristone	3			Biperiden	Alendronic acid	Sulindac
Vandetanib	FGFR2			Afatinib	ERBB2		Testosterone	3			Bisoprolol	Cysteamine	Telmisartan
Vandetanib	EGFR			Bosutinib	ERBB2		Budesonide	3			Bretylium	Meloxicam	Trametinib
(S)-Procyclidine	CHRM1			Dabrafenib	ERBB2		Omeprazole	3			Brinzolamide	Ciprofloxacin	Trifluoperazine
Acetazolamide	AQP4			Dasatinib	ERBB2		Lansoprazole	3			Brompheniramine	Dexrazoxane	Valsartan
Acetazolamide	CA13			Erlotinib	ERBB2		Iloperidone	3			Bumetanide	Etoposide	Zidovudine
Acetylcysteine	JAK2			Ibrutinib	ERBB2		Simvastatin	3			Captopril	Gatifloxacin
Acetylcysteine	CHUK			Nilotinib	ERBB2		Auranofin	3			Carbinoxamine	Moxifloxacin
Acetylcysteine	CYC1			Testosterone	ERBB2		Acetylcysteine	3			Carfilzomib
Aciclovir	POLA1			Clomifene	ESR1		Sorafenib	3			Carmustine
Acitretin	FASN			Exemestane	ESR1		Ofloxacin	3			Cefadroxil
Aclidinium	CHRM1			Fulvestrant	ESR1		Disopyramide	3			Cefazolin
Afatinib	ERBB4			Amlexanox	FGF1		Propofol	3			Chlorothiazide
Afatinib	RET			Etodolac	FGF2		Erlotinib	3			Chlorpropamide
Afatinib	FLT3			Everolimus	FKBP1A		Clotrimazole	3			Chlortalidone
Afatinib	AXL			Tacrolimus	FKBP1A		Clomipramine	3			Cimetidine
Afatinib	MST1R			Desloratadine	FNTA		Halothane	3			cis-Tramadol
Afatinib	EPHA6			Disulfiram	GAPDH		Nicotinic acid	3			Clomipramine
Afatinib	IRAK1			Belinostat	HDAC6		Miconazole	3			Cromoglicic acid
Afatinib	CSK			Adenosine	HIF1A		Lenvatinib	3			Cyclobenzaprine
Afatinib	CSNK1A1			Sirolimus	HIF1A		Amiodarone	3			Cyclopentolate
Afatinib	SGK1			Clotrimazole	HMOX1		Propylthiouracil	3			Cyproheptadine
Afatinib	DCLK2			Econazole	HMOX1		Diazepam	3			Danazol
Afatinib	TXK			Ketoconazole	HMOX1		Bosutinib	3			Dantrolene
Afatinib	FRK			Miconazole	HMOX1		Fulvestrant	3			Dapiprazole
Albendazole	CYP2J2			Sulconazole	HMOX1		Pindolol	3			Darifenacin
Alfuzosin	ADRA1B			Terconazole	HMOX1		Verapamil	3			Desflurane
Allopurinol	SLC22A6			Clindamycin	IFNG		Epirubicin	2			Dexchlorpheniramine
Alprazolam	PTAFR			Erythromycin	IFNG		Paroxetine	2			Dexmethylphenidate
Amifostine	CDKN1A			Fenofibrate	IFNG		Lovastatin	2			Dextromethorphan
Amiloride	SCNN1D			Levofloxacin	IFNG		Ibuprofen	2			Dicycloverine
Amiloride	CACNA1A			Cabozantinib	IGF1R		Amifostine	2			Diflunisal
Amiloride	SCNN1G			Pazopanib	IGF1R		Tamsulosin	2			Dimethyl fumarate
Amiodarone	CACNA1A			Podophyllotoxin	IGF1R		Fenofibrate	2			Disopyramide
Amiodarone	CYP2J2			Afatinib	LYN		Ticlopidine	2			Dorzolamide
Amiodarone	KCNJ11			Cabozantinib	LYN		Losartan	2			Droperidol
Amitriptyline	HTR7			Dabrafenib	LYN		Trametinib	2			Dutasteride
Amitriptyline	SCN3A			Dasatinib	LYN		Ketorolac	2			Echothiophate
Amitriptyline	CHRM1			Ibrutinib	LYN		Aciclovir	2			Edrophonium
Amitriptyline	ADRA1B			Imatinib	LYN		Gefitinib	2			Elopiprazole
Amitriptyline	HTR2A			Nilotinib	LYN		Carvedilol	2			Enflurane
Amitriptyline	SCN8A			Pazopanib	LYN		Thalidomide	2			Epinastine
Amitriptyline	ASAH1			Regorafenib	LYN		Lomefloxacin	2			Ethacrynic acid
Amlodipine	ADRA1B			Cabozantinib	MAP2K1		Chloroquine	2			Famotidine
Amlodipine	CACNA1A			Trametinib	MAP2K1		Norfloxacin	2			Felbamate
Amoxapine	CHRM1			Pazopanib	MAP2K4		Glibenclamide	2			Felodipine
Ampicillin	G6PD			Afatinib	MAP2K6		Levofloxacin	2			Flavoxate
Antazoline	GRIN2C			Nilotinib	MAP2K6		Ondansetron	2			Flecainide
As(,2)O(,3)	BCL2			Paclitaxel	MAP2K6		Acetazolamide	2			Fluorouracil
Asenapine	HTR2A			Afatinib	MAPK10		Elopiprazole	2			Fluoxetine
Atenolol	ADRA1B			Imatinib	MAPK10		Ketamine	2			Flurbiprofen
Atorvastatin	HMGCR			Nilotinib	MAPK10		Adenosine	2			Flutamide
Atropine	CHRM1			Pazopanib	MAPK10		Valsartan	2			Fluticasone propionate
Atropine	ADRA1B			Afatinib	MAPK14		Carfilzomib	2			Fluvastatin
Atropine	CRHR1			Cabozantinib	MAPK14		Exemestane	2			Fluvoxamine
Auranofin	TBK1			Imatinib	MAPK14		Naproxen	2			Folic acid
Auranofin	CHUK			Nilotinib	MAPK14		Econazole	2			Foscarnet
Auranofin	GSR			Regorafenib	MAPK14		Diflunisal	2			Furosemide
Benzatropine	CHRM1			Pitavastatin	MAPK3		Enzalutamide	2			Gabapentin
Betaxolol	PTGER2			Imatinib	MAPK8		Amlodipine	2			Glibenclamide
Biperiden	CHRM1			Nilotinib	MAPK8		Daunorubicin	2			Glimepiride
Bisoprolol	FASN			Pazopanib	MAPK8		Piroxicam	2			Glycopyrrolate
Bortezomib	PSMB2			Pentobarbital	MAPK8		Quinapril	2			Granisetron
Bortezomib	CTSG			Secobarbital	MAPK8		Sirolimus	2			Guanethidine
Bortezomib	PSMB1			Afatinib	MAPK9		Indapamide	2			Haloperidol
Bretylium	CHRM1			Pazopanib	MAPK9		Trazodone	2			Halothane
Brinzolamide	CA13			Pentobarbital	MAPK9		Thymidine	2			Hydralazine
Brompheniramine	CHRM1			Secobarbital	MAPK9		Cyclobenzaprine	2			Ibuprofen
Budesonide	CYP2J2			Carvedilol	MAPKAP1		Quinine	2			Iloperidone
Bumetanide	CA13			Adefovir dipivoxil	NOS2		Mexiletine	2			Imiquimod
Cabozantinib	EPHA4			Chlorzoxazone	NOS2		Tofacitinib	2			Indapamide
Cabozantinib	AXL			Ketorolac	NOS2		Doxycycline	2			Ipratropium
Cabozantinib	MST1R			Piroxicam	NOS2		Pirfenidone	2			Isoflurane
Cabozantinib	NTRK2			Budesonide	NR3C1		Promethazine	2			Isotretinoin
Cabozantinib	FLT4			Drospirenone	NR3C1		Paclitaxel	2			Isradipine
Cabozantinib	RET			Fluorometholone acetate	NR3C1		Furosemide	2			Ivermectin
Cabozantinib	FLT3			Methyltestosterone	NR3C1		Pitavastatin	2			Ketamine
Caffeine	EPHA4			Mifepristone	NR3C1		Dimethyl fumarate	2			Ketotifen
Caffeine	SLC22A6			Prazepine	NR3C1		Loperamide	2			Lacosamide
Caffeine	PIK3CD			Testosterone	NR3C1		Mitomycin	2			Lamotrigine
Caffeine	PIK3CB			Ursodeoxycholic acid	NR3C1		Mefenamic acid	2			Lansoprazole
Captopril	SLC22A6			Adenosine	PARP1		Nicotinamide	2			Levetiracetam
Carbinoxamine	CHRM1			Nicotinamide	PARP1		Fluphenazine	2			Li('+)
Carfilzomib	PSMB2			Olaparib	PARP1		Dextromethorphan	2			Lofepramine
Carfilzomib	PSMB1			Bicalutamide	PGR		Ampicillin	2			Loperamide
Carmustine	GSR			Budesonide	PGR		Thiethylperazine	2			Loratadine
Carvedilol	ADRA1B			Enzalutamide	PGR		Desloratadine	2			Lovastatin
Cefadroxil	SLC22A6			Mifepristone	PGR		Mirtazapine	2			Lurasidone
Cefazolin	G6PD			Testosterone	PGR		Tacrine	2			Mafenide
Celecoxib	CHUK			Afatinib	PHKG2		Clomifene	2			Memantine
Chloroquine	KCNJ11			Caffeine	PIK3CA		Fluvastatin	2			Methadone
Chlorothiazide	SLC22A6			Idelalisib	PIK3CA		Naltrexone	1			Methazolamide
Chlorpromazine	GRIN2C			Mitoxantrone	PIM1		Carmustine	1			Methylphenidate
Chlorpromazine	CHRM1			Framycetin	PLD1		Dipyridamole	1			Methylscopolamine
Chlorpromazine	ADRA1B			Aciclovir	POLA2		Gabapentin	1			Metoclopramide
Chlorpromazine	HTR2A			Dacarbazine	POLA2		Felodipine	1			Metoprolol
Chlorpromazine	CAMK2B			Zidovudine	POLA2		Zanamivir	1			Mexiletine
Chlorpromazine	CAMK2G			Zidovudine	POLD2		Lurasidone	1			Minocycline
Chlorpromazine	GSR			Celecoxib	PPARG		Benzatropine	1			Mirtazapine
Chlorpromazine	CYP2J2			Glipizide	PPARG		Methazolamide	1			Molindone
Chlorpromazine	HTR7			Irbesartan	PPARG		Dantrolene	1			Na('+)
Chlorpropamide	SLC22A6			Mesalazine	PPARG		Acitretin	1			Naproxen
Chlortalidone	CA13			Sulindac	PPARG		Glimepiride	1			Nateglinide
Cimetidine	CHRM1			Telmisartan	PPARG		Gatifloxacin	1			Nedocromil
cis-Tramadol	CHRM1			Trifluoperazine	PRKCE		Loratadine	1			Nefazodone
Clomifene	CYP2J2			Idelalisib	PRKDC		Dutasteride	1			Nicardipine
Clomipramine	HTR7			Cabozantinib	PTK2		Olaparib	1			Nicotinic acid
Clomipramine	ADRA1B			Mitoxantrone	PTK2		Chlorpropamide	1			Nifedipine
Clomipramine	HTR2A			Aminosalicylic acid	PTPN1		Dapiprazole	1			Nimodipine
Clotrimazole	CYP17A1			Vitamin K3	PTPN1		Toremifene	1			Nisoldipine
Clotrimazole	CYP2J2			Mitoxantrone	RAC1		Trospium	1			Nortriptyline
Cromoglicic acid	KCNMA1			Pitavastatin	RAC1		Bicalutamide	1			Nuvenzepine
Cyclobenzaprine	CYP2J2			Cabozantinib	RAF1		Raloxifene	1			Olanzapine
Cyclobenzaprine	HTR2A			Dabrafenib	RAF1		Epinastine	1			Omeprazole
Cyclopentolate	CHRM1			Imatinib	RAF1		Taurine	1			Ondansetron
Cyproheptadine	HTR7			Nilotinib	RAF1		Nefazodone	1			Orphenadrine
Cyproheptadine	CHRM1			Pazopanib	RAF1		Tranexamic acid	1			Oxybutynin
Cyproheptadine	ADRA1B			Regorafenib	RAF1		Phenylbutazone	1			Paliperidone
Cyproheptadine	CACNA1A			Decitabine	RB1		Irbesartan	1			Pantoprazole
Dabrafenib	PKD1			Celecoxib	RELA		Streptomycin	1			Paroxetine
Dabrafenib	CAMK1			Cilostazol	RELA		Biperiden	1			Perphenazine
Dabrafenib	CDK1			Pazopanib	RIOK2		Dexchlorpheniramine	1			Phendimetrazine
Dabrafenib	NTRK1			Nicotinamide	SIRT1		Atorvastatin	1			Phenelzine
Dabrafenib	CSK			Disulfiram	SOD1		Benzylpenicillin	1			Phenoxybenzamine
Dabrafenib	RET			Afatinib	SRC		Ciprofloxacin	1			Phentolamine
Dabrafenib	JAK2			Bosutinib	SRC		Ketotifen	1			Phenylbutazone
Dabrafenib	HIPK3			Dabrafenib	SRC		Fluvoxamine	1			Pimozide
Dabrafenib	CSNK1A1			Ibrutinib	SRC		Oxybutynin	1			Pindolol
Dabrafenib	TGFBR1			Imatinib	SRC		Fluorometholone acetate	1			Piperacillin
Dabrafenib	FLT3			Nilotinib	SRC		Lacosamide	1			Pravastatin
Dabrafenib	SYK			Pazopanib	SRC		Trihexyphenidyl	1			Prednicarbate
Dabrafenib	EIF2AK3			Tacrolimus	STAT5A		Nuvenzepine	1			Pregabalin
Dabrafenib	EIF2AK2			Alendronic acid	TERT		Allopurinol	1			Prilocaine
Dabrafenib	MST1R			Mitoxantrone	TERT		Sulfanilamide	1			Prochlorperazine
Dabrafenib	DYRK1B			Ofloxacin	TERT		Stavudine	1			Promethazine
Dabrafenib	NTRK2			Pirfenidone	TGFB1		Pantoprazole	1			Propafenone
Dabrafenib	MAP2K5			Cysteamine	TGM2		Clopidogrel	1			Propantheline
Dabrafenib	EPHA6			Meloxicam	TIMP2		Flurbiprofen	1			Propofol
Dabrafenib	FRK			Chloroquine	TLR9		4-Phenylbutyric acid	1			Propranolol
Dabrafenib	NEK9			Pazopanib	TNIK		Triamterene	1			Propylthiouracil
Dabrafenib	GSK3A			Ciprofloxacin	TOP2A		Prednicarbate	1			Proxymetacaine
Dabrafenib	HIPK2			Dexrazoxane	TOP2A		Theophylline	1			Quinapril
Dabrafenib	LIMK1			Epirubicin	TOP2A		Nicardipine	1			Quinine
Dabrafenib	MAP3K11			Etoposide	TOP2A		Levetiracetam	1			Raloxifene
Dabrafenib	FLT4			Gatifloxacin	TOP2A		Dexrazoxane	1			Ranitidine
Dabrafenib	HIPK1			Levofloxacin	TOP2A		Ursodeoxycholic acid	1			Ranolazine
Danazol	CYP2J2			Lomefloxacin	TOP2A		Hydrochlorothiazide	1			Riluzole
Dantrolene	FASN			Moxifloxacin	TOP2A		Flavoxate	1			Risperidone
Dapiprazole	ADRA1B			Norfloxacin	TOP2A		Ticagrelor	1			Roflumilast
Darifenacin	CHRM1			Ofloxacin	TOP2A		Adefovir dipivoxil	1			Scopolamine
Dasatinib	FGFR1			Mitoxantrone	USP11		Orphenadrine	1			Sertraline
Dasatinib	MAP2K5			Afatinib	YES1		Phenelzine	1			Silodosin
Daunorubicin	NFKBIA			Cabozantinib	YES1		Vinorelbine	1			Simvastatin
Desflurane	ICAM1			Dabrafenib	YES1		Brinzolamide	1			Solifenacin
Desloratadine	FNTB			Dasatinib	YES1		Decitabine	1			Sorafenib
Dexchlorpheniramine	CHRM1			Ibrutinib	YES1		Desflurane	1			Spiperone
Dexmethylphenidate	CHRM1			Nilotinib	YES1		Brompheniramine	1			Stavudine
Dextromethorphan	GRIN2C						Cromoglicic acid	1			Streptomycin
Dextromethorphan	CHRM1						Tiludronic acid	1			Sulfanilamide
Diazepam	SLC2A1						Methadone	1			Sulfasalazine
Dicycloverine	CHRM1						Drospirenone	1			Sunitinib
Diflunisal	SLC22A6						Venlafaxine	1			Tacrine
Diflunisal	SLC16A1						Alfuzosin	1			Tamsulosin
Diltiazem	CNGB1						Imiquimod	1			Tapentadol
Diltiazem	CACNA1A						Scopolamine	1			Taurine
Diltiazem	HTR2A						Flecainide	1			Terazosin
Dimethyl fumarate	RPS6KA5						Chlortalidone	1			Theophylline
Dimethyl fumarate	RPS6KA4						Aminocaproic Acid	1			Thiethylperazine
Disopyramide	CHRM1						Podophyllotoxin	1			Thioridazine
Disopyramide	SCNN1D						Carbinoxamine	1			Thymidine
Disopyramide	KCNJ11						Bretylium	1			Tiludronic acid
Disulfiram	DNMT1						Isotretinoin	1			Tiotropium
Dorzolamide	CA13						Amoxapine	1			Tipranavir
Doxycycline	IL1A						Ponatinib	1			Tobramycin
Droperidol	KCNJ11						Tolterodine	1			Tofacitinib
Dutasteride	FASN						Riluzole	1			Tolmetin
Echothiophate	CHRM1						Felbamate	1			Tolterodine
Econazole	CYP17A1						Nilutamide	1			Trazodone
Edrophonium	APP						Sulfasalazine	1			Triamterene
Elopiprazole	ADRA1B						Erythromycin	1			Trihexyphenidyl
Elopiprazole	HTR2A						Cilostazol	1			Trospium
Enflurane	ATP2C1						Captopril	1			Venlafaxine
Epinastine	HTR2A						Fluorouracil	1			Verapamil
Epirubicin	POLA1						Atenolol	1			Vinorelbine
Erlotinib	ERBB4						Solifenacin	1			Vortioxetine
Ethacrynic acid	SLC22A6						Sertraline	1			Zanamivir
Famotidine	GSK3B						Propantheline	1			Ziprasidone
Felbamate	GRIN2C						Flutamide	1			Zonisamide
Felodipine	HTR2A						Prilocaine	1
Fenofibrate	FASN						Meloxicam	1
Flavoxate	CHRM1						Methyltestosterone	1
Flecainide	SCNN1D						Pregabalin	1
Fluorouracil	UNG						Tiotropium	1
Fluoxetine	HTR7						Propranolol	1
Fluoxetine	ADRA1B						Sulconazole	1
Fluoxetine	KCNJ3						Cefadroxil	1
Fluoxetine	HTR2A						Edrophonium	1
Fluoxetine	CYP2J2						Ipratropium	1
Fluphenazine	HTR7						Prednisolone	1
Flurbiprofen	SLC22A6						Tolmetin	1
Flutamide	UGT2B15						Haloperidol	1
Fluticasone propionate	ICAM1						Ziprasidone	1
Fluvastatin	SLC22A6						cis-Tramadol	1
Fluvastatin	HMGCR						Gemcitabine	1
Fluvoxamine	CYP2J2						Darifenacin	1
Folic acid	SLC22A6						Fluticasone propionate	1
Foscarnet	POLA1						Minocycline	1
Fulvestrant	SLC2A1						Cysteamine	1
Furosemide	SLC22A6						Metoprolol	1
Furosemide	CA13						Silodosin	1
Gabapentin	CACNA1A						Vortioxetine	1
Gefitinib	ERBB4						Amikacin	1
Glibenclamide	SLC22A6						Isoflurane	1
Glibenclamide	KCNJ11						Tapentadol	1
Glimepiride	KCNJ11						Alendronic acid	1
Glipizide	KCNJ12						Asenapine	1
Glipizide	KCNJ11						Dicycloverine	1
Glipizide	FASN						Memantine	1
Glycopyrrolate	CHRM1						Cefazolin	1
Granisetron	HTR2A						Clindamycin	1
Guanethidine	ADRA1B						Cimetidine	1
Haloperidol	HTR7						Aclidinium	1
Halothane	KCNMA1						Methylscopolamine	1
Halothane	ATP2C1						Lamotrigine	1
Halothane	KCNK12						Enflurane	1
Hydralazine	DNMT1						Chlorothiazide	1
Ibrutinib	CSK						Etoposide	1
Ibrutinib	RET						Dorzolamide	1
Ibrutinib	FLT3						Mafenide	1
Ibrutinib	FRK						Betaxolol	1
Ibuprofen	SLC22A6						Cefepime	1
Ibuprofen	SLC16A1						Tobramycin	1
Idelalisib	PIK3CD						Ethacrynic acid	1
Idelalisib	PIK3CB						Lofepramine	1
Iloperidone	HTR7						Paliperidone	1
Iloperidone	ADRA1B						Ranitidine	1
Iloperidone	HTR2A						Amlexanox	1
Imiquimod	BCL2						Guanethidine	1
Indapamide	SLC22A6						Nateglinide	1
Indapamide	CA13						Ivermectin	1
Ipratropium	CHRM1						Bisoprolol	1
Isoflurane	ATP2C1						Aminosalicylic acid	1
Isotretinoin	FASN						Vitamin K3	1
Isradipine	CYP2J2						Hydralazine	1
Ivermectin	CYP2J2						Spironolactone	1
Ketamine	SLC2A1						Propafenone	1
Ketamine	GRIN2C						Granisetron	1
Ketoconazole	CYP17A1						Cyclopentolate	1
Ketoconazole	CYP2J2						Albendazole	1
Ketorolac	HPGD						Nimodipine	1
Ketotifen	CHRM1						Dexmethylphenidate	1
Lacosamide	CA13						Phendimetrazine	1
Lamotrigine	AQP4						Phentolamine	1
Lansoprazole	SLC22A6						Framycetin	1
Lansoprazole	FASN						Moxifloxacin	1
Lansoprazole	CYP2J2						Alprazolam	1
Lenvatinib	FGFR1						Prochlorperazine	1
Lenvatinib	FLT4						Estramustine	1
Levetiracetam	CACNA1A						Antazoline	1
Li('+)	ADCY7						Roflumilast	1
Li('+)	GSK3B						Everolimus	1
Lidocaine	SCN3A						Molindone	1
Lidocaine	CHRM1						Nedocromil	1
Lidocaine	KCNK17						Droperidol	1
Lidocaine	SCN8A						Finasteride	1
Lofepramine	CHRM1						Bumetanide	1
Lomefloxacin	KCNJ11						Famotidine	1
Loperamide	GRIN2C						Nisoldipine	1
Loperamide	CACNA1A						Isradipine	1
Loratadine	CYP2J2						Nadolol	1
Losartan	HTR2A						Folic acid	1
Lovastatin	CYP2J2						Chlorzoxazone	1
Lovastatin	HMGCR						Phenoxybenzamine	1
Lurasidone	HTR7						Glycopyrrolate	1
Mafenide	CA13						Terconazole	1
Mefenamic acid	SLC22A6						Methylphenidate	1
Memantine	GRIN2C						Belinostat	1
Methadone	CYP2J2						Eprosartan	1
Methazolamide	CA13						Metoclopramide	1
Methylphenidate	CHRM1						Terazosin	1
Methylscopolamine	CHRM1						Foscarnet	1
Metoclopramide	CHRM1						Proxymetacaine	1
Metoprolol	CYP2J2						Piperacillin	1
Mexiletine	CHRM1						Pravastatin	1
Mexiletine	SCNN1D						Dacarbazine	1
Miconazole	CYP17A1						Carbamazepine	1
Miconazole	CYP2J2						Echothiophate	1
Minocycline	SLC22A6						Mesalazine	1
Mirtazapine	HTR7						Prasugrel	1
Mirtazapine	HTR2A						Tipranavir	1
Mitomycin	TLK1						Danazol	1
Mitoxantrone	BCL2						Ranolazine	1
Molindone	HTR2A
Na('+)	KCNJ11
Naproxen	SLC22A6
Naproxen	SLC16A1
Nateglinide	SLC22A6
Nedocromil	ICAM1
Nefazodone	HTR2A
Nicardipine	CYP2J2
Nicotinic acid	FASN
Nicotinic acid	ACACA
Nicotinic acid	NFKB1
Nifedipine	ADRA1B
Nifedipine	HTR2A
Nifedipine	CACNA1A
Nifedipine	GSR
Nifedipine	CYP2J2
Nilotinib	ERBB4
Nilotinib	NTRK1
Nilotinib	RET
Nilotinib	EPHA4
Nilotinib	FLT3
Nilotinib	AXL
Nilotinib	NTRK2
Nilotinib	EPHA6
Nilotinib	EPHB4
Nilotinib	CA13
Nilotinib	CSK
Nilotinib	NEK1
Nilotinib	SYK
Nilotinib	UGT2B15
Nilotinib	FRK
Nimodipine	CYP2J2
Nintedanib	FGFR4
Nintedanib	FLT3
Nintedanib	FGFR1
Nintedanib	FLT4
Nisoldipine	CACNA1A
Norfloxacin	CYP2J2
Nortriptyline	CHRM1
Nortriptyline	HTR2A
Nortriptyline	PIK3CD
Nortriptyline	CYP2J2
Nuvenzepine	CHRM1
Olanzapine	HTR7
Olanzapine	CHRM1
Olanzapine	ADRA1B
Olanzapine	HTR2A
Olanzapine	GSK3B
Omeprazole	FASN
Omeprazole	SLC22A6
Omeprazole	CYP2J2
Ondansetron	ADRA1B
Ondansetron	HTR2A
Orphenadrine	CYP2J2
Oxybutynin	CHRM1
Paclitaxel	BCL2
Paliperidone	HTR2A
Pantoprazole	FASN
Paroxetine	HTR2A
Paroxetine	CYP2J2
Pazopanib	FGFR1
Pazopanib	RET
Pazopanib	FGFR4
Pazopanib	FLT4
Pentobarbital	KRAS
Pentobarbital	SLC2A1
Pentobarbital	KCNJ12
Perphenazine	HTR7
Perphenazine	ADRA1B
Perphenazine	CYP2J2
Phendimetrazine	HTR2A
Phenelzine	HTR2A
Phenoxybenzamine	ADRA1B
Phentolamine	ADRA1B
Phenylbutazone	SLC22A6
Pimozide	HTR7
Pimozide	CAMK2B
Pimozide	CAMK2G
Pimozide	CYP2J2
Pindolol	HTR7
Pindolol	ADRA1B
Pindolol	SLC22A6
Piperacillin	LACTB
Pirfenidone	ICAM1
Piroxicam	SLC22A6
Pravastatin	HMGCR
Prazepine	GRIN2C
Prazepine	CHRM1
Prazepine	ADRA1B
Prazepine	HTR2A
Prednicarbate	IL1A
Pregabalin	CACNA1A
Prilocaine	SCNN1D
Prochlorperazine	HTR2A
Promethazine	HTR2A
Promethazine	CHRM1
Propafenone	SCNN1D
Propantheline	CHRM1
Propofol	CHRM1
Propofol	SLC2A1
Propofol	KCNJ11
Propranolol	PLA1A
Propylthiouracil	CHUK
Propylthiouracil	BAG3
Propylthiouracil	DIO1
Proxymetacaine	SCNN1D
Quinapril	SLC22A6
Quinapril	CYP2J2
Quinine	KCNK17
Quinine	KCNJ11
Raloxifene	KCNJ12
Ranitidine	SLC22A6
Ranolazine	CYP2J2
Regorafenib	FGFR1
Regorafenib	RET
Regorafenib	FLT3
Regorafenib	FLT4
Regorafenib	FRK
Riluzole	CACNA1A
Risperidone	HTR7
Risperidone	CHRM1
Risperidone	ADRA1B
Risperidone	HTR2A
Roflumilast	NFKB1
Ruxolitinib	DAPK3
Ruxolitinib	RET
Ruxolitinib	ROCK1
Ruxolitinib	NTRK2
Ruxolitinib	LTK
Ruxolitinib	JAK2
Ruxolitinib	JAK1
Scopolamine	CHRM1
Secobarbital	KRAS
Sertraline	CYP2J2
Silodosin	ADRA1B
Simvastatin	RETN
Simvastatin	CYP2J2
Simvastatin	HMGCR
Solifenacin	CHRM1
Sorafenib	FGFR1
Sorafenib	RET
Sorafenib	FLT3
Spiperone	HTR7
Spiperone	CHRM1
Spiperone	ADRA1B
Spiperone	HTR2A
Stavudine	TK2
Streptomycin	G6PD
Sulfanilamide	CA13
Sulfasalazine	CHUK
Sulindac	SLC22A6
Sulindac	CTSG
Sulindac	HPGD
Sunitinib	FGFR1
Sunitinib	RET
Sunitinib	FLT3
Sunitinib	FLT4
Tacrine	CHRM1
Tacrine	APP
Tacrolimus	FKBP9
Tamsulosin	HTR7
Tamsulosin	ADRA1B
Tapentadol	CHRM1
Taurine	NFKB1
Telmisartan	SLC22A6
Telmisartan	CYP2J2
Terazosin	ADRA1B
Thalidomide	CHUK
Theophylline	SLC22A6
Thiethylperazine	CHRM1
Thiethylperazine	HTR2A
Thioridazine	HTR7
Thioridazine	CHRM1
Thioridazine	ADRA1B
Thioridazine	HTR2A
Thioridazine	CYP2J2
Thymidine	DPYD
Thymidine	TK2
Ticlopidine	CYP2J2
Tiludronic acid	VEGFB
Tiotropium	CHRM1
Tipranavir	CTSD
Tobramycin	PLA1A
Tofacitinib	JAK2
Tofacitinib	JAK1
Tolmetin	SLC22A6
Tolterodine	CHRM1
Trametinib	MAP2K2
Trazodone	ADRA1B
Trazodone	HTR2A
Triamterene	CDK4
Trifluoperazine	ADRA1B
Trifluoperazine	HTR2A
Trifluoperazine	PRKCI
Trifluoperazine	PRKCD
Trifluoperazine	PRKCA
Trihexyphenidyl	CHRM1
Trospium	CHRM1
Valsartan	SLC22A6
Vandetanib	FGFR1
Vandetanib	ERBB4
Vandetanib	RET
Vandetanib	EPHA4
Vandetanib	FLT3
Vandetanib	EPHA7
Vandetanib	EPHA6
Vandetanib	LTK
Vandetanib	EPHB4
Vandetanib	CSK
Vandetanib	MERTK
Vandetanib	FLT4
Venlafaxine	HTR2A
Verapamil	HTR2A
Verapamil	ABCC6
Verapamil	CYP2J2
Vinorelbine	TUBB3
Vortioxetine	HTR7
Zanamivir	NEU1
Zidovudine	POLA1
Zidovudine	TK2
Ziprasidone	ADRA1B
Zonisamide	AQP4
Zonisamide	CACNA1A
Zonisamide	CA13

## Sheet: List of host targets
Known host factors targeted by drugs	New host factors targeted by drugs	All host targets targeted by drugs
147	71	218
FKBP5	PRKCE	POLA1
CACNA1A	RIOK2	CYP17A1
DAPK2	AGTR1	HMGCR
SYK	PTK2	ERBB4
POLA1	IFNG	PRKCE
GSK3A	POLD2	KCNMA1
CYP17A1	TNIK	ROCK1
HMGCR	MAPK14	POLD2
PRKCI	RAC1	SCN3A
CDK4	ADRBK1	TNIK
CDK1	FGF2	GSR
PSMB1	CDK6	MST1R
ERBB4	HMOX1	ABCC6
NFKBIA	MAP2K4	IRAK1
KCNMA1	GAPDH	MAPK14
ROCK1	NOS2	EIF2AK2
SCN3A	TLR9	SLC1A3
RETN	RAF1	PLAU
FKBP9	CCNB1	PSMD1
UGT2B15	TGFB1	PLA1A
GSR	TOP2A	RAC1
MST1R	MAPK8	ADCY7
ABCC6	FNTA	NTRK1
RPS6KA4	PTPN1	ADRBK1
LTK	IGF1R	PTAFR
HTR2A	CASP9	CDK6
IRAK1	ATR	HMOX1
BCL2	BCL2L1	CSK
SCNN1G	ATP5D	CNGB1
EIF2AK2	ABL1	NOS2
SLC1A3	MAPK3	CAMK2B
PLAU	CSNK1E	CA13
PSMD1	AR	TLR9
PLA1A	MAPK10	RAF1
ADCY7	PHKG2	CCNB1
NTRK1	LYN	FNTA
PTAFR	YES1	PTPN1
RACGAP1	TGM2	IL1A
PIK3CB	BRAF	CASP9
CSK	FGF1	FGFR1
EPHA6	PLD1	CRHR1
CNGB1	PPARG	TLK1
HIPK3	BAX	DYRK1A
SLC22A6	POLA2	AXL
CAMK2B	FKBP1A	CDKN1A
CA13	TERT	ATP5D
FGFR4	HIF1A	MAP2K2
CTSD	RELA	CSNK1E
HPGD	ALDH5A1	SGK1
G6PD	BIRC5	PSMB2
PIK3C3	RB1	DIO1
TUBB3	STAT5A	ADRA1B
PIK3CD	MAPK9	JAK1
LIMK1	MAP2K1	PKD1
KCNJ11	SIRT1	FGFR2
KCNJ12	TIMP2	RPS6KA5
IL1A	SRC	KCNK17
FGFR1	CDK2	FASN
CRHR1	HDAC6	PTGER2
ICAM1	SOD1	CAMK1
TLK1	PGR	PHKG2
DYRK1A	MAPKAP1	DCLK2
AXL	PIK3CA	LYN
CDKN1A	USP11	FNTB
KCNK12	PRKDC	EPHA7
MAP2K2	PIM1	HIPK2
SGK1	PARP1	CYC1
DPYD	NR3C1	TGM2
PSMB2	ESR1	AKT1
DIO1	ERBB2	NTRK2
ADRA1B	MAP2K6	JAK2
CSNK1A1		CHUK
JAK1		TBK1
PKD1		MAP2K5
FGFR2		ACACA
RPS6KA5		CTSG
KCNK17		TXK
FASN		SCN8A
PTGER2		DNMT1
CAMK1		NEK1
MAP2K3		TNK2
PGD		BIRC5
FLT4		MDM2
MAP3K11		EGFR
DCLK2		MAP2K1
FNTB		NFKB1
CYP2J2		SIRT1
LACTB		TGFBR1
EPHA7		P2RY12
KRAS		HTR7
CYC1		TIMP2
MAPK13		NEK9
HIPK2		SOD1
KCNJ3		BAG3
AKT1		MAPKAP1
NTRK2		PIK3CA
JAK2		USP11
CHRM1		FLT3
CHUK		PRKDC
AQP4		PSMD2
GSK3B		DAPK3
MERTK		ESR1
TBK1		ERBB2
GRIN2C		FKBP5
MAP2K5		CACNA1A
ACACA		DAPK2
FRK		SYK
CTSG		GSK3A
EPHA4		PRKCI
TXK		CDK4
HSPA8		PSMB1
PRKCA		CDK1
SLC16A1		RIOK2
PRKCD		AGTR1
SCN8A		NFKBIA
DNMT1		PTK2
NEU1		IFNG
EPHB4		RETN
HIPK1		FKBP9
NEK1		UGT2B15
EIF2AK3		RPS6KA4
TNK2		LTK
UNG		HTR2A
RET		SCNN1G
CAMK2G		BCL2
ATP2C1		FGF2
TK2		RACGAP1
MDM2		EPHA6
PEPD		PIK3CB
APP		MAP2K4
ASAH1		GAPDH
SLC2A1		SLC22A6
EGFR		HIPK3
NFKB1		FGFR4
VEGFB		CTSD
TGFBR1		HPGD
HTR7		G6PD
P2RY12		PIK3C3
NEK9		TUBB3
BAG3		PIK3CD
FLT3		TOP2A
DYRK1B		TGFB1
PSMD2		LIMK1
FKBP8		MAPK8
SCNN1D		KCNJ11
DAPK3		IGF1R
CLK1		KCNJ12
		ICAM1
		ATR
		BCL2L1
		KCNK12
		ABL1
		MAPK3
		DPYD
		CSNK1A1
		MAPK10
		AR
		MAP2K3
		PGD
		FLT4
		MAP3K11
		YES1
		CYP2J2
		LACTB
		KRAS
		MAPK13
		KCNJ3
		BRAF
		FGF1
		CHRM1
		PLD1
		BAX
		PPARG
		AQP4
		GSK3B
		MERTK
		GRIN2C
		FKBP1A
		POLA2
		FRK
		EPHA4
		TERT
		RELA
		HIF1A
		HSPA8
		PRKCA
		SLC16A1
		PRKCD
		NEU1
		EPHB4
		HIPK1
		EIF2AK3
		UNG
		ALDH5A1
		RET
		CAMK2G
		ATP2C1
		RB1
		TK2
		STAT5A
		PEPD
		APP
		MAPK9
		ASAH1
		SLC2A1
		VEGFB
		SRC
		CDK2
		HDAC6
		PGR
		PIM1
		DYRK1B
		FKBP8
		PARP1
		NR3C1
		SCNN1D
		CLK1
		MAP2K6

## Sheet: list of previous and new drugs
Predicted/tested drugs against IAV from previous studies				Host factor targeted approved drugs from previous studies					Host factor targeted approved drugs from the current study				Comparison of approved drugs between the current and previous studies				Biruhalem vs De Chassey et al., 2012				Biruhalem vs Watenabe et al., 2014				Confirmed inhibitory drugs
	De Chassey et al., 2012 (FDA approved)	Watenabe et al., 2014		Drug_name	DrugBank_ID				Drug_name	DrugBank_ID			258 drugs exclusively in "Current ":	155 drugs exclusively in "Previous ":	75 drugs common in "Previous " and "Current ":		71				8				6
Number of Drugs	204	60		Abciximab	DB00054	Bortezomib	DB00188		4-Phenylbutyric acid	DB00291			DrugBank_ID	DrugBank_ID	DrugBank_ID		Venlafaxine				Trifluoperazine				Bortezomib
	Lercanidipine	Procainamide		Adalimumab	DB00051	Ruxolitinib	DB08877		Acetazolamide	DB00819			DB00291	DB00054	DB00346		Phenoxybenzamine				Decitabine				Ruxolitinib
	Trazodone	Vintafolide		Adenine	DB00173	Simvastatin	DB00641		Acetylcysteine	DB06151			DB00819	DB00051	DB00594		Clomipramine				Bortezomib				Simvastatin
	Magnesium Sulfate	Golgicide A		Adenosine monophosphate	DB00131	Chloroquine	DB00608		Aciclovir	DB00787			DB06151	DB00173	DB00381		Thalidomide				Gemcitabine				Chloroquine
	Modafinil	Vinorelbine		Adenosine triphosphate	DB00171	Minocycline	DB01017		Acitretin	DB00459			DB00787	DB00131	DB01076		Carmustine				Vinorelbine				Minocycline
	Promazine	Bms-275183		Alefacept	DB00092	Brinzolamide	DB01194		Aclidinium	DB08897			DB00459	DB00171	DB00188		Verapamil				Decitabine				Brinzolamide
	Carmustine	Flucytosine		Alemtuzumab	DB00087				Adefovir dipivoxil	DB00718			DB08897	DB00092	DB01194		Pimozide				Bortezomib
	Tetrahydrofolic acid	Lithium		Alfuzosin	DB00346				Adenosine	DB00640			DB00718	DB00087	DB08889		Chlorpromazine				Ruxolitinib
	Chlorprothixene	Pyruvic Acid		Alteplase	DB00009				Afatinib	DB08916			DB00640	DB00009	DB00262		Trazodone
	Methyclothiazide	Milataxel		Amiloride	DB00594				Albendazole	DB00518			DB08916	DB00029	DB00608		Lamotrigine
	Paroxetine	Larotaxel		Amlodipine	DB00381				Alendronic acid	DB00630			DB00518	DB00025	DB00880		Sulindac
	Phenylephrine	Podofilox		Anistreplase	DB00029				Alfuzosin	DB00346			DB00630	DB01429	DB00477		Felodipine
	Dofetilide	Thiostrepton		Antihemophilic Factor (Recombinant)	DB00025				Allopurinol	DB00437			DB00437	DB01238	DB00356		Paliperidone
	Ziprasidone	NPI-2358		Aprindine	DB01429				Alprazolam	DB00404			DB00404	DB01169	DB01242		Alfuzosin
	Diazoxide	Retaspimycin		Aripiprazole	DB01238				Amifostine	DB01143			DB01143	DB00945	DB01003		Hydrochlorothiazide
	Lovastatin	Ppiase-Parvulin Inhibitor		Arsenic trioxide	DB01169				Amikacin	DB00479			DB00479	DB00928	DB00924		Triamterene
	Midodrine	L-Proline		Aspirin	DB00945				Amiloride	DB00594			DB00513	DB00074	DB00434		Nimodipine
	Tenecteplase	17-Dimethylaminoethylamino-17-Demethoxygeldanamycin (17-Dmag)		Atorvastatin	DB01076				Aminocaproic Acid	DB00513			DB00233	DB00436	DB00298		Glibenclamide
	Rosuvastatin	Cladribine		Azacitidine	DB00928				Aminosalicylic acid	DB00233			DB01118	DB00562	DB01262		Cyproheptadine
	Felodipine	Paclitaxel		Basiliximab	DB00074				Amiodarone	DB01118			DB00321	DB01244	DB01189		Risperidone
	Capecitabine	Homoharringtonine		Bendroflumethiazide	DB00436				Amitriptyline	DB00321			DB01025	DB00217	DB00343		Tamsulosin
	Minocycline	Bortezomib		Benzthiazide	DB00562				Amlexanox	DB01025			DB00543	DB00112	DB00228		Paclitaxel
	Streptokinase	KT5720		Bepridil	DB01244				Amlodipine	DB00381			DB00415	DB01393	DB00751		Amiloride
	Prazosin	WP1130		Bethanidine	DB00217				Amoxapine	DB00543			DB08799	DB00121	DB00773		Amlodipine
	Glimepiride	Docetaxel		Bevacizumab	DB00112				Ampicillin	DB00415			DB06216	DB08870	DB01023		Repaglinide
	Dextroamphetamine	Hsp90 Inhibitor		Bezafibrate	DB01393				Antazoline	DB08799			DB00335	DB01200	DB00623		Terazosin
	N-Acetyl-D-glucosamine	Trifluoperazine		Biotin	DB00121				Asenapine	DB06216			DB00572	DB06772	DB01095		Chlorothiazide
	Cyclobenzaprine	Brentuximab Vedotin		Bortezomib	DB00188				Atenolol	DB00335			DB00995	DB01101	DB00176		Prazosin
	Isoflurane	Vinblastine		Bortezomib	DB00188				Atorvastatin	DB01076			DB05015	DB00089	DB00441		Thiethylperazine
	Adenosine monophosphate	Vincristine		Brentuximab Vedotin	DB08870				Atropine	DB00572			DB00245	DB01034	DB01016		Prochlorperazine
	Naloxone	Pepstatin A		Brinzolamide	DB01194				Auranofin	DB00995			DB01053	DB01239	DB00222		Pravastatin
	S-Adenosylmethionine	Lactacystin		Bromocriptine	DB01200				Belinostat	DB05015			DB00195	DB00122	DB01170		Mirtazapine
	Hydroflumethiazide	AL 108		Cabazitaxel	DB06772				Benzatropine	DB00245			DB01128	DB00604	DB01159		Lovastatin
	Dapiprazole	Icmt Inhibitor		Capecitabine	DB01101				Benzylpenicillin	DB01053			DB00810	DB00515	DB00999		Sorafenib
	L-Proline	Podophyllotoxin		Capromab	DB00089				Betaxolol	DB00195			DB00612	DB00242	DB00619		Fluphenazine
	Trichlormethiazide	Calmidazolium		Carfilzomib	DB08889				Bicalutamide	DB01128			DB06616	DB00720	DB01029		Minocycline
	Cyproheptadine	NADH		Carmustine	DB00262				Biperiden	DB00810			DB01158	DB00631	DB00753		Glimepiride
	Abciximab	Epothilone B		Cerulenin	DB01034				Bisoprolol	DB00612			DB00835	DB00363	DB00555		Paroxetine
	Tamsulosin	Ixabepilone		Chloroquine	DB00608				Bortezomib	DB00188			DB01222	DB01394	DB00836		Phendimetrazine
	Pimozide	MST-997		Chlorothiazide	DB00880				Bosutinib	DB06616			DB00887	DB00606	DB00227		Miconazole
	Sevoflurane	Anisomycin		Chlorpromazine	DB00477				Bretylium	DB01158			DB08875	DB00111	DB01110		Nefazodone
	Donepezil	Cabazitaxel		Chlorprothixene	DB01239				Brinzolamide	DB01194			DB00201	DB04840	DB01017		Isoflurane
	Adalimumab	Colchicine		Chlorzoxazone	DB00356				Brompheniramine	DB00835			DB01197	DB01234	DB00370		Diazoxide
	Mianserin	L-Lysine		Choline	DB00122				Budesonide	DB01222			DB00564	DB01576	DB00731		Halothane
	Epinastine	Heat Shock Protein Inhibitor I		Cisapride	DB00604				Bumetanide	DB00887			DB00748	DB01119	DB00716		Imatinib
	L-Glutamic Acid	Gemcitabine		Cisplatin	DB00515				Cabozantinib	DB08875			DB01136	DB00527	DB01149		Sunitinib
	Etanercept	Vinflunine		Cladribine	DB00242				Caffeine	DB00201			DB01140	DB00320	DB00393		Nateglinide
	Vitamin E	Eribulin		Clodronate	DB00720				Captopril	DB01197			DB01327	DB01093	DB00334		Etoposide
	Nefazodone	Carfilzomib		Clofarabine	DB00631				Carbamazepine	DB00564			DB01413	DB01248	DB01229		Olanzapine
	Norepinephrine	Adenine		Clomipramine	DB01242				Carbinoxamine	DB00748			DB00482	DB00204	DB01267		Guanethidine
	Droxidopa	Carboxyatractyloside		Clozapine	DB00363				Carfilzomib	DB08889			DB00672	DB00843	DB00715		Perphenazine
	Lamotrigine	Leptomycin B		Colchicine	DB01394				Carmustine	DB00262			DB00310	DB00590	DB00850		Atorvastatin
	Enflurane	TTI-237		Cromoglicate	DB01003				Carvedilol	DB01136			DB01166	DB06262	DB01579		Labetalol
	Chlorothiazide	Clodronate		Cyclobenzaprine	DB00924				Cefadroxil	DB01140			DB00501	DB00095	DB00925		Fluvoxamine
	Bezafibrate	Decitabine		Cyclothiazide	DB00606				Cefazolin	DB01327			DB00537	DB00109	DB01100		Loperamide
	Irbesartan	Azacitidine		Cyproheptadine	DB00434				Cefepime	DB01413			DB00193	DB03010	DB01179		Chlorzoxazone
	Etoposide	Clodronic Acid		Daclizumab	DB00111				Celecoxib	DB00482			DB01190	DB00696	DB00175		Cyclobenzaprine
	Atorvastatin	ABT-751		Dapiprazole	DB00298				Chloroquine	DB00608			DB00882	DB08871	DB00433		Enflurane
	Bepridil	Cisplatin		Debrisoquin	DB04840				Chlorothiazide	DB00880			DB00758	DB00005	DB01069		Promethazine
	Irinotecan	2 3-Butanedione 2-Monoxime		Decitabine	DB01262				Chlorpromazine	DB00477			DB00257	DB00973	DB00734		Dapiprazole
	Labetalol	Ruxolitinib (Incb018424)		Desflurane	DB01189				Chlorpropamide	DB00672			DB00979	DB01099	DB08877		Epinastine
	Benzthiazide			Dexamethasone	DB01234				Chlortalidone	DB00310			DB00847	DB01073	DB00641		Bortezomib
	Ibritumomab			Dexamethasone	DB01234				Chlorzoxazone	DB00356			DB08912	DB04841	DB00398		Diltiazem
	Biotin			Dextroamphetamine	DB01576				Cilostazol	DB01166			DB00851	DB05111	DB00605		Bromocriptine
	Nitrendipine			Diazoxide	DB01119				Cimetidine	DB00501			DB01406	DB00056	DB01268		Nedocromil
	Sulindac			Dibucaine	DB00527				Ciprofloxacin	DB00537			DB01219	DB00143	DB00706		Thioridazine
	Pyruvic acid			Dihydroergotamine	DB00320				cis-Tramadol	DB00193			DB00496	DB00145	DB01162		Fluvastatin
	Icosapent			Diltiazem	DB00343				Clindamycin	DB01190			DB01254	DB00226	DB01041		Ziprasidone
	Minaprine			Dimethyl sulfoxide	DB01093				Clomifene	DB00882			DB00694	DB01018	DB00679		Simvastatin
	Methoxamine			Docetaxel	DB01248				Clomipramine	DB01242			DB00967	DB04865	DB00656		Irbesartan
	Alemtuzumab			Docetaxel	DB01248				Clopidogrel	DB00758			DB09555	DB00774	DB00384		Desflurane
	Glutathione			Dofetilide	DB00204				Clotrimazole	DB00257			DB06701	DB00078	DB00831
	Fluvoxamine			Donepezil	DB00843				Cromoglicic acid	DB01003			DB00380	DB00308	DB00285
	Paliperidone			Doxazosin	DB00590				Cyclobenzaprine	DB00924			DB00514	DB06196	DB00661
	Clomipramine			Droxidopa	DB06262				Cyclopentolate	DB00979			DB00829	DB00159	DB00361
	Sunitinib			Efalizumab	DB00095				Cyproheptadine	DB00434			DB00804	DB00028	DB00246
	Orlistat			Enflurane	DB00228				Cysteamine	DB00847			DB00861	DB00065
	Capromab			Enfuvirtide	DB00109				Dabrafenib	DB08912			DB08908	DB00762
	Phosphatidylserine			Epinastine	DB00751				Dacarbazine	DB00851			DB00975	DB04845
	Perphenazine			Epothilone B	DB03010				Danazol	DB01406			DB00280	DB00598
	Methamphetamine			Ergotamine	DB00696				Dantrolene	DB01219			DB00822	DB00125
	Guanethidine			Eribulin	DB08871				Dapiprazole	DB00298			DB00869	DB00128
	Fludarabine			Etanercept	DB00005				Darifenacin	DB00496			DB00254	DB00155
	Melatonin			Etanercept	DB00005				Dasatinib	DB01254			DB00450	DB00151
	Nateglinide			Etoposide	DB00773				Daunorubicin	DB00694			DB01395	DB00528
	Thioridazine			Ezetimibe	DB00973				Decitabine	DB01262			DB01126	DB00922
	L-Citrulline			Felodipine	DB01023				Desflurane	DB01189			DB01057	DB00130
	Halothane			Flucytosine	DB01099				Desloratadine	DB00967			DB01127	DB01255
	Repaglinide			Fludarabine	DB01073				Dexchlorpheniramine	DB09555			DB01010	DB01356
	Methotrimeprazine			Flunarizine	DB04841				Dexmethylphenidate	DB06701			DB08899	DB00123
	Arsenic trioxide			Fluphenazine	DB00623				Dexrazoxane	DB00380			DB00445	DB00134
	Aprindine			Fluvastatin	DB01095				Dextromethorphan	DB00514			DB00876	DB00172
	Promethazine			Fluvoxamine	DB00176				Diazepam	DB00829			DB00530	DB00161
	Docetaxel			Fontolizumab	DB05111				Dicycloverine	DB00804			DB00199	DB00653
	Paclitaxel			Gemcitabine	DB00441				Diflunisal	DB00861			DB01196	DB01065
	Pranlukast			Gemtuzumab ozogamicin	DB00056				Diltiazem	DB00343			DB00903	DB00933
	Guanfacine			Glibenclamide	DB01016				Dimethyl fumarate	DB08908			DB00749	DB01577
	Triamterene			Glimepiride	DB00222				Dipyridamole	DB00975			DB01590	DB01403
	Trastuzumab			Glutathione	DB00143				Disopyramide	DB00280			DB00990	DB00723
	Anistreplase			Glycine	DB00145				Disulfiram	DB00822			DB00927	DB01028
	Sertindole			Guanadrel Sulfate	DB00226				Dorzolamide	DB00869			DB00949	DB00232
	Cisapride			Guanethidine	DB01170				Doxycycline	DB00254			DB01039	DB00247
	Cromoglicate			Guanfacine	DB01018				Droperidol	DB00450			DB01216	DB06148
	Pegaptanib			Halothane	DB01159				Drospirenone	DB01395			DB01148	DB00211
	Mesoridazine			Homoharringtonine	DB04865				Dutasteride	DB01126			DB01195	DB00805
	NADH			Hydrochlorothiazide	DB00999				Echothiophate	DB01057			DB00324	DB01252
	Propericiazine			Hydroflumethiazide	DB00774				Econazole	DB01127			DB00544	DB00745
	Nimodipine			Ibritumomab	DB00078				Edrophonium	DB01010			DB00472	DB00075
	Phendimetrazine			Ibutilide	DB00308				Enflurane	DB00228			DB00712	DB00141
	Loperamide			Icatibant	DB06196				Enzalutamide	DB08899			DB00499	DB01183
	L-Cysteine			Icosapent	DB00159				Epinastine	DB00751			DB00588	DB00108
	Icatibant			Imatinib	DB00619				Epirubicin	DB00445			DB00158	DB01054
	Daclizumab			Immune globulin	DB00028				Eprosartan	DB00876			DB00529	DB00368
	Hydrochlorothiazide			Infliximab	DB00065				Erlotinib	DB00530			DB00452	DB01083
	Collagenase			Irbesartan	DB01029				Erythromycin	DB00199			DB00947	DB00039
	Methysergide			Irinotecan	DB00762				Estramustine	DB01196			DB00695	DB00110
	Ibutilide			Isoflurane	DB00753				Ethacrynic acid	DB00903			DB00996	DB00061
	Ezetimibe			Ixabepilone	DB04845				Etodolac	DB00749			DB01044	DB04895
	Glycine			Labetalol	DB00598				Etoposide	DB00773			DB00317	DB00388
	Reteplase			Lamotrigine	DB00555				Everolimus	DB01590			DB01067	DB00144
	Rituximab			L-Arginine	DB00125				Exemestane	DB00990			DB00986	DB01411
	Rifabutin			L-Aspartic Acid	DB00128				Famotidine	DB00927			DB00889	DB00457
	Bromocriptine			L-Citrulline	DB00155				Felbamate	DB00949			DB00502	DB01035
	Thalidomide			L-Cysteine	DB00151				Felodipine	DB01023			DB01275	DB00396
	Bethanidine			Lercanidipine	DB00528				Fenofibrate	DB01039			DB09053	DB00420
	Dimethyl sulfoxide			Levosimendan	DB00922				Finasteride	DB01216			DB01050	DB01608
	Miconazole			L-Glutamine	DB00130				Flavoxate	DB01148			DB09054	DB00777
	Prochlorperazine			Lisdexamfetamine	DB01255				Flecainide	DB01195			DB04946	DB00339
	Debrisoquin			Lithium	DB01356				Fluorometholone acetate	DB00324			DB00724	DB00119
	Clozapine			Lithium	DB01356				Fluorouracil	DB00544			DB00808	DB01224
	Simvastatin			L-Lysine	DB00123				Fluoxetine	DB00472			DB00332	DB01325
	Diltiazem			L-Methionine	DB00134				Fluphenazine	DB00623			DB00982	DB01367
	Doxazosin			Loperamide	DB00836				Flurbiprofen	DB00712			DB00270	DB00912
	Rasagiline			Lovastatin	DB00227				Flutamide	DB00499			DB00602	DB00015
	L-Valine			L-Proline	DB00172				Fluticasone propionate	DB00588			DB01221	DB00811
	Cyclothiazide			L-Proline	DB00172				Fluvastatin	DB01095			DB01026	DB00615
	Glibenclamide			L-Valine	DB00161				Fluvoxamine	DB00176			DB00465	DB00073
	Dihydroergotamine			Magnesium Sulfate	DB00653				Folic acid	DB00158			DB00920	DB01098
	Urokinase			Melatonin	DB01065				Foscarnet	DB00529			DB06218	DB00118
	Desflurane			Mesoridazine	DB00933				Framycetin	DB00452			DB00448	DB00936
	Nedocromil			Methamphetamine	DB01577				Fulvestrant	DB00947			DB09078	DB06144
	Tetrahydrobiopterin			Methotrimeprazine	DB01403				Furosemide	DB00695			DB01202	DB01236
	Clofarabine			Methoxamine	DB00723				Gabapentin	DB00996			DB01137	DB00086
	Chlorpromazine			Methoxyflurane	DB01028				Gatifloxacin	DB01044			DB00281	DB00031
	Muromonab			Methyclothiazide	DB00232				Gefitinib	DB00317			DB00978	DB00360
	Fluphenazine			Methysergide	DB00247				Gemcitabine	DB00441			DB00455	DB00116
	Imatinib			Mianserin	DB06148				Glibenclamide	DB01016			DB00678	DB00775
	L-Arginine			Miconazole	DB01110				Glimepiride	DB00222			DB08815	DB01030
	Aripiprazole			Midodrine	DB00211				Glipizide	DB01067			DB06795	DB00081
	Lithium			Minaprine	DB00805				Glycopyrrolate	DB00986			DB00784	DB00752
	Lisdexamfetamine			Minocycline	DB01017				Granisetron	DB00889			DB00814	DB00072
	Palifermin			Minocycline	DB01017				Guanethidine	DB01170			DB01043	DB01021
	Venlafaxine			Mirtazapine	DB00370				Haloperidol	DB00502			DB00244	DB00013
	Alfuzosin			Mitiglinide	DB01252				Halothane	DB01159			DB00333	DB00570
	Tirofiban			Modafinil	DB00745				Hydralazine	DB01275			DB00703	DB00541
	Amiloride			Muromonab	DB00075				Hydrochlorothiazide	DB00999			DB00422	DB00163
	Chlorzoxazone			N-Acetyl-D-glucosamine	DB00141				Ibrutinib	DB09053			DB00462
	Sorafenib			Naloxone	DB01183				Ibuprofen	DB01050			DB06710
	Tranylcypromine			Natalizumab	DB00108				Idelalisib	DB09054			DB01233
	Antihemophilic Factor			Nateglinide	DB00731				Iloperidone	DB04946			DB00264
	Alteplase			Nedocromil	DB00716				Imatinib	DB00619			DB00379
	Pyrazinamide			Nefazodone	DB01149				Imiquimod	DB00724			DB00834
	Phenoxybenzamine			Nimodipine	DB00393				Indapamide	DB00808			DB00305
	Olanzapine			Nitrendipine	DB01054				Ipratropium	DB00332			DB01204
	Alefacept			Norepinephrine	DB00368				Irbesartan	DB01029			DB01618
	Flunarizine			Olanzapine	DB00334				Isoflurane	DB00753			DB00218
	Bendroflumethiazide			Orlistat	DB01083				Isotretinoin	DB00982			DB01203
	Terazosin			Paclitaxel	DB01229				Isradipine	DB00270			DB00704
	Quinethazone			Paclitaxel	DB01229				Ivermectin	DB00602			DB00788
	L-Aspartic Acid			Palifermin	DB00039				Ketamine	DB01221			DB00622
	Thiethylperazine			Paliperidone	DB01267				Ketoconazole	DB01026			DB02701
	Dexamethasone			Palivizumab	DB00110				Ketorolac	DB00465			DB00627
	Quetiapine			Paroxetine	DB00715				Ketotifen	DB00920			DB01115
	Bortezomib			Pegademase bovine	DB00061				Lacosamide	DB06218			DB04868
	Ergotamine			Pegaptanib	DB04895				Lamotrigine	DB00555			DB00665
	Basiliximab			Perphenazine	DB00850				Lansoprazole	DB00448			DB09079
	Dibucaine			Phendimetrazine	DB01579				Lenvatinib	DB09078			DB00401
	Efalizumab			Phenoxybenzamine	DB00925				Levetiracetam	DB01202			DB01059
	Mirtazapine			Phenylephrine	DB00388				Levofloxacin	DB01137			DB00540
	Topotecan			Phosphatidylserine	DB00144				Lidocaine	DB00281			DB01165
	Gemtuzumab ozogamicin			Pimozide	DB01100				Lomefloxacin	DB00978			DB09074
	Pravastatin			Podofilox	DB01179				Loperamide	DB00836			DB00338
	Natalizumab			Podophyllotoxin	DB01179				Loratadine	DB00455			DB00904
	Amlodipine			Pranlukast	DB01411				Losartan	DB00678			DB01173
	Levosimendan			Pravastatin	DB00175				Lovastatin	DB00227			DB01062
	Mitiglinide			Prazosin	DB00457				Lurasidone	DB08815			DB00213
	Methoxyflurane			Procainamide	DB01035				Mafenide	DB06795			DB06589
	Tositumomab			Prochlorperazine	DB00433				Mefenamic acid	DB00784			DB00312
	Choline			Progesterone	DB00396				Meloxicam	DB00814			DB00780
	Verapamil			Promazine	DB00420				Memantine	DB01043			DB00692
	Propiomazine			Promethazine	DB01069				Mesalazine	DB00244			DB00812
	L-Glutamine			Propericiazine	DB01608				Methadone	DB00333			DB00960
	Bevacizumab			Propiomazine	DB00777				Methazolamide	DB00703			DB00319
	Immune globulin			Pyrazinamide	DB00339				Methylphenidate	DB00422			DB04951
	Progesterone			Pyruvic acid	DB00119				Methylscopolamine	DB00462			DB00554
	Adenosine triphosphate			Pyruvic Acid	DB00119				Methyltestosterone	DB06710			DB08860
	Fluvastatin			Quetiapine	DB01224				Metoclopramide	DB01233			DB08901
	Palivizumab			Quinethazone	DB01325				Metoprolol	DB00264			DB06209
	Guanadrel Sulfate			Rasagiline	DB01367				Mexiletine	DB00379			DB01130
	Pegademase bovine			Repaglinide	DB00912				Miconazole	DB01110			DB00860
	Cerulenin			Reteplase	DB00015				Mifepristone	DB00834			DB00230
	Risperidone			ribavirin	DB00811				Minocycline	DB01017			DB00750
	L-Methionine			Rifabutin	DB00615				Mirtazapine	DB00370			DB01182
	Vinblastine			Risperidone	DB00734				Mitomycin	DB00305			DB00782
	Enfuvirtide			Rituximab	DB00073				Mitoxantrone	DB01204			DB00818
				Rosuvastatin	DB01098				Molindone	DB01618			DB00571
				Ruxolitinib (Incb018424)	DB08877				Moxifloxacin	DB00218			DB00550
				S-Adenosylmethionine	DB00118				Nadolol	DB01203			DB00807
				Salicylic Acid	DB00936				Naltrexone	DB00704			DB00881
				Sertindole	DB06144				Naproxen	DB00788			DB00468
				Sevoflurane	DB01236				Nateglinide	DB00731			DB00481
				Simvastatin	DB00641				Nedocromil	DB00716			DB00863
				Simvastatin	DB00641				Nefazodone	DB01149			DB00243
				Sorafenib	DB00398				Nicardipine	DB00622			DB08896
				Streptokinase	DB00086				Nicotinamide	DB02701			DB00740
				Sulindac	DB00605				Nicotinic acid	DB00627			DB01656
				Sunitinib	DB01268				Nifedipine	DB01115			DB00747
				Tamsulosin	DB00706				Nilotinib	DB04868			DB00418
				Tenecteplase	DB00031				Nilutamide	DB00665			DB01104
				Terazosin	DB01162				Nimodipine	DB00393			DB06207
				Tetrahydrobiopterin	DB00360				Nintedanib	DB09079			DB00877
				Tetrahydrofolic acid	DB00116				Nisoldipine	DB00401			DB01591
				Thalidomide	DB01041				Norfloxacin	DB01059			DB00421
				Thioridazine	DB00679				Nortriptyline	DB00540			DB00649
				Tirofiban	DB00775				Ofloxacin	DB01165			DB01082
				Topotecan	DB01030				Olanzapine	DB00334			DB06820
				Tositumomab	DB00081				Olaparib	DB09074			DB00259
				Tranylcypromine	DB00752				Omeprazole	DB00338			DB00795
				Trastuzumab	DB00072				Ondansetron	DB00904			DB00382
				Trazodone	DB00656				Orphenadrine	DB01173			DB00864
				Triamterene	DB00384				Oxybutynin	DB01062			DB06204
				Trichlormethiazide	DB01021				Paclitaxel	DB01229			DB00966
				Trifluoperazine	DB00831				Paliperidone	DB01267			DB00251
				Urokinase	DB00013				Pantoprazole	DB00213			DB00624
				Venlafaxine	DB00285				Paroxetine	DB00715			DB00277
				Verapamil	DB00661				Pazopanib	DB06589			DB00372
				Vinblastine	DB00570				Pentobarbital	DB00312			DB01265
				Vinblastine	DB00570				Perphenazine	DB00850			DB08816
				Vincristine	DB00541				Phendimetrazine	DB01579			DB00208
				Vinorelbine	DB00361				Phenelzine	DB00780			DB01133
				Vitamin E	DB00163				Phenoxybenzamine	DB00925			DB01409
				Ziprasidone	DB00246				Phentolamine	DB00692			DB00932
									Phenylbutazone	DB00812			DB00684
									Pimozide	DB01100			DB08895
									Pindolol	DB00960			DB00500
									Piperacillin	DB00319			DB01036
									Pirfenidone	DB04951			DB00539
									Piroxicam	DB00554			DB08911
									Pitavastatin	DB08860			DB00302
									Podophyllotoxin	DB01179			DB00376
									Ponatinib	DB08901			DB00209
									Prasugrel	DB06209			DB01586
									Pravastatin	DB00175			DB00177
									Prednicarbate	DB01130			DB05294
									Prednisolone	DB00860			DB00170
									Pregabalin	DB00230			DB09068
									Prilocaine	DB00750			DB00558
									Prochlorperazine	DB00433			DB00495
									Promethazine	DB01069			DB00909
									Propafenone	DB01182
									Propantheline	DB00782
									Propofol	DB00818
									Propranolol	DB00571
									Propylthiouracil	DB00550
									Proxymetacaine	DB00807
									Quinapril	DB00881
									Quinine	DB00468
									Raloxifene	DB00481
									Ranitidine	DB00863
									Ranolazine	DB00243
									Regorafenib	DB08896
									Riluzole	DB00740
									Risperidone	DB00734
									Roflumilast	DB01656
									Ruxolitinib	DB08877
									Scopolamine	DB00747
									Secobarbital	DB00418
									Sertraline	DB01104
									Silodosin	DB06207
									Simvastatin	DB00641
									Sirolimus	DB00877
									Solifenacin	DB01591
									Sorafenib	DB00398
									Spironolactone	DB00421
									Stavudine	DB00649
									Streptomycin	DB01082
									Sulconazole	DB06820
									Sulfanilamide	DB00259
									Sulfasalazine	DB00795
									Sulindac	DB00605
									Sunitinib	DB01268
									Tacrine	DB00382
									Tacrolimus	DB00864
									Tamsulosin	DB00706
									Tapentadol	DB06204
									Telmisartan	DB00966
									Terazosin	DB01162
									Terconazole	DB00251
									Testosterone	DB00624
									Thalidomide	DB01041
									Theophylline	DB00277
									Thiethylperazine	DB00372
									Thioridazine	DB00679
									Thymidine	DB01265
									Ticagrelor	DB08816
									Ticlopidine	DB00208
									Tiludronic acid	DB01133
									Tiotropium	DB01409
									Tipranavir	DB00932
									Tobramycin	DB00684
									Tofacitinib	DB08895
									Tolmetin	DB00500
									Tolterodine	DB01036
									Toremifene	DB00539
									Trametinib	DB08911
									Tranexamic acid	DB00302
									Trazodone	DB00656
									Triamterene	DB00384
									Trifluoperazine	DB00831
									Trihexyphenidyl	DB00376
									Trospium	DB00209
									Ursodeoxycholic acid	DB01586
									Valsartan	DB00177
									Vandetanib	DB05294
									Venlafaxine	DB00285
									Verapamil	DB00661
									Vinorelbine	DB00361
									Vitamin K3	DB00170
									Vortioxetine	DB09068
									Zanamivir	DB00558
									Zidovudine	DB00495
									Ziprasidone	DB00246
									Zonisamide	DB00909
